# Supplementary material for: Creb3l3 deficiency promotes intestinal lipid accumulation and alters ApoB-containing lipoprotein kinetics
Source: J Lipid Res. 2025 May 29;66(7):100833. doi: 10.1016/j.jlr.2025.100833 (PMC12271627; doi:10.1016/j.jlr.2025.100833)
Supplement: Larval_salmon.merged.gene [file mmc1.zip]

Archive with 1 entries (1 files):
- Larval_salmon.merged.gene_tpm.tsv
