# Supplementary material for: Creb3l3 deficiency promotes intestinal lipid accumulation and alters ApoB-containing lipoprotein kinetics
Source: J Lipid Res. 2025 May 29;66(7):100833. doi: 10.1016/j.jlr.2025.100833 (PMC12271627; doi:10.1016/j.jlr.2025.100833)
Supplement: Larval_salmon.merged.gene [file mmc1.zip › Larval_salmon.merged.gene_tpm.tsv]

gene_id	gene_name	mut_hf1	mut_hf2	mut_hf3	mut_nf1	mut_nf2	mut_nf3	wt_hf1	wt_hf2	wt_hf3	wt_nf1	wt_nf2	wt_nf3
ENSDARG00000000001	slc35a5	1.601448	1.425778	0.894986	0.442276	0.288986	1.082815	2.622925	1.454634	3.060508	1.90278	2.061126	0.222232
ENSDARG00000000002	ccdc80	0.363428	0.629896	0	0.324711	0	0.03303	0.141732	0.038209	0.388096	0.706874	0	0.407162
ENSDARG00000000018	nrf1	11.240556	9.885298	8.320543	17.341875	11.071909	12.012179	15.683644	12.534858	10.275771	14.010748	15.521709	18.960663
ENSDARG00000000019	ube2h	20.382017	22.747366	15.58885	10.508562	13.693848	13.389758	23.09379	25.187907	23.885403	9.559988	15.949843	14.522121
ENSDARG00000000068	nherf1a	8.192085	8.261653	3.363039	5.658823	2.625727	6.279558	6.212405	8.054512	8.915466	4.698086	3.216536	6.051825
ENSDARG00000000069	dap	39.262773	64.799363	112.159873	49.382373	33.881546	44.365465	47.712909	52.141049	82.727437	130.088914	37.320396	40.862449
ENSDARG00000000086	ITSN1	2.361124	3.598049	2.66927	2.390617	1.639834	0.903017	2.098755	2.249821	2.564605	1.117943	4.412244	2.504832
ENSDARG00000000103	MYH10	15.777996	27.30454	16.872457	28.377139	15.410482	30.05817	19.136967	19.070153	21.506895	17.823549	19.170543	22.28157
ENSDARG00000000142	tmem267	0	0.359959	0.189554	0.479396	0.702274	0	0	0.65291	0.750326	0	0.686911	0
ENSDARG00000000151	thraa	21.010883	15.846177	21.526317	13.699553	14.533646	9.728661	23.593071	21.280954	18.906286	11.74165	9.514004	12.88505
ENSDARG00000000161	itsn2a	29.305632	30.690268	23.284134	38.407539	32.738968	38.726292	36.106411	28.537487	35.70466	31.836059	22.109825	42.047816
ENSDARG00000000175	hoxb2a	3.380048	5.562215	3.866746	2.222567	7.477409	5.160606	8.752148	6.06455	4.075385	1.792877	3.421293	5.882641
ENSDARG00000000183	ptpn4b	14.776204	14.875193	10.653051	13.464189	16.481121	15.524262	13.629893	15.900355	15.079531	12.518388	12.3571	14.973177
ENSDARG00000000189	sema6e	9.203473	8.734852	7.279761	8.710614	11.528853	8.153448	10.29367	10.240584	9.192991	6.69515	7.353825	8.473361
ENSDARG00000000212	krt97	26.904615	24.994094	22.095352	35.289232	28.897499	39.222271	30.403819	22.364566	20.39389	29.002265	31.697283	31.390885
ENSDARG00000000229	usp49	5.84008	5.712417	4.927644	5.709931	4.819893	5.317626	6.126142	7.485123	6.521729	6.28443	5.303238	7.827972
ENSDARG00000000241	slc40a1	12.421341	12.284736	7.7399	9.830706	10.691013	9.159783	12.731099	13.35148	13.154652	7.724247	8.245198	9.941192
ENSDARG00000000324	DCAF8	5.865879	10.148951	7.573102	6.021719	3.451187	9.212808	5.543873	6.209662	9.3862	3.940349	2.846591	5.853611
ENSDARG00000000349	cfap300	0	0	0	0	1.322267	0	0	0	0.268266	0	0	0.254208
ENSDARG00000000369	prkag3b	0.724156	0.695791	0	0.084695	0	0	1.263073	1.688715	1.446109	0	1.588666	0.628068
ENSDARG00000000370	ENSDARG00000000370	3.782601	6.071367	3.454089	2.906047	3.183188	2.714395	3.747084	3.986991	5.384571	1.763207	3.498809	3.518581
ENSDARG00000000380	pde6a	80.904168	56.717801	47.09444	92.334987	54.488183	54.983817	71.152521	62.861126	67.76857	67.986949	45.559023	74.774262
ENSDARG00000000394	ENSDARG00000000394	55.562826	65.88488	43.873495	58.075669	47.934532	75.543795	41.755827	62.544623	61.507204	62.424632	70.097855	64.691408
ENSDARG00000000423	si:ch73-314g15.3	2.924871	3.164063	2.699772	3.112178	3.307028	1.671671	2.449272	4.235528	4.524821	2.0297	0.773936	1.583096
ENSDARG00000000442	slc39a13	1.547167	1.928367	1.273012	1.174197	0.279699	2.553152	2.314445	2.613126	1.727151	0.793756	0.548312	0.560947
ENSDARG00000000460	nitr2b	0	0.035127	0	0	0.258222	0	0	0.043326	0	0	0	0.044679
ENSDARG00000000472	cntn2	0.774656	1.373677	0.57318	0.851532	0.084721	1.85858	0.949103	1.063209	1.061754	0	0.097009	0.598572
ENSDARG00000000474	ENSDARG00000000474	0.120433	0.246363	0	0	0	0.656699	0	1.215471	0.440917	6.643658	0	0
ENSDARG00000000476	pms1	1.078182	1.637892	0.629459	1.673888	0.218915	0.863262	0.408789	0.883838	1.169218	2.417903	1.139003	2.071463
ENSDARG00000000489	upf3b	4.831892	5.463626	5.493534	6.216328	10.855555	6.501542	11.517033	5.496387	8.597317	6.379785	6.046864	7.748359
ENSDARG00000000503	stx1b	114.841825	113.700405	82.375925	104.269916	95.591398	101.802391	113.963544	116.525698	115.295981	88.613745	94.424953	101.509917
ENSDARG00000000516	ankar	0.258588	0.023808	0.159849	0.538623	0.462927	0.12086	0.588193	0.158249	0.268437	0	0	0.57671
ENSDARG00000000529	ofd1	5.147284	3.541847	4.287879	2.603555	2.990291	4.764606	6.030369	4.884085	5.382806	3.864383	3.875056	4.075095
ENSDARG00000000540	asnsd1	9.885492	9.189892	5.88418	10.182901	7.898401	12.043911	7.421027	9.054348	9.826722	12.355459	5.304777	9.648966
ENSDARG00000000542	gtf2e1	2.981903	4.003629	3.895097	3.885189	7.414474	2.613653	3.526342	3.500522	3.631712	4.474373	6.308354	4.488995
ENSDARG00000000551	slc1a4	3.521655	3.130486	2.113846	2.448842	4.259399	2.304347	3.189638	3.993729	3.926155	3.245882	2.6729	3.238302
ENSDARG00000000563	TTN	0.479285	0.468833	0.770138	0.960896	1.81881	0.931808	0.732992	0.527673	0.662437	1.009866	1.029981	1.547601
ENSDARG00000000567	ZNF281	6.559921	5.666798	4.372297	6.758217	7.170289	4.648049	7.990313	7.342751	6.309519	5.764857	5.464025	5.727317
ENSDARG00000000568	ell	7.954258	6.576609	5.861499	7.900567	6.186977	7.714774	6.826818	8.434476	6.079771	4.711985	7.803868	10.059938
ENSDARG00000000588	tamalin	0.458077	0.937061	0.122058	0	0.114808	1.463001	0.244983	0.798042	1.377586	0.034711	0.641545	0.184458
ENSDARG00000000606	DNAH6	0.559343	1.924755	0.39296	15.330078	0.45249	0.697026	0.280697	0.646557	0.407248	0.336721	0.509577	0.411668
ENSDARG00000000631	ptpn4a	18.932571	16.303485	14.557698	17.986411	21.678273	18.183091	19.200803	22.843674	20.733024	22.520484	22.710671	19.656677
ENSDARG00000000638	opn1mw4	0.031575	0.02153	0.021416	0	0	0	0	0	0.02312	0	0	0
ENSDARG00000000651	osgepl1	1.004176	1.198272	1.575016	1.534123	3.240325	2.292896	2.936937	0.475061	1.011003	4.527476	4.259663	1.415264
ENSDARG00000000656	psmb9a	0.434253	0	0	0.033859	0	0	0	0	0.086718	0	0.317557	0.308153
ENSDARG00000000666	creg2	9.088494	8.908557	5.638955	11.94351	14.70243	10.136817	11.019173	15.186247	13.788447	19.191911	7.961548	12.779267
ENSDARG00000000690	sypl2b	0.062322	0.056662	0.338163	0.017817	0.479005	0.090621	0.816592	0.279541	0.456333	0	0.417765	1.135104
ENSDARG00000000729	daxx	2.749442	4.479087	2.420375	2.880618	4.716367	3.929469	3.669283	3.825435	3.127478	1.768409	2.383824	4.734613
ENSDARG00000000730	slc6a22.1	1.573521	1.207233	0.932417	1.73736	2.005281	2.556982	2.438	2.595526	2.649527	4.946789	2.485487	1.388535
ENSDARG00000000747	lcmt2	1.294633	1.155134	0.787133	1.965429	1.62791	2.565291	4.005337	1.35283	2.196378	2.431026	1.098675	1.53998
ENSDARG00000000760	znf511	12.357379	11.096286	10.623419	8.679578	1.12159	10.4817	15.087395	9.794281	11.021782	4.100069	7.312027	6.880482
ENSDARG00000000767	spi1b	0.03645	0.532086	0.502227	0.475256	0	0	1.903368	1.09725	1.203534	0	0.74454	2.880732
ENSDARG00000000779	scfd1	11.318411	14.968625	8.102549	9.544426	7.056052	12.779064	14.652214	13.182953	15.781143	8.415154	11.667559	14.188653
ENSDARG00000000796	nr4a1	9.762343	9.623649	7.915019	2.088629	2.936637	4.03328	10.180135	7.937612	7.029892	0.620832	4.714304	0.967329
ENSDARG00000000804	rassf6	1.86092	2.141307	1.459395	1.317603	1.836453	4.407702	2.857405	1.638473	2.490999	0	2.98215	2.446209
ENSDARG00000000830	telo2	3.847434	5.759072	3.177384	4.377424	4.457889	5.105651	4.876114	5.280388	4.621739	4.154274	3.822012	4.845453
ENSDARG00000000837	snx9a	0.685285	1.145298	1.394395	0.795198	0	0.263769	0.23894	0.598954	0.610004	0	0.243195	0.069924
ENSDARG00000000853	dstyk	30.65477	39.735558	30.510101	33.034905	33.28579	30.954041	41.944892	35.504087	38.208625	31.242827	28.287636	32.203421
ENSDARG00000000857	mapk14a	11.97599	9.770422	6.819279	12.27918	8.599661	6.639969	9.560973	12.360585	10.371406	10.293697	7.334827	8.374002
ENSDARG00000000861	scrib	18.824894	59.673081	14.109005	18.981734	12.286407	32.659233	23.292264	20.863875	27.959283	18.18665	31.134353	23.776875
ENSDARG00000000887	zgc:56699	0.731587	0.226752	0.270656	0.639344	3.800491	0.652778	0.435719	0.055936	0.300026	1.41111	1.872462	2.134269
ENSDARG00000000906	skap2	0	0.471615	0.390924	1.346318	0	1.037128	1.353946	0.549953	1.118367	0	0.579536	0.824815
ENSDARG00000000935	unk	0.489802	0.86633	1.811547	0.368894	1.590311	0.245481	3.472319	1.122852	1.086076	0.226002	0.680858	0.766159
ENSDARG00000000943	dzip1	6.798314	9.007318	5.839821	7.899756	7.559485	5.750895	8.3658	8.355853	7.750578	6.730434	8.240111	6.078859
ENSDARG00000000966	ncor2	23.811569	21.630103	17.297079	18.360896	17.542215	17.424821	23.352159	23.396381	21.094867	16.280715	18.144214	17.053426
ENSDARG00000001014	MYH9	2.494231	4.542666	2.811963	3.973786	3.721231	3.231159	3.927674	2.496751	3.057668	2.964971	2.342898	3.445929
ENSDARG00000001015	znf384a	4.176424	4.90476	2.631057	4.137942	2.315761	3.055916	4.843767	6.167121	5.427415	4.611542	2.881262	3.871626
ENSDARG00000001057	bysl	20.126758	30.898433	24.892029	33.037357	29.838623	33.606221	32.645254	31.200967	25.769217	30.94179	20.809115	40.681664
ENSDARG00000001127	slc17a6a	0.181416	0.412346	0.666502	0	0.030575	0.263794	0	0.101719	0.453856	0	0	0
ENSDARG00000001129	dicer1	6.982448	5.99374	4.068381	4.235597	5.616076	4.883706	5.892524	5.490857	6.575826	6.193728	5.272344	6.383383
ENSDARG00000001154	RIMBP2	10.903598	13.728706	9.584317	6.89553	7.220327	10.270635	18.26611	11.996848	13.563916	6.278665	7.951875	8.229807
ENSDARG00000001162	ENSDARG00000001162	58.925484	57.666285	51.11691	70.703733	51.04241	75.930073	68.074749	70.377758	81.162993	87.641206	76.918563	75.479238
ENSDARG00000001169	hsd17b8	14.040413	10.520637	6.837849	2.167493	9.582225	24.870823	13.218609	9.246879	16.826751	0.354201	3.720354	11.446477
ENSDARG00000001210	arl14ep	26.009446	36.235663	23.417638	28.03783	27.148572	33.871002	27.970064	26.936276	28.604194	19.909771	24.76793	27.423748
ENSDARG00000001220	mycbp2	12.104794	12.870068	9.937316	11.577769	14.795468	11.804438	11.764723	12.281196	12.494898	9.698207	12.689352	14.847311
ENSDARG00000001234	map4k2	6.222149	5.546926	5.888275	5.051855	6.200824	8.207127	7.987011	7.291149	7.90541	5.374581	4.302796	7.422895
ENSDARG00000001241	puf60b	65.660172	64.420905	50.570614	65.903943	73.699224	79.276484	73.565887	67.529967	65.85426	75.170948	63.15445	79.086155
ENSDARG00000001244	srrm1	235.842975	253.26258	183.694198	193.975938	190.395648	150.783728	252.858655	248.911141	277.853323	152.373514	136.796972	190.587776
ENSDARG00000001249	pcgf1	15.259672	10.044466	15.277519	14.643395	4.914846	13.840284	9.787374	11.986463	14.209441	13.567221	10.598566	12.808728
ENSDARG00000001259	GAS2	0	0	0.271133	0	0	0.786788	1.072402	0	0.039334	0	0	0.807729
ENSDARG00000001303	psmb8a	0	0.099622	0	0	0	0	0	0.030719	0	0	0	0.063357
ENSDARG00000001313	g2e3	0.276653	0.141812	0.102074	1.307539	1.648581	0.804894	0.204574	0.464056	0.847694	1.276805	0.314027	1.250121
ENSDARG00000001354	slc6a22.2	0.778782	1.027419	0.406461	1.894404	0.343304	3.379759	0.576892	1.123231	0.890135	2.143369	1.15349	0.89101
ENSDARG00000001414	ENSDARG00000001414	0.035156	0.195203	0.023845	0	0	0	0.55935	0	0.102967	0.037296	0.530241	0.179607
ENSDARG00000001431	actn3b	1.596189	4.164851	2.001145	1.593504	3.881374	1.44019	3.668366	2.21617	3.562214	5.146535	1.828362	2.65639
ENSDARG00000001437	slc2a1a	4.438691	6.510455	4.829669	1.784521	1.042936	3.201896	6.361155	6.805166	6.534029	1.814859	2.859173	3.348454
ENSDARG00000001442	inppl1b	0.879972	1.353269	0.863522	1.670052	0.686298	1.020918	1.818715	1.422852	2.357977	3.456033	1.574698	1.112336
ENSDARG00000001447	mier1b	4.410405	2.447372	1.760446	4.147946	2.85619	3.239714	2.391248	4.498128	4.091276	4.582013	3.139942	3.306369
ENSDARG00000001452	adam8a	0.095879	0.097486	0.654424	0.337609	0	0.207273	2.917044	0.2044	0.156628	3.6913	1.492687	0.298775
ENSDARG00000001463	tdh2	217.841358	224.004877	191.528048	221.223343	211.14335	232.330631	242.71916	244.49293	219.414284	189.3648	210.517978	279.883162
ENSDARG00000001470	mhc1zea	7.604553	9.126285	6.858118	5.767866	4.102238	6.231357	6.84008	10.025873	7.292923	8.077971	4.805287	6.491742
ENSDARG00000001498	skap1	0.244519	0.290605	0.018216	0.172674	0.740055	0	0.326602	0.079018	0.186726	0	0	0.09751
ENSDARG00000001549	sp3a	0.109364	2.503852	0.960737	1.395059	0.79175	0.170325	0.152927	0.457	1.643445	0	1.085822	0.141718
ENSDARG00000001557	tomm34	8.452014	7.117951	8.315937	5.3772	3.367862	3.290274	10.145091	7.972303	8.669629	4.722581	2.796972	5.920086
ENSDARG00000001558	kifc1	3.278551	2.791744	2.256238	4.443625	3.976228	3.976607	3.876705	3.012958	4.921818	4.610319	3.360903	5.620247
ENSDARG00000001559	ENSDARG00000001559	11.784031	1.07641	1.904019	0.740026	0.363467	0.279664	10.837795	5.846979	0.731741	2.165785	3.998768	1.526819
ENSDARG00000001572	prf1.3	0.05028	0.015154	0.017051	0	0	0	0	0	0.073631	0	0	0
ENSDARG00000001578	echs1	30.229464	36.098434	21.432461	30.392024	31.404228	31.273892	36.184272	39.275665	34.840165	32.133779	32.660835	36.093078
ENSDARG00000001621	nfyal	2.174721	3.726828	4.145794	2.860982	1.245166	2.789738	6.846397	3.075723	3.926265	1.592326	2.189603	2.391611
ENSDARG00000001634	kirrel1a	13.382123	11.986869	8.639233	11.822042	9.883213	11.76809	12.148271	13.16633	11.617887	13.393652	10.880677	10.613767
ENSDARG00000001656	psmb13a	0	0	0	0	0	1.159802	0	0	0	0.045129	0	0
ENSDARG00000001676	gpm6bb	5.556802	6.662885	4.333783	3.681767	4.415818	3.076298	3.768906	4.757695	5.057522	1.597825	1.815223	1.8942
ENSDARG00000001686	uckl1a	10.756106	13.692708	9.210262	10.197282	8.37141	9.366803	13.230076	13.878831	13.728071	9.364795	10.475403	14.088153
ENSDARG00000001710	FLOT1	16.416688	17.727779	9.212667	13.702912	13.807386	7.718304	14.122598	20.615973	19.96315	13.757724	12.584918	14.97076
ENSDARG00000001712	ENSDARG00000001712	0.220365	0.398773	0	0.5452	0.87518	0.462156	0.356957	0.29226	0.484065	0.440578	0.323843	0.808604
ENSDARG00000001721	oc90	0.629786	1.037133	0.257905	0.010192	0.40503	1.386598	0.522697	0.319804	0.69606	0.768961	0.465976	2.337051
ENSDARG00000001729	strn3	14.923607	17.358784	12.863572	14.131814	10.918366	8.469174	17.829236	18.815965	18.483963	16.437318	15.655058	15.248043
ENSDARG00000001733	gulp1a	14.211789	9.818907	8.327379	4.57504	12.482837	4.560713	12.745581	12.038526	13.642925	12.313726	7.327267	10.576727
ENSDARG00000001734	fkbp8	13.251639	11.849243	8.278761	9.245818	7.795638	5.411618	18.238773	16.086138	15.285484	5.324738	6.499761	5.87031
ENSDARG00000001754	noc2l	6.185865	4.136916	3.879937	3.784009	6.92712	4.929892	1.854945	5.004142	2.854931	3.873943	2.716302	4.650661
ENSDARG00000001760	ENSDARG00000001760	0.659767	0.326756	0.197838	0.845825	0.779788	0.72709	0.708481	0.759324	0.589882	0.24313	0.672331	0.49495
ENSDARG00000001767	slc29a2	2.01424	1.737944	2.229692	4.758976	4.991121	5.06159	2.900986	4.278097	4.640479	3.954698	2.063529	5.310588
ENSDARG00000001769	ptpra	0.516183	1.716774	1.068871	0.009035	1.066647	0.367627	2.071329	0.770804	1.241863	0.022351	0.529614	0.968474
ENSDARG00000001771	otol1a	0.757876	0.74646	0.970953	0	0	0.612229	0.630493	0.613797	0.986542	0.952888	0.818491	0
ENSDARG00000001776	STIM2	0.050999	0.365139	0.426614	0.00729	0.034085	0.101965	0.254563	0.13579	0.336081	0	0.023218	0.07372
ENSDARG00000001777	nup155	2.681698	2.677088	2.42026	1.405094	1.356796	1.817801	1.680907	1.292151	2.700156	0.246867	1.381626	1.656536
ENSDARG00000001781	tspan11	0.481069	0.862715	1.037462	1.75432	1.576048	0	0.442621	0.057568	0.732107	0	0	0
ENSDARG00000001782	prkacba	0.02951	0	0.020015	0	0	0.20892	0.014941	0.08056	0.081825	0	0.016052	0
ENSDARG00000001785	irx2a	12.424265	15.189448	9.761521	12.057756	13.865704	16.748279	10.682487	10.85984	11.813262	13.103676	16.170435	16.126201
ENSDARG00000001788	atp5po	430.014645	494.106335	331.9278	509.502906	381.91306	580.261326	489.163148	497.374776	499.48088	394.767607	405.677914	471.862294
ENSDARG00000001803	kcnh6a	4.013404	4.837685	3.436086	4.483332	8.363324	7.025237	1.865506	3.407233	3.320242	4.878864	5.719844	6.31579
ENSDARG00000001804	zgc:112148	0.634716	2.376351	0.672587	1.19219	0.544233	2.511347	0	0.588692	2.524595	0.026974	1.830606	4.394446
ENSDARG00000001807	tnfrsf21	6.318194	5.939678	3.303292	7.962455	6.535915	3.614068	4.96396	7.944738	6.003973	4.32062	6.98356	6.728794
ENSDARG00000001817	ENSDARG00000001817	0	0.765137	2.634475	0	0	0	0.404234	0	0.316008	0	0	0
ENSDARG00000001818	c3b.2	0.496481	0.445918	0.366075	0	0.349504	0.275864	0.319253	0.404076	0.196328	0	0.112102	0.412573
ENSDARG00000001825	CFAP43	0.651477	0.773657	0.679146	1.035902	1.489693	1.237345	0.73304	1.101994	0.578859	0.613471	0.713941	1.371315
ENSDARG00000001829	zgc:112982	215.437694	234.127489	173.088363	257.271389	150.112081	305.288549	230.241522	225.509796	242.765729	238.678084	189.802111	230.079282
ENSDARG00000001835	nalcn	32.607577	29.922871	38.420667	34.386449	19.113255	43.763309	33.933154	24.200195	29.437046	15.001427	41.958921	31.057569
ENSDARG00000001857	AFF4	0.580918	1.258598	1.045644	0.268405	5.074381	2.132059	1.442864	0.648302	3.232965	0	0.292056	0.804199
ENSDARG00000001859	dbx1b	3.561727	4.456078	2.247709	4.834589	5.495758	3.850503	3.072583	3.203944	2.630636	8.772665	4.889271	4.109873
ENSDARG00000001870	atp1a1a.4	13.779253	11.606008	7.279134	16.14263	29.347071	50.001106	13.558577	10.684516	12.197321	19.077795	22.387391	12.610305
ENSDARG00000001873	phgdh	8.10645	10.872133	9.482483	12.39402	9.52339	12.702608	10.492887	9.048125	11.183172	8.671372	7.999145	11.543326
ENSDARG00000001879	NAV2	1.164153	1.351625	0.963365	0.963775	1.270725	1.406831	0.731972	1.445089	0.990642	1.263611	0.57399	0.779676
ENSDARG00000001880	stx3b	135.713877	210.986216	139.833579	143.12094	66.303445	194.962947	169.703417	171.989645	124.145165	53.114808	39.445765	58.773459
ENSDARG00000001881	cacnb3a	0.055126	0.16289	0.274191	0	0.094785	0.901371	0	0	0	0	0	0
ENSDARG00000001882	kbtbd12	0.981425	1.282241	1.101735	1.565184	1.95121	0.67471	0.766973	0.790424	2.162952	0.46655	1.530283	1.835323
ENSDARG00000001888	ppm1ba	2.115519	3.411062	2.219677	4.109603	1.792756	2.370833	5.764794	2.614783	4.304733	4.744371	2.00963	1.804399
ENSDARG00000001889	tuba1a	328.840286	406.880367	294.61431	393.860685	227.697576	329.017379	355.007367	354.616284	384.720185	258.12246	204.153255	239.635361
ENSDARG00000001890	stt3b	12.695658	11.481238	9.765146	9.780452	12.127957	10.810941	11.977768	14.659341	12.532716	10.916711	10.139732	10.321542
ENSDARG00000001891	syt14b	1.918031	3.282389	1.515905	1.674033	2.122864	0.383206	2.843489	2.197525	3.527301	0.66177	2.580104	1.089324
ENSDARG00000001897	man2b1	8.451594	9.146831	8.168876	8.52043	7.618555	11.464569	12.899302	12.22119	11.938243	10.932455	9.748345	8.268785
ENSDARG00000001898	manea	2.298746	4.544922	2.27154	3.069207	1.973811	8.37625	1.879737	3.794372	2.848139	1.813351	3.69414	1.374966
ENSDARG00000001906	ENSDARG00000001906	0.21058	0.205223	0.188736	0.00645	0.158333	0	0.190046	0.27831	0.192738	1.536015	0.241987	0.911988
ENSDARG00000001909	VILL	7.732523	10.853115	9.521321	6.057506	5.357773	5.733023	9.199524	11.928961	8.28546	5.067083	4.773379	6.542303
ENSDARG00000001910	rorab	29.863197	32.774496	21.422843	27.956769	31.357228	26.667277	33.100474	39.619223	35.079761	32.71948	27.078271	30.261243
ENSDARG00000001912	drd4-rs	0.696204	0.83279	0.392172	0.799539	1.283538	0.379629	0.872468	1.275286	1.015232	0.194033	1.014461	0.204688
ENSDARG00000001913	PALMD	2.793392	2.955269	3.478395	0.992478	0.391189	1.712312	3.500371	2.789501	3.059704	1.350282	1.240908	1.571286
ENSDARG00000001929	pink1	6.067786	5.107224	3.935457	3.642954	6.159093	6.637967	5.563559	8.260873	6.796307	8.750382	6.148818	6.126053
ENSDARG00000001930	klhl15	5.828933	4.733099	2.563306	5.458853	4.383388	1.832705	4.547642	5.024611	6.2775	3.146101	5.668792	6.291773
ENSDARG00000001933	ENSDARG00000001933	0.283072	0.386042	0.371191	0.749995	0	0	0	0.142845	0.317815	0.5005	0	0.212777
ENSDARG00000001937	ENSDARG00000001937	0.086123	0.126485	0.031453	0.017047	0.013283	0	0.217009	0.016715	0.12127	0.14056	0.006661	0.183865
ENSDARG00000001939	b3gat3	2.554331	2.696222	3.141579	2.663862	4.291834	3.220214	2.13244	3.957498	3.097259	4.162228	1.849232	3.039496
ENSDARG00000001940	dnajc1	29.694965	32.033381	28.492131	24.436859	33.95393	45.378584	25.047035	25.520973	30.014235	28.764221	22.761016	29.673376
ENSDARG00000001950	ak1	258.20965	484.052465	276.46409	482.971138	573.31136	532.810073	381.723979	381.338389	409.055442	454.337948	397.839075	373.289113
ENSDARG00000001953	pfkfb3	13.179154	13.430325	6.843159	12.421392	18.8452	28.441792	9.74282	9.488187	8.196958	23.444216	20.253078	14.240294
ENSDARG00000001968	dock5	0.006563	0.062649	0.008902	0	0	0	0	0.005519	0.048053	0.006962	0.046191	0.056918
ENSDARG00000001969	txlng	4.847093	4.482145	3.383763	3.441721	3.889105	4.421705	3.006082	3.985387	4.135554	3.336599	3.363808	4.348644
ENSDARG00000001971	CTHRC1	0	0	0	0	0	1.220341	0	0	0	0	1.064681	0
ENSDARG00000001975	hsd11b2	13.105523	10.721588	12.533241	11.775604	10.437557	13.312984	13.732928	10.843053	8.336674	9.188	9.06055	11.498563
ENSDARG00000001976	ENSDARG00000001976	46.49278	46.607567	41.117105	34.436106	21.459802	30.848048	59.863695	62.963781	48.016549	13.186648	38.264258	29.71474
ENSDARG00000001993	ENSDARG00000001993	1.07292	2.097563	0.908697	2.723978	2.791639	4.89677	1.689105	1.585686	1.593929	3.717297	2.294832	3.098595
ENSDARG00000001994	stxbp1a	152.366756	148.440351	97.295247	135.503371	178.520518	118.406746	153.100496	173.077523	151.806373	107.017386	123.062172	145.628786
ENSDARG00000001999	ADAMTS18	4.248729	3.712027	3.901203	2.531048	1.537008	2.404173	3.376219	4.54404	3.481885	2.126048	1.022683	2.639931
ENSDARG00000002002	lmcd1	2.933646	2.141835	3.054988	1.194526	2.465711	4.265758	2.496031	2.342703	1.909392	1.582303	4.082016	3.443907
ENSDARG00000002006	rxrbb	4.395625	5.23409	4.329814	4.000675	7.440096	4.356318	3.319381	5.266827	5.363044	3.104395	3.740656	3.456773
ENSDARG00000002013	grb10a	1.682844	1.319623	1.892819	1.431314	2.066671	0.672923	2.624989	2.759913	2.690306	1.651365	1.226771	1.26494
ENSDARG00000002016	ppil2	8.383995	10.037333	8.334463	12.259193	10.821905	9.538835	11.899887	8.50466	12.231041	1.606858	9.867364	11.397683
ENSDARG00000002020	ENSDARG00000002020	2.592187	4.347784	2.035487	2.561173	3.562036	2.456339	3.711314	6.220652	5.776816	2.440478	2.742132	3.492014
ENSDARG00000002021	pygb	3.277999	4.94538	2.519765	3.291769	3.176707	3.202476	3.170182	3.629958	4.200364	3.432124	2.67802	3.447186
ENSDARG00000002026	QKI	0.125082	2.714471	1.875155	7.890269	0.048295	3.683043	3.98022	0.773719	2.839193	0	4.162561	1.29375
ENSDARG00000002031	ENSDARG00000002031	3.312285	4.417331	2.680997	5.571895	4.583816	5.248736	6.011615	3.665579	3.443676	1.533676	2.668093	3.618747
ENSDARG00000002037	PFKFB2	7.293891	6.480433	2.465368	7.177619	11.69474	5.531219	6.415509	8.927454	6.31369	7.366261	4.468394	5.153013
ENSDARG00000002060	brf2	2.854005	3.599123	2.276141	4.326126	1.890505	5.437219	2.207943	0.700317	3.072955	2.719931	5.421402	2.160918
ENSDARG00000002071	adss2	0.552115	1.957675	0.411923	0.599815	0.516604	0.842961	0.706199	0.897746	1.177913	0	0.721697	0.191542
ENSDARG00000002077	mnat1	3.266858	4.62656	4.261087	3.694839	0.03599	5.441937	4.972622	6.310331	5.782978	7.045602	5.55893	7.752868
ENSDARG00000002082	csnk2a1	34.780635	37.979808	32.91035	31.825641	29.33399	27.267975	38.081539	37.779273	36.415154	29.451137	31.393571	27.682953
ENSDARG00000002084	lamb2	1.135381	1.303582	0.765613	1.044189	1.234235	1.09648	0.857775	1.018179	1.221978	0.870708	0.584567	0.498296
ENSDARG00000002097	ENSDARG00000002097	0.048162	0	0	0.019944	0.023309	0.039553	0.021764	0.567167	0	0	0	0.806734
ENSDARG00000002127	stam	16.628886	16.542117	14.046972	13.760895	12.411481	11.247452	20.575039	20.728141	19.574785	12.559138	17.633492	17.82655
ENSDARG00000002128	cwf19l1	8.712651	8.981196	7.809848	13.524479	10.292858	11.330635	8.728517	8.394165	8.760655	17.704692	16.924748	13.250599
ENSDARG00000002131	celf2	0.75124	3.790024	2.797077	3.760192	2.65286	0.278187	2.395042	3.403575	2.777642	1.507505	2.173695	1.081443
ENSDARG00000002165	psme1	5.337704	15.08693	9.438714	0.857879	6.429882	7.900051	16.000022	20.374046	16.950728	8.493825	18.976379	3.865732
ENSDARG00000002167	cacnb1	1.491142	3.376658	1.879637	1.594468	0.575534	0.08673	2.856748	2.307565	1.214229	0.864767	0.982815	1.086357
ENSDARG00000002168	tra2b	64.105329	86.170369	62.696787	114.873577	110.997339	95.694136	102.833252	83.793867	80.061079	139.554863	108.188506	122.271872
ENSDARG00000002172	aplnra	3.325213	4.168004	5.021861	4.634451	3.578697	5.039555	4.073198	3.701434	3.813293	5.9917	5.064417	1.102702
ENSDARG00000002174	itfg2	2.951397	4.794477	5.279261	2.92843	5.105421	4.133791	4.522502	4.891482	6.652687	5.371839	4.247779	3.212266
ENSDARG00000002184	igbp1	12.082932	10.846655	8.538961	10.697598	11.7341	8.892921	11.251428	12.877351	15.17496	4.109469	11.769009	14.698752
ENSDARG00000002190	chmp2bb	16.858989	21.297967	16.365538	24.269623	20.195236	27.791372	19.603042	26.769303	24.975686	15.031246	24.302251	24.132475
ENSDARG00000002192	aspn	0.28815	0.799758	0.614238	1.127884	1.175825	1.091896	0.795454	0.408517	0.881275	0.043669	2.608805	0.65939
ENSDARG00000002193	rho	2868.225498	2549.430583	2459.521966	1634.029279	1547.293163	1972.565901	3156.902756	2419.442595	2275.629139	1799.465131	1699.83714	1922.478391
ENSDARG00000002194	rhd	0.126412	0.459934	0.600186	0	0.316826	0	0.078874	0.035439	0.107988	0	0.275399	0.730925
ENSDARG00000002196	bach1b	0.55418	0.340917	0.532096	0.88923	1.072374	0.459845	0.721619	0.521816	0.577796	0.6582	1.138682	0.501543
ENSDARG00000002197	pygl	6.670509	7.285449	4.155804	7.108113	4.154229	5.479565	7.7379	5.294445	6.744934	5.008668	4.253694	5.59756
ENSDARG00000002204	hspb9l	2.790645	4.174067	1.221143	3.204177	3.06841	1.276251	2.443295	4.54267	3.262783	6.016459	3.122796	2.885859
ENSDARG00000002210	stk25a	18.851111	18.706815	5.467657	25.179345	32.122233	42.607211	11.91047	12.558554	12.452703	8.458815	11.190616	9.683771
ENSDARG00000002213	invs	0.129557	0.400939	0.006759	0	1.118996	0.853091	0.531654	0.404141	0.024548	0	0.420872	0.682842
ENSDARG00000002215	rtca	5.281221	7.648856	5.2469	5.358962	8.482403	2.352468	9.171947	10.195547	7.247174	4.88395	4.431451	5.177203
ENSDARG00000002216	tbx3a	13.00147	14.516227	10.840996	11.007601	10.389857	11.838999	15.677764	17.308549	15.133834	15.431978	9.441037	14.25543
ENSDARG00000002217	scocb	30.896199	31.600141	19.633708	27.097042	30.764112	22.484283	27.550774	34.113107	33.511356	28.798667	35.90586	34.997974
ENSDARG00000002219	ENSDARG00000002219	1.587415	0.360808	0.711903	0.771174	0.510823	1.346467	0.458543	1.236518	1.358092	1.567062	0	0.305951
ENSDARG00000002220	C5H9orf78	22.943592	22.653499	17.007239	19.60658	5.865549	29.852465	18.578797	25.44747	26.285864	21.458134	23.237846	17.506946
ENSDARG00000002230	sypb	208.875714	174.769518	133.836589	223.858583	222.232602	175.226677	219.706006	244.612568	199.651623	191.9585	178.951893	228.220103
ENSDARG00000002231	PLPP2	0.114379	0	0	0	0	0	0	0	0	0.040447	0.038336	0
ENSDARG00000002235	mmp14a	1.028209	1.036755	0.667713	1.285286	1.414604	1.395691	1.156823	1.205153	1.738481	1.92628	1.385817	3.348904
ENSDARG00000002240	psmb6	134.011998	161.233047	138.034254	206.179467	125.588739	193.592248	143.937049	154.826403	170.534853	155.193689	154.021271	149.147806
ENSDARG00000002241	KCNA2	0.231482	0.55245	1.099028	0.843785	0	0	0.487455	0.559722	1.398335	0	0	0.326246
ENSDARG00000002249	tbxas1	10.260769	10.05011	5.966931	11.975884	5.443763	6.575562	9.40516	12.114235	11.682763	5.592238	5.282687	7.003201
ENSDARG00000002255	epb41l3a	87.577069	79.590573	73.144659	78.07029	85.427922	88.720737	84.940254	81.203984	93.306588	68.668418	77.537655	84.919751
ENSDARG00000002259	ca15c	0	0.017058	0	0.459499	0	0.027282	0.070239	0	0	0.026539	0	0
ENSDARG00000002264	mrpl41	37.110732	41.572572	30.378272	52.029811	40.50301	61.942111	41.898377	39.129857	46.364125	35.005655	52.112056	54.542636
ENSDARG00000002267	dcaf13	16.083808	16.887414	13.744554	17.680676	19.875083	20.437818	12.900147	16.314357	13.436421	16.878786	16.610203	15.89479
ENSDARG00000002271	zfand5b	50.924138	61.786251	46.322636	57.68758	66.085836	63.446733	55.176682	46.145467	55.737244	48.174	55.652367	56.204284
ENSDARG00000002285	mcoln1a	3.445333	1.901169	1.895568	3.188433	2.282703	3.967292	1.671287	2.462178	2.316332	3.267678	3.591102	2.349082
ENSDARG00000002293	ENSDARG00000002293	0.027549	0.289213	0	0.890874	0	0	0	0.393885	0.147312	0	0	0
ENSDARG00000002295	ENSDARG00000002295	0.319133	0.115928	0.170125	0.019549	0.21702	0.248601	0	0.038263	0.191867	0.229711	0.011643	0.820136
ENSDARG00000002298	ankrd22	5.039127	7.042922	3.92622	4.967833	4.634244	3.13377	2.806285	6.7949	5.885285	5.364307	6.65799	6.827091
ENSDARG00000002299	ARSD	0.153491	1.282112	0.130133	0	0.026355	0	0.778509	0	0.124344	0	0.038584	0.066562
ENSDARG00000002300	p2rx2	1.812006	0.470426	0.696	1.118978	0.562331	1.338534	0.835633	1.269972	1.503684	0.022871	0.010839	1.725055
ENSDARG00000002304	gins2	4.78857	3.426473	3.769139	2.991564	1.185338	5.738001	1.051258	3.082687	5.02133	3.637528	1.902184	5.947754
ENSDARG00000002305	me3	12.329674	11.432866	10.312713	14.048519	15.963598	11.953904	11.578298	13.008698	13.683698	12.860086	13.175793	18.593997
ENSDARG00000002311	fabp4b	4.42309	5.352754	4.384725	2.930744	5.277366	5.136541	9.334896	11.658997	10.549024	7.640869	2.971546	4.645719
ENSDARG00000002330	lhx8a	4.913978	6.646966	5.261813	7.825208	10.703683	6.211598	4.641202	5.948983	3.174599	0.931916	1.253695	5.666402
ENSDARG00000002332	frmd6	4.700851	4.15812	2.86466	5.026091	5.145668	4.767952	6.147172	4.441979	5.162353	5.397153	4.230173	5.268903
ENSDARG00000002333	fam102bb	2.29474	1.848426	1.739754	1.649989	1.811736	2.606606	1.445847	0.956078	1.408626	2.19547	1.553349	1.314587
ENSDARG00000002336	dlc	15.776791	15.202442	14.328399	25.262612	22.363102	24.706279	16.975816	20.263378	21.68984	19.701254	13.745527	20.319982
ENSDARG00000002339	sgf29	25.522726	22.18169	22.149259	34.5724	22.332191	21.524088	32.947068	26.331918	26.290555	25.746075	25.792361	32.256267
ENSDARG00000002344	tubb4b	353.810165	410.963976	313.197602	435.716154	332.516381	439.070275	366.999478	340.274347	343.241653	414.644336	336.088819	323.469708
ENSDARG00000002347	cyp11a1.1	0.108282	0	0.324881	0.031602	0.018469	0	0	0.154944	0.0263	0.704915	0	0.255653
ENSDARG00000002353	tagapa	3.41994	2.65824	1.929859	1.58534	6.028451	2.847764	4.588285	2.890477	2.669446	2.877437	2.151334	2.746974
ENSDARG00000002355	SHPK	0	0.54483	0.083375	0	0.061617	0	0	0	0	0	0.123601	0.079961
ENSDARG00000002362	ubald1a	26.429014	21.950681	15.151938	15.250337	31.254471	24.34492	21.321836	33.857507	25.562472	15.580785	25.43578	23.041718
ENSDARG00000002365	cers5	4.301729	5.675221	5.632374	5.036981	2.925037	4.405739	6.529185	6.008908	7.764943	4.484161	3.535532	4.671775
ENSDARG00000002369	UBB	51.233015	62.287143	32.946865	60.871026	46.808502	65.142457	64.231444	44.916037	48.647655	54.362325	40.470981	48.140592
ENSDARG00000002377	mief2	1.782995	0.916772	0.796806	2.106723	1.269071	0.547825	2.621913	3.376225	1.672287	0.743405	0.393749	1.904313
ENSDARG00000002385	ATM	0.854207	0.95836	0.845477	0.322356	0.577543	1.153874	1.081809	1.247509	1.136161	1.190695	0.104866	0.588274
ENSDARG00000002391	tlcd1	2.201041	1.530273	0.614711	1.48062	0	3.671153	2.827424	0.762245	0.663617	1.877152	3.55839	2.283295
ENSDARG00000002394	ugt5d1	0	0	0	0	0	0	0	0	0	0.945444	0	0
ENSDARG00000002396	cry-dash	27.287288	20.326468	17.201172	99.542672	84.715865	96.812402	10.167072	17.437777	14.1054	86.001131	74.364383	73.342127
ENSDARG00000002401	gale	4.938023	4.619292	3.711153	9.446189	7.790547	3.533689	4.736968	8.868033	5.829257	3.305346	4.459096	5.447706
ENSDARG00000002402	ercc3	4.67448	7.750594	4.779832	2.96121	2.449951	2.789072	3.563749	5.102492	8.010658	2.878912	4.328742	4.140482
ENSDARG00000002403	nusap1	4.112439	5.506669	2.933808	3.801289	2.734284	4.415151	3.43009	5.537549	5.50753	3.820202	2.635293	6.33885
ENSDARG00000002405	si:ch211-225b11.1	4.78857	3.932574	2.845403	4.691868	6.191266	7.864423	3.821872	4.909722	5.495918	5.916582	4.862669	8.421853
ENSDARG00000002406	zmynd10	0.443923	0.454351	0.26363	0.833425	1.502998	0.181666	1.922825	0.513704	0.508222	0.795233	0.865399	0.45751
ENSDARG00000002411	ENSDARG00000002411	0.338559	0.744495	0.188871	0.02661	0.039931	0.021719	0.677344	0.211305	0.058232	0.405241	0	0.017273
ENSDARG00000002445	prdm1a	1.656132	0.705801	0.919686	1.633497	0.778265	0.519257	1.094683	2.289537	1.008014	1.680057	1.862986	1.732633
ENSDARG00000002463	ENSDARG00000002463	0.192788	0.487729	0.328641	0.01979	0	0.324927	0.262447	0.118202	0.118263	0.024478	0.255202	0.167161
ENSDARG00000002467	rdh14b	11.461705	14.28014	8.232502	9.38911	11.091897	9.412996	10.354978	14.360296	12.60467	11.811841	14.817514	15.458327
ENSDARG00000002479	ercc6l	1.70746	1.213477	0.625262	0.845671	0.241093	0.611954	1.02034	1.274236	1.350016	0.654816	0.878576	1.523548
ENSDARG00000002483	WNT7A	0.106096	0.144689	0	0.022749	0.026591	0	0.471658	0.20077	0	0.028138	0	0.25305
ENSDARG00000002487	noc3l	3.572523	5.280731	4.9525	8.51655	5.689637	8.365419	7.236695	6.270496	4.761214	7.338501	7.604735	7.345966
ENSDARG00000002494	ITGB6	0.559852	0.337466	0.105969	0.234504	0.995436	0.53955	0.085298	0.525609	0.363143	0.400553	0	0.530734
ENSDARG00000002506	C7H16orf87	23.718572	38.332584	26.001527	27.930782	31.08108	29.51978	35.2083	44.042629	43.950723	31.011413	30.395093	31.131713
ENSDARG00000002507	ITGA10	10.417763	12.268797	11.570263	14.340084	12.464934	4.372831	9.899467	10.434658	20.650295	10.15172	4.174438	9.984245
ENSDARG00000002508	ENSDARG00000002508	9.28863	7.255012	4.925513	6.033857	5.005209	8.479479	8.497415	5.948602	4.80484	10.033464	7.511134	5.732765
ENSDARG00000002509	zgc:153911	0.497533	0.695478	0.269964	0.298707	1.147206	0.271295	1.350376	0.92058	0.601099	0.606984	0.425229	0
ENSDARG00000002510	dmbx1b	0	0.247198	0.122942	0	0	0	0	0	0.110603	0	0	0.288219
ENSDARG00000002523	hsdl2	17.932946	14.793577	12.650045	24.005137	11.613307	20.640898	18.047997	19.390332	18.482874	12.980213	13.747337	23.868804
ENSDARG00000002533	adora2b	0.341786	1.211894	0.579545	0.022783	1.336318	0.820024	0	0.469161	0.300314	0	1.202828	0.415008
ENSDARG00000002536	tm9sf4	5.807317	4.299936	4.266174	2.44212	2.999665	3.684151	3.206881	4.978897	4.982516	2.901181	4.399658	2.8602
ENSDARG00000002538	smu1a	41.163022	34.139439	30.598549	57.524899	47.936679	50.684095	30.255347	41.477088	41.847912	32.791918	46.956454	38.101379
ENSDARG00000002546	rundc3ab	34.897079	33.54148	27.411942	27.500674	30.52011	42.813418	31.829034	38.784754	38.878978	27.306767	34.800922	42.328671
ENSDARG00000002549	eif3eb	21.075211	12.542058	18.621749	15.686408	16.349036	34.998464	17.624574	17.689586	17.670139	15.899866	23.34626	33.117644
ENSDARG00000002552	mapkapk2a	3.576474	4.813898	3.057885	5.025857	3.492042	2.426609	4.960929	7.221063	4.154183	2.990815	3.361865	3.667731
ENSDARG00000002564	syngr1a	6.228859	10.694561	3.5098	1.6986	4.547302	6.131072	5.859559	7.925249	9.262092	4.913596	2.280415	1.135879
ENSDARG00000002571	tmod2	0.377999	0.77325	1.301623	0.37408	0	1.300114	0.680335	0.635826	0.553555	0	1.315654	1.059183
ENSDARG00000002576	cabp5a	16.203746	19.877169	19.811833	34.225867	27.422957	31.119226	12.337852	17.393035	17.736667	25.726555	25.599106	22.033289
ENSDARG00000002582	tbx15	0.116534	0.774174	0.587187	1.356928	0.406113	1.123253	1.384225	2.108189	1.515435	0.534591	0.955136	1.474846
ENSDARG00000002587	dpysl3	31.824251	34.671592	19.56883	32.092964	32.967566	26.445066	32.769452	36.099804	34.917857	25.338601	37.496427	34.182825
ENSDARG00000002589	mylpfb	22.013247	38.785241	24.914593	31.979886	68.256857	32.945033	51.272016	41.593	44.527386	37.261601	44.80534	44.217379
ENSDARG00000002591	ruvbl1	34.641572	30.346961	23.609451	30.037533	32.64626	30.019084	23.205145	27.768556	31.854616	38.68219	25.292543	27.412673
ENSDARG00000002593	slc45a2	9.180316	9.618368	8.296745	12.229918	6.454345	8.425424	11.760951	8.683639	8.834611	6.82996	7.864161	10.34049
ENSDARG00000002597	pabpc1l	0	0.095242	0.210524	0.039932	0	0.243695	0.02905	0.339365	0.295454	0.016464	0.343306	0.01346
ENSDARG00000002600	pcsk1	1.006913	1.914355	1.114278	0.015151	0.86777	0.366033	1.238419	0.133714	0.763148	0.818855	0.126714	0.387476
ENSDARG00000002601	irx7	13.391868	15.305873	13.082778	8.518808	9.840332	14.521664	7.762291	10.911134	11.759262	18.888692	14.307105	18.511242
ENSDARG00000002607	ENSDARG00000002607	2.22326	4.202131	2.241841	1.827092	1.508503	1.419728	2.816563	2.737236	3.280578	1.4259	1.164493	1.642316
ENSDARG00000002609	RNF145	16.587105	12.669975	10.13014	17.860024	15.68648	16.138652	14.876467	17.963717	15.213971	17.20877	18.575222	14.901363
ENSDARG00000002613	rpa3	6.530975	8.782971	9.966761	5.757086	5.728984	1.088148	5.942627	10.299029	6.774633	7.02467	9.12068	6.844457
ENSDARG00000002632	anxa11b	30.336572	30.331685	22.378555	27.215659	25.82687	23.942552	20.361981	26.503452	28.081136	34.565852	24.473942	27.521263
ENSDARG00000002634	ENSDARG00000002634	0.045879	0.307694	0	0	0	0.850581	0	0.578796	0.79298	0	0	0
ENSDARG00000002635	fam184aa	22.286158	27.083692	20.270968	23.360035	22.491645	22.623458	23.974243	23.696069	24.630163	22.675791	19.782739	23.220816
ENSDARG00000002642	sh3gl1b	1.144668	2.835379	1.663667	0.961724	0	0.764284	5.290952	2.357663	3.112311	0.520428	0.869094	1.136456
ENSDARG00000002644	rgs5a	6.239062	4.398071	3.390392	6.734114	5.906051	5.57312	3.911471	5.255171	6.620928	4.71077	16.210296	5.895302
ENSDARG00000002656	stxbp5a	19.095433	16.028548	11.981091	19.538556	20.283841	17.38949	18.136585	19.756874	16.326161	14.082004	17.347675	17.891944
ENSDARG00000002659	mapre1b	35.015243	32.560889	28.698668	29.782889	33.650414	25.326296	36.52581	41.054297	37.791202	22.917553	38.328441	49.829656
ENSDARG00000002663	optn	11.213116	8.582501	6.708043	15.485515	11.562036	8.339509	8.616928	10.398229	8.828706	7.347289	16.243854	10.724562
ENSDARG00000002666	kcnj1b	12.394533	12.049208	10.356858	25.331348	14.944452	18.661971	13.272604	11.105173	13.429276	19.486355	13.557387	15.616407
ENSDARG00000002670	atg14	7.478687	7.373624	4.821342	10.345817	5.193219	6.685566	12.353669	11.624362	9.013476	6.892328	9.602928	12.331715
ENSDARG00000002682	tbcela	21.649813	23.129698	17.329971	26.497613	29.971099	19.205912	17.729346	17.703051	15.448111	28.915799	22.508243	24.576984
ENSDARG00000002685	fam113	0.388474	0	0	0.039811	0	0	0.043442	0	0.021716	0.024242	0	0.057791
ENSDARG00000002690	rabif	17.173295	20.929591	8.960458	13.063264	10.019025	8.776586	13.183205	17.015775	9.053694	19.835748	3.762658	14.623615
ENSDARG00000002696	gnb3b	992.298531	1062.80302	743.268903	477.127713	378.44582	561.335423	1041.141014	1170.885372	965.535866	591.486515	435.01143	531.374654
ENSDARG00000002701	rasl12	0.075948	0.120618	0.296175	0.735383	0	0.380728	1.547701	0.420251	0.184059	0.010071	0.442946	0.430285
ENSDARG00000002707	her11	0.233504	0.291906	0.369542	0	0	0.806392	0	0	0.199471	0	0	0.675067
ENSDARG00000002710	ncl	68.92724	82.001923	56.065698	83.286657	64.271426	90.265512	73.023569	76.638062	63.239185	73.773247	66.487986	77.423479
ENSDARG00000002720	utp15	1.975633	5.625435	4.78566	6.833709	5.571812	2.800233	5.262591	5.331689	3.603553	5.850004	6.243278	5.381896
ENSDARG00000002722	ANKRD2	0	0.6096	0.833746	0	1.680468	0	0	0	0.654602	0	0.112364	0
ENSDARG00000002728	kiss1ra	0	0.37133	0.966009	0	2.267743	0	1.725028	0	0.306725	0	0.716043	0
ENSDARG00000002731	sdc2	4.658037	11.149178	3.573094	2.989535	4.892128	2.937341	2.550463	5.010262	5.058038	0.941242	1.433771	3.187996
ENSDARG00000002732	spon2b	2.706431	2.41612	1.555827	2.144621	4.780612	3.907315	4.366302	2.814927	2.66092	1.275427	3.084321	2.078944
ENSDARG00000002745	tdh	50.344332	49.473952	34.358922	69.588359	67.311969	68.0147	46.696596	43.321352	41.777294	57.3751	63.788346	52.759334
ENSDARG00000002748	sema6d	28.969907	30.796637	26.62804	38.932034	30.059638	32.187582	32.841066	26.981539	32.394267	25.42542	30.194903	28.358033
ENSDARG00000002750	ENSDARG00000002750	4.630542	4.279857	3.564156	3.108798	3.790225	2.804186	3.116426	4.018456	3.857484	2.943731	3.287524	2.496941
ENSDARG00000002754	pdcd2l	4.797301	5.558348	3.571241	1.003549	2.541539	5.401886	3.905805	8.364675	4.198066	7.033935	1.254942	4.499018
ENSDARG00000002758	dedd1	459.318084	489.989278	361.756111	741.123868	781.550447	786.56482	587.753883	532.439572	607.452703	815.449249	729.214038	740.666033
ENSDARG00000002760	GDF5	0.021321	0	0	0	0.983221	0	0.019954	0.243906	0.555367	0	0.246738	0.018492
ENSDARG00000002764	miox	0.167994	0.572757	0.524136	1.296763	0	0	1.226372	1.215089	0.836453	0	0	0.320545
ENSDARG00000002768	pvalb2	171.04969	262.165603	143.131164	197.973449	331.952065	253.583172	259.534904	266.582769	297.95217	264.560138	254.719813	281.548881
ENSDARG00000002771	SLC4A5	8.509289	6.665247	5.515997	5.02853	3.863331	4.932814	6.896912	8.318803	6.575121	4.181732	4.848635	4.465435
ENSDARG00000002779	pdx1	5.180713	4.738199	5.54965	5.677672	2.019792	3.856269	8.158114	5.498359	3.010641	5.23429	4.17563	4.02969
ENSDARG00000002787	tle3a	44.776937	43.073677	33.834643	66.881718	52.911094	55.50936	41.374442	41.105019	42.397852	53.785414	57.464304	63.092107
ENSDARG00000002790	ap2m1a	157.254615	141.495011	128.217051	168.961239	139.439413	150.868116	179.39555	144.745921	156.228645	156.848161	155.440664	136.779958
ENSDARG00000002791	atp1a1a.1	48.461715	62.181825	45.414364	46.589352	45.496029	48.872648	48.604685	50.736991	58.827768	41.703274	52.901864	51.45807
ENSDARG00000002792	arcn1a	12.428296	12.598555	9.574319	9.815079	10.793169	8.36655	13.271249	13.711106	12.068082	14.283387	9.693896	11.233859
ENSDARG00000002795	meis3	6.128878	8.198015	4.338668	9.433109	9.965552	9.119421	5.248914	6.835188	7.340108	8.336648	8.661381	8.432199
ENSDARG00000002797	ENSDARG00000002797	0	0	0	0	0.023605	0	0	0.019803	0	0	0	0
ENSDARG00000002798	cog8	5.601564	5.580816	3.528105	5.787372	4.704281	7.477789	2.672493	6.042214	4.594531	4.650039	7.790643	7.855712
ENSDARG00000002816	rasgrf2b	0.838457	0.847751	0.551955	0.956203	0.120081	0.644075	1.22381	1.066714	0.652052	0	1.609873	0.528466
ENSDARG00000002826	cep57l1	6.660592	6.636669	3.515445	14.704062	6.63033	9.079725	9.196942	5.286233	7.418537	11.096522	5.730367	9.377123
ENSDARG00000002830	trmt2a	5.959613	7.578829	4.655507	5.415926	4.959682	8.084285	7.709796	3.363791	4.103991	6.653394	8.450973	5.429465
ENSDARG00000002831	COL4A4	0.051629	0.039061	0.02568	0.233215	0.003451	0.033783	0.009664	0.124487	0.045365	0.069377	0	0.007467
ENSDARG00000002840	ENSDARG00000002840	25.856186	19.889625	15.481479	19.722665	18.345844	17.229894	23.067062	28.089908	24.141854	21.92218	16.869902	20.689795
ENSDARG00000002847	FNDC1	0.150203	0.081083	0.186773	0.937594	0.11921	0.191107	1.588309	0.221072	0.430761	1.880987	0.320937	0.33111
ENSDARG00000002872	zgc:113210	5.063221	4.671942	3.122938	2.741282	3.077302	2.559891	4.383324	6.214565	5.19033	3.457814	2.62508	3.142582
ENSDARG00000002877	reps1	2.861543	3.276018	2.479751	2.017734	9.377793	1.496034	1.922924	4.056367	3.939202	1.527724	2.520749	3.504729
ENSDARG00000002880	VPS50	2.553377	5.619607	1.839004	3.520233	1.06248	0.93471	3.895427	3.275298	2.667654	1.013996	3.55623	1.76355
ENSDARG00000002894	aven	3.40155	5.369308	3.434921	4.157355	2.676936	5.332933	3.788425	4.24835	5.529296	3.933334	4.942268	4.179443
ENSDARG00000002897	ENSDARG00000002897	6.289785	4.87644	3.565268	3.717636	4.872453	7.988574	3.917485	5.91457	4.735302	7.428861	5.016602	5.901411
ENSDARG00000002909	tjp3	1.235316	1.79707	1.230374	2.012229	1.327105	1.651752	2.016773	0.978108	0.526203	1.089011	1.527375	1.407283
ENSDARG00000002912	adipor1a	20.497627	20.029616	11.079518	17.624799	19.507952	16.697054	21.533539	18.377327	20.758371	15.8265	16.96651	20.033414
ENSDARG00000002916	SEC31B	1.017941	1.32092	3.485124	0.693819	0	0.693875	0.910226	1.28498	2.24541	0.239655	0.626605	0.794425
ENSDARG00000002917	gls2b	2.225617	2.158658	1.965001	6.73769	7.809261	9.11501	1.544279	2.815307	2.865916	7.856646	4.244209	5.907454
ENSDARG00000002933	gbx2	15.225373	13.675608	11.086784	11.401332	11.447766	12.832428	13.363527	14.950184	10.69556	12.851884	12.511496	10.741723
ENSDARG00000002937	meis1a	8.846706	16.352401	9.05669	21.422837	25.048108	16.131859	5.924133	14.779974	14.279482	14.948701	18.389977	24.562521
ENSDARG00000002945	bgnb	4.403214	4.41856	2.04624	2.007784	14.275985	3.175349	2.469473	3.089212	4.686793	2.872049	1.727594	4.42081
ENSDARG00000002947	abcd3b	0.633302	2.02281	1.446874	0.514583	1.603947	1.344958	2.043307	1.585187	1.879265	1.520489	1.323842	0.563723
ENSDARG00000002949	ppp6c	60.331678	51.923255	38.349937	56.512447	50.757514	55.819175	59.77548	62.704293	58.564138	67.666151	71.01661	71.543218
ENSDARG00000002952	smo	1.650271	1.243522	0.867867	1.2513	1.498572	2.680018	1.163977	1.357772	1.541982	0.659686	2.224485	1.944695
ENSDARG00000002956	ENSDARG00000002956	0.04511	0.229554	0.153878	0	0.007337	0.047887	0.277391	0.345495	0.230424	0.007764	0.470957	0.117373
ENSDARG00000002959	gpr34b	0	0	0.021921	0.02772	0	0	0	0	0.094659	0.651439	0	0
ENSDARG00000002967	pdap1b	25.54131	22.335776	15.981431	19.71304	21.454978	21.646049	29.403283	24.400071	21.131463	31.229512	20.447458	21.888194
ENSDARG00000002968	A1CF	0.702579	0.166634	0.290061	0.379892	0.32155	0.066627	0.171535	0.154147	0.22367	0.016203	0	0.317924
ENSDARG00000002970	ss18	48.960022	51.996622	36.470754	52.138477	50.833718	51.556177	58.890374	52.956661	48.368167	56.328999	62.631691	56.351111
ENSDARG00000002971	phc1	3.4889	3.433033	2.788803	2.745603	1.540429	1.616571	3.192946	3.588064	4.289195	2.68483	5.134892	3.480634
ENSDARG00000002986	gda	1.607873	1.615711	1.234043	1.578639	1.20894	0.32301	1.862935	1.37008	0.712584	3.09724	1.510352	1.10094
ENSDARG00000002988	tnnt2d	16.936907	15.911792	13.200586	38.495284	32.1542	43.749676	21.586159	20.419236	19.594873	27.618714	24.312201	27.860707
ENSDARG00000002991	cep135	3.928288	8.855459	6.857345	4.606429	3.253767	3.164192	4.294243	8.923569	6.412075	2.748123	5.686445	2.670348
ENSDARG00000002994	ENSDARG00000002994	5.831455	5.64894	3.602074	4.296944	4.97617	4.668721	5.815079	6.198731	6.125263	2.160313	3.6298	5.870519
ENSDARG00000003008	PRKCE	16.215743	14.819772	10.343012	11.736137	13.552638	12.692003	16.14916	19.527593	17.012973	16.222616	14.554997	17.261751
ENSDARG00000003017	ube2al	37.028172	36.13237	26.986465	29.963298	31.380226	31.803541	27.422734	39.847821	40.988969	27.49716	25.877252	37.440778
ENSDARG00000003020	lrrc4.2	4.612057	5.15008	3.21425	3.88309	4.157055	3.230101	5.643103	4.928729	5.778127	1.660839	3.339793	2.550511
ENSDARG00000003021	hdac8	6.791148	7.977575	4.73528	4.699627	9.730498	5.721893	10.813401	7.357315	7.427975	9.583488	8.445208	8.536773
ENSDARG00000003022	ENSDARG00000003022	0.320743	0.614465	1.170381	0.943181	0.734971	0.616295	0.500311	0.359677	0.111835	0	0.291791	0.463638
ENSDARG00000003027	scnm1	4.412401	4.484792	3.069754	2.211913	5.923598	5.090564	5.805024	4.469696	5.247743	4.432849	4.300369	4.296336
ENSDARG00000003032	eif4a1b	104.318663	84.372679	71.977279	94.734256	108.685729	105.245959	79.228097	107.307392	107.395322	74.381861	125.301924	119.747169
ENSDARG00000003035	hspa9	21.016308	22.536146	18.096357	18.970042	27.212594	17.457639	32.131771	34.26576	29.143665	22.213731	21.971656	26.685455
ENSDARG00000003041	ENSDARG00000003041	0.036045	0.69305	0.757874	0.810455	0	0.122109	0	0.606302	0.131963	0	0.906074	1.219216
ENSDARG00000003046	ENSDARG00000003046	0.830765	1.540322	1.019314	1.801343	2.124251	2.412607	2.175318	1.039355	1.543622	1.396135	1.128102	1.481541
ENSDARG00000003054	tacr3l	0.19668	0.113995	0.120059	0.261467	1.045027	0.428983	0.174871	0.223311	0.432037	0.459029	0.346083	0.469102
ENSDARG00000003058	cep43	68.269973	70.236403	55.188213	85.677276	53.480086	93.247216	77.629976	67.27747	73.583109	81.151096	61.765897	97.047504
ENSDARG00000003061	cd276	4.215036	4.494877	1.435846	3.436827	3.031852	2.720948	5.235121	2.221973	1.619043	1.500392	1.387398	2.590167
ENSDARG00000003068	gorasp1a	3.117311	1.712448	1.237898	3.099431	2.627468	2.468101	2.528064	3.32788	3.159213	2.710672	1.747069	3.089907
ENSDARG00000003069	btbd7	0.048766	0.11306	0.106581	0	0.009778	0	0.173436	0.226561	0.386274	0	0.251654	0
ENSDARG00000003077	gpx9	20.39735	7.935437	2.724917	25.396741	6.370678	10.733314	5.755801	7.216182	5.17123	15.742628	9.740291	9.006567
ENSDARG00000003081	mybphb	11.017111	15.222475	5.946564	9.6144	17.869214	15.746941	15.029703	10.59185	18.688105	12.958733	9.179457	12.113826
ENSDARG00000003084	spire2	0.264891	0.772917	0.414609	0.520145	0.32684	0.311101	0.833441	0.119961	0.86611	0.030597	0.153662	0.406468
ENSDARG00000003085	STAMBPL1	9.417125	5.611267	6.170232	6.074292	6.522094	8.005865	5.724211	6.088319	7.445728	8.728264	6.553463	5.77858
ENSDARG00000003087	ubxn6	4.904624	6.335255	4.232612	3.796199	3.59778	5.218331	5.318025	6.439005	4.773736	7.445104	6.515318	5.913858
ENSDARG00000003090	or30bt4	0	0	0	0.033161	0	0.042165	0	0	0	0	0	0
ENSDARG00000003091	oclnb	0.716631	1.01363	0.313104	2.463581	1.186253	2.021134	0.960104	0.628326	0.4027	0	0.979915	0.850039
ENSDARG00000003098	kdm5bb	43.202387	49.356651	37.847795	51.140839	37.131747	42.222105	58.028335	47.921569	51.812956	45.54263	38.567946	37.553738
ENSDARG00000003109	rcan1a	11.529687	16.422529	8.35527	11.786827	6.685815	7.449165	17.931146	22.757284	16.225048	10.748868	10.784749	13.178347
ENSDARG00000003113	ada	10.345047	7.007126	3.444082	9.463275	8.869776	4.768058	7.072247	8.034669	5.734683	5.423404	3.980774	7.24059
ENSDARG00000003127	zgc:123105	60.587426	50.061333	37.443479	44.902791	62.149689	49.400955	61.469453	64.593516	63.003753	44.326415	63.139574	59.959815
ENSDARG00000003132	apip	15.048936	10.456646	9.974168	18.403768	21.28215	26.396129	16.17305	12.079272	18.18185	26.344945	14.441272	20.645128
ENSDARG00000003142	dachc	4.339786	5.475546	4.692234	6.14028	6.466867	3.831317	9.331382	5.512149	5.112368	9.284638	4.170692	3.930371
ENSDARG00000003144	pxmp2	0.358438	0.28885	1.446983	0.027948	0	0	1.610213	0.602921	0.477189	0	0	0.716249
ENSDARG00000003146	ENSDARG00000003146	1.728034	0.749436	0	0	0.350915	0	1.249607	0.602848	0.175364	0	0	0.223697
ENSDARG00000003151	skp1	330.650948	320.710399	280.297124	377.600491	350.457099	339.001866	337.653242	345.855644	349.98959	321.472888	369.359118	326.533724
ENSDARG00000003153	nudt21	25.077469	27.477273	25.068479	24.787767	15.858481	24.282526	22.137158	27.270348	34.528543	20.201276	23.443887	36.08692
ENSDARG00000003157	ENSDARG00000003157	2.801703	2.872315	2.584634	2.957496	2.602516	1.922996	2.667988	2.96587	2.783093	2.161608	2.570859	3.31356
ENSDARG00000003165	nr2f6b	19.732542	18.240592	29.176868	18.865216	20.757321	15.074573	28.713081	26.444671	20.88521	12.650149	19.439697	16.035672
ENSDARG00000003167	mlst8	6.720786	8.887393	4.964738	5.229219	6.722472	7.168146	10.931028	8.305473	8.069763	4.509182	5.425342	7.78694
ENSDARG00000003169	magi1b	143.508608	175.756145	118.617771	193.242395	163.586787	151.154444	149.372836	142.951958	149.080564	166.586334	146.781528	167.680514
ENSDARG00000003175	stx5al	4.628861	5.184733	2.37505	3.299809	3.435182	3.78604	3.502335	5.435116	5.813532	4.687359	3.566293	6.217503
ENSDARG00000003181	sult1st4	0	0.364845	0	3.457864	0	0	0	0.703134	0.465206	1.951197	0	0
ENSDARG00000003189	psmd1	47.263351	73.068966	55.30584	96.784007	57.713279	72.761282	63.485223	75.147062	52.779085	42.954058	54.214297	63.048492
ENSDARG00000003193	rassf7b	0.512398	0.627609	3.118129	0.015974	0	0.109482	0.466775	0.396739	2.337744	2.650041	0.187332	0.290765
ENSDARG00000003197	ENSDARG00000003197	3.469351	7.100325	3.609367	1.485388	5.828972	2.970311	5.134748	3.458986	3.38891	5.944774	3.045516	3.854488
ENSDARG00000003200	foxm1	0.568552	1.305552	1.415306	2.324528	1.289504	1.165677	2.270357	1.664927	1.198956	1.918029	3.18431	1.627267
ENSDARG00000003203	rhcga	3.743645	6.751893	3.984379	1.052653	0.764348	5.632709	10.042894	2.989337	9.64115	1.242837	0.916207	3.38381
ENSDARG00000003205	ngly1	6.912515	8.648916	7.643204	7.390284	5.937955	4.091482	9.041872	13.361122	10.203428	5.71494	6.328711	4.457732
ENSDARG00000003206	chchd6a	40.008079	43.194384	37.758101	48.980458	25.582012	66.741691	33.510172	48.618878	48.803672	26.80614	37.119555	46.376357
ENSDARG00000003207	mterf3	17.118849	78.365267	12.514395	17.597004	12.373301	18.004886	44.372266	17.174722	35.022544	19.24896	22.368985	21.242267
ENSDARG00000003208	pomk	2.294845	2.378059	1.221763	2.843018	1.509009	2.592369	2.671244	2.67026	2.312706	1.657908	2.729259	1.897602
ENSDARG00000003210	ANO2	21.758977	22.904061	15.394431	22.215256	18.469832	24.638878	22.876666	21.222278	14.234128	22.447374	23.555556	27.460123
ENSDARG00000003213	naa15a	9.045082	13.660644	7.688847	9.685588	8.654179	6.572189	10.965377	12.529632	12.053313	8.489697	7.599029	8.353434
ENSDARG00000003216	anxa2a	8.485985	9.930122	8.901662	18.431029	7.451616	18.449347	12.57744	11.328729	10.925854	10.7684	14.481825	9.343808
ENSDARG00000003217	urb2	1.714169	2.868372	1.910995	1.71959	3.162292	0.611239	0.448381	1.056779	1.78483	0.374406	0.421286	1.98491
ENSDARG00000003219	bin2a	0.666121	5.849848	1.54462	3.022463	7.518223	16.166739	5.398658	5.377484	5.961551	25.152045	2.158485	12.814571
ENSDARG00000003229	gdf9	0.539833	0.44698	0.07846	3.108741	0.019328	2.333856	0.775898	0.697247	0.833036	1.554434	0.058157	0.100329
ENSDARG00000003235	nup88	21.768532	16.790388	14.115391	22.294121	20.48314	19.402287	21.222962	21.708913	21.232255	18.278576	25.074395	20.12537
ENSDARG00000003244	ENSDARG00000003244	10.018324	9.695697	5.434388	9.998059	7.677567	7.914296	10.858892	9.117368	10.153482	6.248121	7.604628	10.380869
ENSDARG00000003250	pik3cd	0.97852	1.385791	0.684108	0.30988	1.471824	0.385811	1.712135	1.683941	1.377864	0.814487	1.097428	1.69736
ENSDARG00000003251	zbtb22b	0.48959	0.803305	0.217919	0.642989	0.322102	0.066741	0.544128	0.424632	0.604945	0	0.246141	0.504243
ENSDARG00000003257	zgc:101559	3.576908	2.999335	1.753975	3.27513	2.047361	2.292422	4.286375	3.577468	3.53929	1.514656	4.726584	1.844603
ENSDARG00000003259	loxa	0.643968	0.156825	0.093595	1.104638	0.248651	0.426388	2.616754	0.644766	0.396239	0	0.69376	0
ENSDARG00000003269	CLCN3	17.777443	17.208876	13.387342	17.660861	21.781164	14.48599	18.523982	19.648745	19.649889	23.117917	17.868497	18.240848
ENSDARG00000003270	dhps	18.768957	18.590254	18.839298	14.500436	13.400258	14.619647	22.249583	19.206935	18.001091	11.875557	9.602095	10.670516
ENSDARG00000003281	pik3ip1	68.31935	80.515925	62.505153	73.535364	65.138422	99.405109	80.532225	64.53202	83.940567	80.065332	75.731715	68.928504
ENSDARG00000003287	wdr12	3.476928	4.315467	3.59036	5.528593	8.165877	2.598872	3.656286	3.466368	2.96064	2.175815	3.594248	4.167586
ENSDARG00000003290	dab1b	1.439593	0.862488	0.614832	2.312419	0	2.998167	0.027742	0.387809	0.23154	0	0.506949	0.767924
ENSDARG00000003293	sox9a	0.766879	0.919073	1.071803	0.757394	0.41935	1.787576	0	0.566797	1.900851	2.277366	0.53743	0.846518
ENSDARG00000003303	stc1	0	0	0	0	0	0	0	0	0	0	0	0
ENSDARG00000003307	STX16	6.249503	5.46279	3.488538	4.513035	8.681027	4.37316	5.375741	8.771218	6.630249	4.970285	6.283869	8.792393
ENSDARG00000003308	emc2	54.650935	55.540845	43.126771	50.591924	49.128741	50.618879	43.658665	62.875738	51.90621	58.069532	47.548524	46.768305
ENSDARG00000003311	pank2	19.145915	32.042587	16.611834	16.474702	24.619825	14.043031	26.551262	28.758148	32.162836	14.519757	17.961456	15.872811
ENSDARG00000003313	ENSDARG00000003313	0.104737	0.544024	0.212894	0.564063	2.936016	1.434439	0.881303	0.301702	0.645716	0.206134	0.345668	0.40187
ENSDARG00000003320	fam91a1	19.060699	15.025414	11.97792	15.370255	16.919684	16.372422	16.817429	19.833369	16.892195	11.345323	17.310216	19.665229
ENSDARG00000003326	cacng5a	14.602625	13.28644	8.997049	9.331144	8.895375	9.555029	9.222461	14.137674	12.243087	10.548289	8.137255	9.107197
ENSDARG00000003328	ENSDARG00000003328	1.606567	1.979144	1.73522	1.169496	1.583541	1.752059	1.345663	2.402207	2.083152	2.391806	1.486441	2.950711
ENSDARG00000003344	trpc2b	0.14022	0.14094	0.05121	0.009251	0.389137	0.023526	0.211993	0.099788	0.134263	0	0.347055	0.149679
ENSDARG00000003373	commd2	30.386904	29.249899	22.430772	13.675774	22.12093	31.499389	18.741907	28.627028	27.635375	32.293164	29.09648	29.893671
ENSDARG00000003375	gng12a	2.917744	2.839921	1.819382	2.966663	2.429709	1.744955	2.224241	3.760071	1.481712	2.421334	0.236596	1.877533
ENSDARG00000003380	paox	6.46428	4.306032	0	2.592083	2.001641	2.263248	0	6.895347	7.662517	0	0.069273	9.848465
ENSDARG00000003381	ENSDARG00000003381	1.75228	0.281163	1.014216	1.135972	0.77664	0.854649	0.994009	0.567475	0.741074	0.371152	1.365157	0.487667
ENSDARG00000003382	cwc25	24.174029	27.506575	21.197502	30.828527	25.802503	27.156053	30.278667	25.716303	24.647837	28.559458	31.977255	23.449835
ENSDARG00000003383	asb8	12.58711	12.866422	8.774681	11.91219	15.166139	8.583998	15.399169	17.356455	15.241367	7.071875	10.957773	14.174151
ENSDARG00000003395	ENSDARG00000003395	0.185446	0.366184	0.204071	0.288304	0.18204	0.349708	0.018184	0.11512	0.227499	0.184437	0.058271	0.452361
ENSDARG00000003398	rbpja	2.019751	2.237372	1.948533	1.93552	2.280679	2.743386	2.443071	3.237941	2.642794	1.686289	3.394538	3.819699
ENSDARG00000003399	fgf8a	1.434537	2.420998	0.997307	1.768663	3.757159	1.852365	4.513814	5.668422	2.442163	1.464772	1.009698	3.04826
ENSDARG00000003403	TENM1	5.480964	7.340058	4.260239	6.225177	5.097706	5.586089	6.934055	5.890261	5.598806	4.506706	5.684462	5.952775
ENSDARG00000003411	foxa2	6.628418	4.631578	5.242409	8.176045	3.240366	4.010264	6.464692	4.826213	7.065789	7.379678	2.637686	3.534654
ENSDARG00000003414	capslb	0.041355	0.081383	0.028049	0.638453	0	0.0451	0	0.173907	0.030281	0	0.083165	0
ENSDARG00000003420	chrna5	7.871879	7.786562	5.601243	11.099412	10.697053	7.868493	7.974391	6.906551	5.464107	12.336695	8.80595	12.298633
ENSDARG00000003421	igf2bp2a	1.964045	1.130513	1.44385	0	0	0.833804	0.407682	1.568009	0.504289	0.027848	0.75007	1.032697
ENSDARG00000003429	hnrnpdl	277.692555	292.752944	218.575863	335.253008	302.696889	282.860228	304.474701	268.100417	278.529812	362.297238	311.013428	305.816847
ENSDARG00000003444	dhrs7	3.568222	4.402748	2.858102	1.63221	1.294606	2.001272	4.389112	3.458318	6.121217	3.821431	4.647112	3.8316
ENSDARG00000003446	ippk	0.372671	0.734181	0.402604	0.919224	0.611612	0.702973	0.015432	0.73498	0.557523	0.08746	0.812382	0.586328
ENSDARG00000003449	pde10a	0.653137	0.614598	0.629062	0	0.584045	0.427842	1.344814	1.10213	0.579201	0.699124	0.368173	0.82796
ENSDARG00000003462	fech	0.633881	1.008537	0.511825	1.139112	1.21043	0.032918	1.214763	0.964692	0.906175	0	0.303508	0.785387
ENSDARG00000003469	neurod4	53.607313	51.5886	40.668471	43.841085	42.377674	42.431386	57.361312	63.315871	54.591274	35.020508	37.180342	57.514442
ENSDARG00000003475	sult1st5	0	0.873708	0.496608	0	0.13763	1.442577	3.383473	0.384873	0.938207	0	0.52495	0.503187
ENSDARG00000003486	ppp1caa	33.2822	34.950431	25.203429	36.584371	26.582909	37.99836	33.581163	33.063786	31.157258	22.713545	28.849046	28.059547
ENSDARG00000003487	nup93	20.443013	20.741946	16.419771	17.881294	14.087619	15.459417	21.228185	25.243968	24.141664	15.782056	13.063966	17.619143
ENSDARG00000003495	MADD	141.074839	216.533697	143.844985	166.557682	192.115987	224.253257	291.987296	151.963102	301.193435	195.504291	368.656068	237.509638
ENSDARG00000003512	anks1b	51.041707	64.205791	43.504487	56.490911	45.54584	58.210195	60.867763	61.618509	59.067902	49.859643	54.857033	50.513443
ENSDARG00000003517	impa1	18.527704	16.403197	11.043996	20.546032	6.818743	14.359485	15.647031	19.403983	18.742601	9.987581	6.400763	12.814724
ENSDARG00000003519	aprt	1.534666	2.302947	0.995268	4.404959	3.965553	1.966458	2.716858	3.597269	2.5987	0.033841	3.255693	2.923753
ENSDARG00000003520	TBC1D14	2.074649	3.235039	3.873684	1.17177	0.612585	0.987002	5.064981	3.355493	3.458752	1.437123	2.365347	1.42991
ENSDARG00000003523	itln3	0	0	0	0	0	0.064472	0	0.032767	0	0	0	0
ENSDARG00000003526	psma5	20.919569	31.160513	19.622834	34.565828	30.991821	22.461037	23.670825	30.389995	31.672323	14.667169	33.321746	30.14599
ENSDARG00000003527	mak16	8.385124	10.066109	8.022845	19.469629	15.062958	19.020614	17.046197	11.447953	10.235889	21.314422	10.343225	13.845733
ENSDARG00000003531	tcea1	37.820784	35.003469	26.716939	36.177202	22.961959	27.16044	29.877527	41.665098	42.343122	22.971	30.517839	37.849506
ENSDARG00000003533	COL8A1	0	0.144339	0.008972	0	0.415558	0	0	0.189123	0	0	0.039901	0.080307
ENSDARG00000003544	ADARB1	0.850678	0.943897	0.436069	0.894183	0.905868	0.175041	1.164046	1.153731	0.423089	1.74633	0.871495	1.173903
ENSDARG00000003553	gnrhr2	0.339756	0.534671	0.336799	0.672466	0	0.057004	0	0.637439	0.669779	1.164476	0.420461	0.340008
ENSDARG00000003564	dohh	20.801009	21.694332	21.275426	27.25561	19.42681	32.464776	25.736646	19.935586	24.957903	25.975027	19.381349	30.33714
ENSDARG00000003570	hsp90b1	27.225386	34.141148	25.60203	17.914349	10.135703	15.476216	31.213686	34.465744	36.412342	13.327975	11.933833	11.548155
ENSDARG00000003573	dctn5	35.098396	28.08832	31.823794	40.3603	36.794471	40.175786	44.599169	41.11875	37.173914	41.074542	34.830681	38.111085
ENSDARG00000003576	klhl32	19.467427	14.222442	12.676751	12.692846	12.306942	10.730415	15.366074	17.024783	19.677796	14.314815	15.145467	15.328392
ENSDARG00000003584	pla2g7	3.743671	3.079815	3.076614	8.306672	6.005412	4.181876	1.844077	2.307259	4.445717	2.251056	4.404334	3.720158
ENSDARG00000003592	surf1	28.79806	31.83683	32.703378	29.070358	31.587331	27.042375	33.591606	35.524724	37.611753	33.838659	27.716529	35.805255
ENSDARG00000003599	rpl3	1184.552993	1485.931727	1100.496091	1600.242727	1261.068718	1720.460513	1368.081344	1348.403189	1502.559152	1339.390728	1310.093927	1471.277598
ENSDARG00000003607	nr2f6a	8.369703	10.222646	7.647784	12.795011	13.532627	8.397456	12.808504	11.859746	11.599915	11.706169	14.052442	11.382308
ENSDARG00000003615	slc26a3.2	0.296815	0.719343	0.139129	0.263901	0.331629	0	1.563276	0.603822	1.115756	0.020643	0.019566	0
ENSDARG00000003616	arih1	4.314633	4.793336	4.541322	2.397751	2.754058	3.418882	6.442836	4.885299	4.988031	2.194321	3.200962	3.587953
ENSDARG00000003631	clockb	1.890135	5.993037	2.932037	4.268458	3.969033	6.953682	2.069997	2.590184	4.069075	1.619927	3.297682	3.994001
ENSDARG00000003632	cav4a	0.240663	0.512823	0.122423	0.025802	0.693648	0	1.154353	1.720464	0.726898	0.702102	0.090745	0.808827
ENSDARG00000003635	mogat3b	0.54195	0.656968	0.490107	0.129117	0.030184	0.098505	0	0.556404	0.5291	0	0.696299	0.07834
ENSDARG00000003641	tfg	35.420712	33.106118	33.532241	31.030321	23.277188	21.173783	30.504458	37.422711	34.116395	28.553849	31.904346	28.590725
ENSDARG00000003642	zfyve19	22.965746	22.023847	19.194536	23.510053	21.312582	24.749925	34.387229	22.450282	27.603829	15.083587	16.427193	16.867094
ENSDARG00000003655	tmem59l	71.904496	70.147428	45.882907	70.320892	66.864551	64.563645	69.8941	83.964096	73.81607	57.238424	71.58222	72.887302
ENSDARG00000003675	cryl1	1.042727	2.926961	0.893552	3.416105	2.828183	2.665213	1.372361	2.587935	3.937998	1.348165	4.455961	2.487011
ENSDARG00000003680	runx1t1	8.534584	13.812974	7.387391	4.62669	8.963058	5.449259	7.585494	11.148552	12.751091	2.862456	5.858061	8.444581
ENSDARG00000003681	eif5	111.505982	124.342974	99.435445	142.051981	115.153206	155.466636	93.511958	103.12493	109.712521	122.598913	131.792329	129.858879
ENSDARG00000003684	obsl1a	0.468362	0.255493	0.285903	0.321364	0.129124	0.153233	0.427197	0.236347	0.377237	1.062052	0.094188	0.182797
ENSDARG00000003693	hars	17.986387	27.875634	22.505673	24.506663	28.840083	30.427258	16.401943	28.269792	23.213602	23.458103	25.854509	34.528789
ENSDARG00000003695	vdac3	257.647024	291.867019	228.195874	292.713564	289.874011	254.730251	327.00174	307.655905	323.771442	244.890159	261.626113	328.968698
ENSDARG00000003697	slc5a8l	0.144618	0.135591	0.110349	0.248071	0.724908	0.177401	0.473723	0.030407	0.330925	2.109509	0.272649	0
ENSDARG00000003699	atp7a	0.915581	1.193318	0.923838	0.84571	1.070349	0.578547	1.346352	1.134332	0.787802	0.577989	1.018767	1.025417
ENSDARG00000003701	cldng	0	0	0	0	0	0	0	0.726827	0	0	0	0
ENSDARG00000003705	prnprs3	44.822934	48.172153	33.305834	33.20922	42.087128	34.173846	43.30808	46.996167	44.05077	27.691971	45.461763	43.083971
ENSDARG00000003706	RYR2	0.282421	0.308057	0.173975	0.200486	0.202617	0.367028	0.183352	0.354957	0.222103	0.299259	0.431682	0.189549
ENSDARG00000003732	mitfa	0.483107	0.277407	0.724324	0.457968	0.713739	0.915069	0	1.240324	0.372357	0.097973	0	0.675525
ENSDARG00000003749	polb	12.197521	9.357622	8.379788	8.736001	5.101665	13.473778	12.69241	15.134209	12.638181	11.078999	6.224612	10.943038
ENSDARG00000003750	pfas	0.832565	1.936706	1.51371	6.381273	1.14675	3.698982	0.609664	1.041198	0.572511	1.658942	5.860734	0.684417
ENSDARG00000003751	lats1	3.538535	4.219806	3.623227	6.344949	6.673192	5.223681	5.55076	5.328793	4.23103	5.962709	6.983817	7.989447
ENSDARG00000003754	tspan2a	18.94545	18.266989	14.370957	21.914328	23.881228	17.143201	16.029152	18.56139	15.963636	17.885011	16.626357	17.650876
ENSDARG00000003757	cnpy1	6.351818	4.141746	4.994991	6.839868	9.047558	4.099545	3.08251	6.163442	8.887824	0.072309	4.003391	6.976032
ENSDARG00000003769	tada2b	2.115005	1.72613	1.404783	2.612909	4.108821	2.581414	2.174241	2.433184	2.591771	2.359976	2.908973	2.851343
ENSDARG00000003776	pip4k2aa	18.254632	16.085611	10.411669	12.065977	12.957463	14.195995	16.284308	21.10183	17.163595	14.612494	13.759734	13.530127
ENSDARG00000003779	ctnnd2b	18.642719	17.81008	14.561779	18.308292	15.541484	17.341574	14.268289	20.128674	19.107963	15.756486	13.314668	15.608644
ENSDARG00000003789	dennd5b	27.798077	20.979445	17.21253	19.025969	19.433145	19.593495	18.964777	28.084837	21.643438	12.395017	17.902031	16.464152
ENSDARG00000003795	idh2	718.766866	914.442715	633.213166	714.60674	492.592189	825.041227	885.171057	810.289443	881.752371	783.166357	592.048489	667.915484
ENSDARG00000003797	ENSDARG00000003797	4.652391	0.343171	0	0.296923	0.108446	2.160392	0.153003	0.453375	0.359109	0.503286	1.307272	0.467065
ENSDARG00000003803	LHX3	0.301147	1.976453	1.455313	1.808013	0.37738	0.082105	4.051547	0.348255	1.212777	1.437633	0.340653	1.142695
ENSDARG00000003808	aqp3a	1.649533	1.296624	0.015539	1.120028	2.388655	0.224864	0.964886	0.809272	1.894351	4.399108	1.197881	0.317924
ENSDARG00000003811	plxnb2a.1	6.003064	6.064591	4.733397	5.323095	7.462239	6.992064	7.173789	6.502393	6.617681	4.697923	4.074177	6.371827
ENSDARG00000003818	prkag1	6.768081	5.578082	3.80114	4.244615	7.623341	4.103296	7.169739	7.469272	7.603356	3.488103	6.691688	5.419236
ENSDARG00000003820	nr1d2a	77.045889	78.763669	50.290632	64.668342	75.426637	57.001666	69.435505	57.337341	77.732431	44.579578	58.729092	54.959026
ENSDARG00000003822	ankrd16	15.985672	13.565122	13.339629	9.995145	17.491361	9.180937	23.720477	10.851939	17.167976	12.407526	16.349138	15.29058
ENSDARG00000003827	snapc1b	9.16268	9.816086	7.438531	51.48418	4.80392	5.597526	6.117287	10.197852	8.353311	6.827613	4.273895	5.581945
ENSDARG00000003829	galnt2	21.662734	17.912339	15.671563	21.32461	18.32335	18.288329	28.749492	22.785719	22.09278	11.824178	12.323212	16.558091
ENSDARG00000003835	stom	14.544231	14.268672	9.115583	14.589596	13.54059	11.419038	14.612345	15.2133	14.320764	10.431385	15.711847	10.840619
ENSDARG00000003841	usb1	3.098027	3.282909	2.285824	1.90307	0.461676	2.077374	4.584313	3.43301	4.368259	2.3761	2.988777	2.723259
ENSDARG00000003845	chm	9.216977	9.043049	8.220104	8.024394	8.729408	8.014399	8.55403	10.335803	10.942827	7.419419	6.380249	7.096827
ENSDARG00000003846	mrpl21	18.187878	26.923483	21.935709	24.959016	28.577099	28.057487	27.668893	27.033519	29.685873	16.34793	16.226349	18.69998
ENSDARG00000003854	acsl1b	0.896969	1.428567	1.12825	1.083054	0.94444	1.043777	0.867623	1.157247	0.967045	1.73436	1.420887	1.861039
ENSDARG00000003860	cbx3a	35.640511	40.795525	36.362904	36.709451	35.231863	35.497689	43.563623	52.745954	56.398938	36.770198	51.99357	42.727508
ENSDARG00000003865	pard6b	0	0.244163	0.215881	0.682473	0	1.258282	0.074472	0.167308	0.640904	0	0.080191	0.379574
ENSDARG00000003866	tm9sf2	22.004929	25.60954	16.884466	28.107852	28.567394	23.828394	21.190239	31.426645	24.676468	22.615038	26.438509	31.116752
ENSDARG00000003867	cdk20	2.08422	1.223282	0.17663	0	2.04261	4.564223	0.981802	3.833179	4.791159	3.097935	1.018303	1.624114
ENSDARG00000003869	decr1	8.407517	7.47304	6.113636	23.943568	5.390657	9.664157	11.372335	16.24069	10.055753	2.507112	10.516786	6.620647
ENSDARG00000003872	ccdc102a	7.532009	6.859049	3.627626	5.081771	4.793856	5.045379	6.165264	7.160098	7.670795	4.463691	6.438648	2.805175
ENSDARG00000003877	PBRM1	7.321826	8.855893	6.668673	8.60682	8.797101	10.315882	7.926463	8.469865	9.636047	9.361045	9.104693	8.562867
ENSDARG00000003899	zdhhc23b	0.566627	0.94073	1.386887	1.267787	1.605367	0.026867	0.092228	0.600876	0.685477	0	0.544972	1.260654
ENSDARG00000003900	ENSDARG00000003900	0.106322	0.269281	0.422379	0.377788	0	0.397545	0.142154	0.57485	0.57832	0	0.565078	0.118561
ENSDARG00000003902	ctsl.1	12.597262	11.650559	6.795951	22.856787	16.978836	22.234078	4.931277	18.093212	5.029246	26.857794	22.655995	15.171787
ENSDARG00000003903	hapln2	0.084076	0.659292	0	0.07211	0	0	0.590158	0	0	0	0	0
ENSDARG00000003904	sycp1	1.2069	1.17348	1.250619	1.217241	0.167982	2.461776	1.265516	1.02445	2.372933	0.320087	1.921433	1.163062
ENSDARG00000003909	ENSDARG00000003909	0	0	0	0	0	0	0.01942	0.12216	0.030387	0	0	0
ENSDARG00000003910	med13b	14.073421	13.295229	11.814241	12.603257	11.632185	11.200671	15.417023	14.547996	14.790585	15.40276	13.654961	14.015531
ENSDARG00000003920	setb	87.717986	99.622473	72.798479	81.335682	83.646575	69.818223	100.626612	115.254987	110.26169	86.701135	79.350643	83.81634
ENSDARG00000003925	gjb9a	0.912117	0	0	0	0	2.591771	0.969541	0	0.044619	2.521183	0.673995	0.158554
ENSDARG00000003927	cldn12	2.792121	2.885352	1.145071	2.190544	2.809997	1.923765	1.296461	2.475714	2.876479	1.090676	2.535433	2.224524
ENSDARG00000003931	cndp2	4.182827	4.288035	1.839388	2.456326	6.205873	1.778807	3.163473	4.693925	4.057794	1.667817	2.252617	2.982724
ENSDARG00000003934	nxnl2	9.663076	16.523842	11.919519	6.65603	4.0155	7.749554	15.697765	10.611472	13.01447	13.491161	7.400433	7.77294
ENSDARG00000003938	rpa1	16.305252	18.116086	16.672225	21.082665	17.580898	20.91563	17.027581	19.2374	18.082819	21.373732	24.501566	26.132956
ENSDARG00000003940	mtfr1l	12.321458	16.407338	10.377423	15.568675	13.3755	14.602268	19.492088	16.381876	14.605542	8.749219	13.725768	15.6814
ENSDARG00000003941	rrs1	3.073451	3.091838	2.805184	2.619767	1.806868	6.227699	1.367215	5.903778	4.125796	4.427836	2.003006	4.623723
ENSDARG00000003944	NMUR1	0	0	0	0	0	0	0.034718	0	0	0	0	0
ENSDARG00000003952	pfn2b	55.783307	46.154385	34.403142	38.846412	39.169399	28.28862	45.264455	62.953725	61.604839	30.630962	50.503741	44.706225
ENSDARG00000003961	parp3	0.904942	1.520669	1.370049	2.037396	0.340207	1.462718	1.315791	0.992139	1.183238	2.262893	3.005979	1.709884
ENSDARG00000003963	traf4a	20.830598	22.490315	17.077816	13.467211	19.60395	11.654705	22.072947	24.063915	27.07788	16.081252	13.349514	12.523234
ENSDARG00000003965	tlx1	0.560109	0.813135	0.600483	0.247946	0.018114	0.295564	0.01691	0.167156	0.582108	0.766705	0.399683	0.470118
ENSDARG00000003968	larp6b	0	0.205853	0	0.258926	0	0	2.3089	0.402012	0.257891	0.063135	0.455326	0.196374
ENSDARG00000003970	ENSDARG00000003970	0.109603	0	0	0	0	0	0	0.553081	0.461454	0	0	0
ENSDARG00000003971	isl2a	15.515425	18.078504	15.473646	17.757227	15.405147	11.478875	15.58982	14.928174	15.668627	19.119556	12.580441	14.77005
ENSDARG00000003973	chordc1a	0	1.332523	0.833746	0	0	0	2.566431	1.387979	1.384735	0	0.570466	0.464728
ENSDARG00000003974	spoplb	13.021309	12.960914	10.093461	7.90846	10.401464	10.982674	13.207366	16.521585	16.336978	10.615507	7.014061	11.905471
ENSDARG00000003977	zgc:153896	0.316441	0.489642	0.313686	0.866408	0.024403	0	0.307551	0.685821	0.463406	0.25823	0.367131	0.179449
ENSDARG00000003984	LTN1	1.282248	1.56793	1.091679	1.700991	0.798711	0.989638	1.40062	1.201862	1.100453	0.645837	0.767236	1.740039
ENSDARG00000003989	CRHR1	0.233362	0.196996	0.213277	0.181918	0.131983	0.10768	0.195088	0.20607	0.211539	0.174579	0.143407	0.041233
ENSDARG00000003991	fhl2b	0.471538	0.192919	0.396581	0.071856	0	0.431962	0	0	0.165729	0.200094	0.531026	0.163588
ENSDARG00000003994	SYT9	8.450091	7.990738	7.016147	10.090717	5.92064	7.301382	7.604365	9.612056	8.050293	10.826179	7.1147	5.855023
ENSDARG00000003998	phyhipla	2.135748	2.450346	1.241819	2.227886	2.4294	0.990658	2.896141	1.264077	2.168246	2.729391	1.497518	0.497723
ENSDARG00000004015	adcyap1a	10.071829	12.628625	8.150176	10.644816	9.019578	6.743386	9.814891	12.26829	11.196143	8.240663	11.43439	8.009822
ENSDARG00000004017	spag1a	18.969799	18.867166	13.516673	19.439294	18.141468	21.41456	19.660354	15.265159	14.652373	18.330631	20.720021	17.902728
ENSDARG00000004018	CHST13	0.142593	0.072923	0	0	0	0.311013	0	0.539669	0.522045	0	0	0
ENSDARG00000004023	isl1a	37.922921	44.424193	34.43658	47.061056	41.708781	45.769443	45.763235	52.150199	48.402974	45.661141	39.231407	45.993068
ENSDARG00000004034	arhgdig	12.346932	8.311251	6.800833	10.432172	10.238232	8.815359	9.796682	14.281378	12.367486	6.803407	14.588977	11.103038
ENSDARG00000004037	cog2	11.00353	8.411444	6.604848	7.35806	9.669012	9.690086	10.734704	8.134027	9.598141	11.334017	6.550018	12.339496
ENSDARG00000004046	phf6	12.743712	13.370915	9.83071	11.186347	14.05978	16.249009	10.393453	15.978228	15.661356	17.776604	12.835254	11.256397
ENSDARG00000004049	marcksa	7.888121	11.171245	4.921465	6.765486	17.362054	4.852678	6.035778	13.089074	9.117776	6.544347	7.44849	13.529394
ENSDARG00000004051	ENSDARG00000004051	0.14945	0.191825	0.345835	0.648442	0.326092	0.508128	0.394933	0.262329	0.28323	0.233155	0.291704	0.205866
ENSDARG00000004055	uhrf1bp1l	7.123591	6.328514	4.889136	5.676815	5.158739	7.709253	5.309041	5.828203	4.947545	8.532907	6.796707	6.735252
ENSDARG00000004059	galk2	0.848275	1.100411	0.519216	0.248431	0.580768	0.586646	1.336093	0.278413	1.045302	2.87529	0.228837	0.466552
ENSDARG00000004060	bhlhe40	271.43748	282.280763	215.146209	188.392925	197.076463	200.288915	321.839947	323.235661	313.768794	157.756555	150.46454	157.883083
ENSDARG00000004074	BACH2	0.104305	0.810609	0.533312	0.151394	0.233266	0.291927	0.563194	0.323907	0.905156	0.400053	0.072608	0.292271
ENSDARG00000004078	acsl4a	10.995334	10.588268	9.45799	15.244955	15.656437	13.491313	6.567129	7.666039	6.369763	8.000311	7.712191	12.720869
ENSDARG00000004082	gja2	0	0	0	0	0	0	0	0	0.23633	0	0.036243	0
ENSDARG00000004094	acsbg2	20.64911	21.58517	16.127405	24.592426	27.878185	25.690247	15.01104	17.45961	20.402077	25.595799	26.517729	25.961916
ENSDARG00000004105	tie1	1.810923	0.934476	1.390181	1.41059	1.438183	1.361564	1.450566	1.714127	1.19274	2.235061	1.533726	1.782356
ENSDARG00000004109	ENSDARG00000004109	0	0	0	0	0	0	0	0	0	0	0.034008	0
ENSDARG00000004111	esr1	0.078503	0.133315	0.179949	0	0.379834	0.364582	0.010429	0.271793	0	0.025587	0.011205	0.028995
ENSDARG00000004114	TTI1	0.76969	0.683005	0.500593	0.153733	1.078164	0.620921	0.641418	0.984312	1.150321	0.167781	0.402864	1.874653
ENSDARG00000004115	mgat4b	11.399217	10.783833	6.534542	8.387592	13.633501	8.054793	7.602694	13.351887	9.338042	9.45123	12.981242	9.194691
ENSDARG00000004130	mvk	1.940199	1.680823	0.95129	4.932065	3.726121	4.486738	0.656333	1.651447	1.814321	3.620584	2.303435	3.547975
ENSDARG00000004131	RTTN	2.264481	2.613827	1.609587	1.091807	3.359433	1.151804	4.277275	0.261735	1.493584	0.177942	4.341605	2.143368
ENSDARG00000004132	USP19	22.769357	17.949146	12.241573	17.329498	16.309256	9.471514	23.659039	21.923489	19.540851	16.023522	18.809867	21.60898
ENSDARG00000004141	dhrs11b.2	6.610079	7.912337	6.558574	9.55617	8.941722	7.019818	8.698852	10.560327	10.546581	5.665006	6.007906	10.089053
ENSDARG00000004150	GRM2	6.839021	5.863403	4.189368	4.465112	2.645537	5.789411	5.423833	8.424682	6.880291	4.138641	5.061402	5.183516
ENSDARG00000004151	rab23	0.33663	1.262246	1.198468	1.010339	0.787303	0.061175	3.202486	0.886977	1.231259	3.058385	1.093205	0.048652
ENSDARG00000004154	orai1b	0.203898	0.069517	0.345738	0	0	1.000636	0	0	0.49766	0.036051	0	0.294738
ENSDARG00000004158	tmem63c	8.126215	2.640053	1.863836	3.207316	2.698097	1.452078	3.809196	6.076408	3.90261	3.746712	3.513213	2.792864
ENSDARG00000004160	reep3b	23.424035	15.956845	10.143906	16.810279	21.406256	19.388634	23.24374	25.099555	22.968656	17.00108	33.784256	21.816386
ENSDARG00000004161	ik	34.537578	41.558061	29.376151	46.67308	24.44388	38.399023	31.406969	33.865335	30.168442	28.083528	31.241155	31.712163
ENSDARG00000004167	zgc:110366	1.4944	1.426601	2.51257	2.190369	6.584035	4.523933	4.22131	2.927944	4.461393	6.173628	2.406145	3.726348
ENSDARG00000004169	stmn1a	31.503442	31.207898	19.280355	38.562453	18.980543	147.709013	51.806831	47.813139	36.444138	36.276548	23.299541	26.457381
ENSDARG00000004171	rabac1	6.021064	4.818089	4.13179	5.893204	7.207952	6.720838	7.938981	7.119331	7.741207	4.80941	6.641785	6.616012
ENSDARG00000004173	copa	44.560382	50.015629	34.452886	48.402957	40.877709	45.352547	39.805716	47.296136	45.099717	48.234655	30.779845	39.778988
ENSDARG00000004174	cnot1	101.529418	112.377166	95.722805	100.44373	105.349841	110.318509	107.095415	105.756662	123.73586	92.281924	92.347776	96.220542
ENSDARG00000004176	ULK4	1.818175	0.68444	0.527544	1.027724	0.283405	2.409333	0.361385	1.039404	1.261244	1.876984	0.922463	1.16572
ENSDARG00000004177	ENSDARG00000004177	2.646265	4.372281	3.365333	4.233769	2.601906	6.051247	2.429042	2.996022	3.241823	4.831817	4.400582	2.648228
ENSDARG00000004184	NF1	0.16925	0.617458	0.464918	0.199598	0.080598	0.138433	0.352599	0.615648	0.291258	0.121196	0.119126	0.286244
ENSDARG00000004187	zgc:122979	130.788734	91.752133	76.352617	59.937371	63.262994	57.116016	85.417697	73.281064	131.584524	47.23053	67.293541	64.21968
ENSDARG00000004189	cbx1a	17.418658	16.356341	12.00131	10.752645	12.1457	8.967434	21.387318	24.798264	20.568296	14.732636	8.887683	12.800472
ENSDARG00000004196	tnfsf10l	0.958319	1.483703	0.87498	0.806125	2.110461	1.152295	1.172872	1.090147	1.425886	1.537995	1.00065	1.262723
ENSDARG00000004199	spam1	1.086314	1.162439	0.834501	1.792295	1.34698	3.714027	0.69448	0.874353	1.053349	0	0	0.743819
ENSDARG00000004204	efhc2	0.816497	0.801723	0.775311	0.490205	0.916777	1.015101	1.054553	1.19487	1.315277	1.767022	0.706048	0.977254
ENSDARG00000004211	ccdc106a	17.508155	15.309606	10.55136	20.213159	14.179656	10.560319	15.429364	21.681181	26.755498	10.07553	11.026131	16.764748
ENSDARG00000004218	rnd1b	22.960314	21.056936	18.43577	31.752425	18.391534	22.363732	21.203263	25.281396	24.212546	20.931932	17.998835	19.351356
ENSDARG00000004219	slc6a3	2.851327	3.201515	3.65628	3.467629	1.874063	3.053118	2.176772	1.919555	2.659934	1.360516	2.491614	2.43197
ENSDARG00000004227	PDE3A	0.77847	1.718972	1.036274	0.757233	1.318607	1.538642	1.048444	1.711431	0.830866	0.488666	0.212954	1.324154
ENSDARG00000004232	dlb	5.89863	6.452934	3.461544	7.643698	6.671941	6.097188	7.716835	5.769844	7.370602	4.421139	4.927876	6.65072
ENSDARG00000004243	asic4b	0.569406	1.364814	1.088389	0.547943	0.121087	0.432798	0.87204	0.551453	2.084643	0.970155	1.908456	1.167284
ENSDARG00000004246	slit2	9.405624	9.957561	7.529576	7.842093	10.393136	7.778186	11.046203	11.047179	9.869025	6.293778	5.961007	7.83977
ENSDARG00000004251	dhfr	1.993803	2.686307	3.242282	2.431149	5.129504	1.545632	5.800412	2.626422	2.497656	6.804136	4.081996	2.270936
ENSDARG00000004256	wnt11f2	0.189417	0.219571	0	0.926017	0.018989	0.476186	0.336827	0.111515	0.416083	1.105194	0.4571	0.164283
ENSDARG00000004260	CUL5	7.870391	6.415185	3.543806	4.538003	3.995547	5.193159	9.733632	4.714178	9.152741	3.402895	3.518061	5.592785
ENSDARG00000004261	tmed9	15.798652	11.477149	11.361206	15.82593	10.721385	12.237284	18.122506	19.198457	16.773669	6.725542	8.411184	11.032127
ENSDARG00000004262	cyp46a1.2	0.697461	1.03162	0.681046	2.885145	3.674989	1.741817	0.232427	0.592484	1.793274	0.958018	2.324211	1.40741
ENSDARG00000004270	atl3	2.526505	2.333374	3.407254	1.874352	3.366464	4.193769	1.247144	2.141635	2.240229	1.420288	3.076347	3.884813
ENSDARG00000004274	zgc:112496	2.792518	2.142181	3.492139	5.650911	5.42412	4.710869	2.695224	3.192657	2.65176	0	4.080193	6.584753
ENSDARG00000004280	seh1l	5.859873	6.601945	4.829032	5.264459	3.738855	5.826425	10.007806	6.814022	8.777552	4.022267	5.85875	5.188094
ENSDARG00000004282	zgc:77375	0.985666	2.147002	0.909948	0	0.521498	0.059718	0.871246	0.621739	2.265404	0.871377	0.991086	0.498678
ENSDARG00000004291	hecw1b	1.506671	2.973319	1.739082	1.233688	0.904252	1.138493	1.434351	1.600992	2.368563	1.321361	1.332322	1.450332
ENSDARG00000004296	ambp	35.737834	41.125527	26.202041	44.648231	48.821674	47.375667	46.106131	40.665117	30.046044	25.28323	18.689456	29.875431
ENSDARG00000004297	irf2bpl	56.090672	49.93315	38.148285	46.546701	45.311116	41.99158	48.184599	60.222027	55.300566	39.540783	50.331192	46.304222
ENSDARG00000004301	rhogb	0.108353	0.128161	0.084986	0.519431	0	0	0	0.017564	0.183496	0.731099	0	0
ENSDARG00000004302	slc45a1	8.462008	10.293795	9.370797	12.395609	13.355275	6.936062	19.337008	14.007331	9.752941	10.403879	13.534113	14.329337
ENSDARG00000004305	vangl1	4.079816	4.786346	2.82254	3.64039	6.129847	5.98732	1.618909	3.057197	3.854764	0.95741	2.81501	1.891378
ENSDARG00000004306	klhl18	4.227516	5.273841	4.765979	2.972549	4.37179	2.782831	2.477319	4.420367	5.35431	0.141413	1.302036	2.89031
ENSDARG00000004307	lypd6	3.106128	3.275519	3.503083	2.416245	2.281146	3.505587	2.501426	2.794639	5.183428	0.383158	1.961085	2.474698
ENSDARG00000004308	fam8a1b	3.653247	3.52241	1.672934	5.188934	5.691945	1.31957	4.943563	3.777856	2.947579	1.900761	0.584926	2.34107
ENSDARG00000004311	ldlrap1a	3.65107	2.313162	0.448474	1.479426	3.919646	5.737429	1.372213	3.070698	1.094611	2.958324	4.393814	2.493392
ENSDARG00000004318	cbwd	3.506384	4.019537	1.637184	6.646694	2.776505	6.040693	2.615821	5.299673	3.293015	5.849216	2.375992	4.95835
ENSDARG00000004322	USH1G	1.681376	1.785699	1.567046	1.198906	1.339631	2.438592	2.405324	2.281251	1.165812	1.484403	1.021061	1.859324
ENSDARG00000004325	casp9	22.172052	20.44214	14.500658	23.075316	19.969779	23.039697	21.077753	16.58675	16.094049	23.01174	24.603667	22.978237
ENSDARG00000004328	LIN28A	0.066882	0.684086	0.045363	0	0	0.437639	0.751151	0.056251	0.734587	2.625247	0.662253	0.928128
ENSDARG00000004336	exoc4	1.202345	1.238503	0.928279	0.493673	1.961933	0.432427	1.065433	1.344708	1.564075	0	0.784536	1.499409
ENSDARG00000004343	nelfe	26.76274	43.494247	30.192481	39.05566	72.931789	115.525396	25.244833	31.061706	66.027963	30.21605	41.722545	67.677396
ENSDARG00000004358	gnb3a	82.523684	80.37862	64.806641	70.493875	72.208625	75.863936	66.551414	95.122715	82.142653	78.425321	61.489295	74.321768
ENSDARG00000004363	lhfpl6	3.372461	3.567892	2.132536	3.774604	1.434176	3.287917	2.531465	4.118508	4.675101	1.959647	1.361957	2.347569
ENSDARG00000004372	fmnl3	0.944852	1.300024	1.282451	2.892541	1.488653	3.652999	1.638948	2.161162	1.793848	3.650351	2.000367	4.239353
ENSDARG00000004377	ppp1r13ba	24.15319	23.966253	62.722703	24.926388	15.609288	48.446415	73.171061	34.983311	39.707532	152.506975	59.285805	26.308171
ENSDARG00000004378	yrk	0.887337	1.913075	1.22022	3.980013	2.862591	3.721338	1.907925	1.99972	3.894037	0.598985	2.47489	1.413909
ENSDARG00000004386	elapor2b	34.690705	33.523545	26.444948	40.78065	30.078288	42.194239	31.067177	31.709714	31.762376	39.859944	38.161011	44.690185
ENSDARG00000004392	hdr	0.269382	0.081638	0.259613	0	1.380307	0.194998	0.700328	0.708227	0.766065	1.778164	1.667772	0.155759
ENSDARG00000004396	b3gnt5b	0	0.186983	0	0	0.022909	0	0	0	0	0	0.528473	0.158554
ENSDARG00000004402	elovl6	38.333218	36.461701	29.207666	22.922238	23.852908	25.835124	50.374023	46.587892	44.476679	28.61528	28.970242	36.775658
ENSDARG00000004405	snx10a	0.048938	0	0	0	0.021925	0	0.025333	0.294298	0.064055	0	0.02199	0.398331
ENSDARG00000004406	spra	1.025518	0.542725	0.529459	0.708905	0	0.651003	1.776336	1.493288	0.952637	0.779412	0.569445	1.460278
ENSDARG00000004415	tcf7l2	64.177475	54.01009	35.07518	68.684667	65.639011	42.644012	48.186823	67.901868	63.129185	58.544762	71.00619	68.320018
ENSDARG00000004427	dpy30	155.13816	150.251006	123.167766	169.144975	123.650816	205.625892	141.5919	153.877786	167.891195	177.493034	138.477731	141.986093
ENSDARG00000004433	BTK	0.089719	0.142747	0.010142	0.089775	0.029982	0.53814	0	0.138338	0.065694	0	0	0.272349
ENSDARG00000004436	cibar1	11.58907	9.986838	7.173722	8.419936	14.106012	8.822567	4.186403	7.568344	8.904515	7.12122	6.334066	11.726473
ENSDARG00000004445	grm5a	2.799627	2.133073	1.662629	2.090017	2.656232	2.16186	1.669764	3.403583	2.347186	2.020913	2.586349	2.906038
ENSDARG00000004447	aplnr2	0.106945	0.328156	0.193429	0.932531	0.821973	0.971914	0.767363	0.344789	0.939681	0	0.645197	0.850247
ENSDARG00000004451	tnfrsfa	1.439831	0.931009	0.909196	1.660748	1.194583	1.840952	0.487908	0.542843	0.817968	1.738141	1.946973	0.538267
ENSDARG00000004452	tardbpa	131.607622	153.545037	103.871646	136.120982	135.879915	165.545115	156.000147	164.805283	157.272169	135.609921	139.533071	167.353534
ENSDARG00000004455	p2rx5	0.290379	0.12812	0.127439	0.01465	0.034248	0.298047	0.015986	0.905051	0.275156	0	0.188925	0.177775
ENSDARG00000004459	ENSDARG00000004459	12.717539	11.793686	12.36799	6.91373	9.140442	9.559112	16.15077	14.085766	12.922195	5.951217	10.505401	10.894291
ENSDARG00000004460	desi2	19.401684	15.605801	12.089312	13.187147	11.660863	13.737757	17.739567	17.684006	17.137151	15.861471	16.998803	19.584164
ENSDARG00000004470	prkcsh	24.048013	30.135587	23.081184	33.144517	22.120025	24.48604	27.892647	25.567047	28.956473	28.646738	19.886542	23.705232
ENSDARG00000004472	atat1	13.481873	14.951369	8.803347	11.804741	5.700582	7.682627	13.926914	17.876037	13.700052	20.919718	15.358861	16.96985
ENSDARG00000004473	tbx21	0	0.131717	0.238213	0.271107	0	0	0.016576	0.39877	0.334315	0	0.406117	0.243689
ENSDARG00000004492	pcyt1ab	8.20339	10.660289	15.701541	16.90823	15.371624	16.393734	13.265049	7.368976	9.528898	7.791367	4.70726	10.243937
ENSDARG00000004497	tspan33a	1.069447	0.972312	0.7599	0.207101	0.663705	1.070753	0	0.107077	1.748346	0.054025	1.891207	0.375434
ENSDARG00000004498	ENSDARG00000004498	0	0.021221	0	0	0	0	0	0	0	1.913987	0	0
ENSDARG00000004502	rcor3	0.594504	1.321239	0.746715	0.45324	0	0.912483	0.762479	0.833337	0.967348	1.004424	0.835622	0.362843
ENSDARG00000004517	ppat	2.273859	1.550498	2.149211	4.869223	2.572585	2.927742	1.977103	1.714998	2.040917	6.069514	4.676606	2.150269
ENSDARG00000004525	C2H1orf35	2.883012	3.773346	1.473515	4.183672	5.753139	5.543152	3.376003	3.079752	2.641241	3.667263	2.843911	3.199646
ENSDARG00000004527	pin4	9.59504	18.582973	13.603301	9.486759	14.02798	9.591976	19.082737	17.596689	16.246828	20.570025	14.404707	11.442573
ENSDARG00000004529	ENSDARG00000004529	2.028897	3.920502	2.478047	1.448369	1.732206	6.232167	5.040091	1.497029	4.90196	8.225136	5.953124	3.800168
ENSDARG00000004537	kmt2a	1.68218	3.157259	1.746812	0.994121	1.255791	1.099715	2.828731	2.200589	3.037049	0.595512	0.948565	1.202314
ENSDARG00000004539	ptgs2a	0.453877	1.00584	0.192403	0.454161	1.099629	0.371235	1.575258	2.203277	0.749171	1.163623	2.351467	1.148151
ENSDARG00000004561	ENSDARG00000004561	0.72794	1.190908	1.551367	0.280631	1.501158	0.158772	1.362574	1.643103	1.170501	1.344077	1.775278	0.612758
ENSDARG00000004574	gtf3c2	1.555085	2.169998	0.531398	0.193447	1.297182	2.071929	0.81627	1.038809	1.608135	1.260161	1.857472	0.983348
ENSDARG00000004576	plk4	1.158246	1.404061	0.745911	2.277807	0.821023	1.301415	1.335858	1.594034	0.993719	2.457471	1.658695	1.298823
ENSDARG00000004577	tmem178ba	32.414575	30.258563	22.170345	29.204776	28.941881	25.237904	26.10748	33.717034	29.810779	19.756155	20.918952	23.822115
ENSDARG00000004580	nmnat2	43.245019	35.987128	25.618781	30.797377	33.845802	32.72733	27.556442	38.493938	35.136994	21.699526	29.700217	32.739181
ENSDARG00000004581	sel1l	7.424548	5.086304	4.153311	5.676051	4.921577	5.070034	5.284601	6.609087	5.9	7.655563	6.401386	4.077273
ENSDARG00000004586	ntrk1	0	0	0.01002	0	0.014811	0.032223	0	0.013129	0.010817	0	0	0.021591
ENSDARG00000004587	kat5a	72.878922	73.676442	63.272051	94.924852	69.600314	102.138911	84.666686	85.815005	84.695957	73.396744	86.083289	100.574128
ENSDARG00000004588	sox4a	64.228397	66.012915	47.50204	55.097586	67.867684	43.421422	68.72172	73.405677	74.570209	46.810605	65.337892	69.95841
ENSDARG00000004592	gpr22a	8.811974	8.732666	5.371872	4.79332	4.407361	6.051424	7.902402	8.784458	7.139896	9.198569	6.263084	5.419739
ENSDARG00000004594	znf800a	3.974069	3.821112	2.354017	3.984732	2.86097	3.697338	6.526581	4.077257	3.985376	4.375409	3.023039	2.654762
ENSDARG00000004597	LRRC4B	1.391598	1.170502	0.740393	0.360449	0.49288	0.681567	0.76429	0.665791	1.073866	0.663004	0.495162	1.264764
ENSDARG00000004598	or30bw1	0	0.042289	0	0.021277	0.248698	0.040581	0	0.031296	0	0	0	0.021516
ENSDARG00000004616	mtmr2	1.761576	3.125658	2.582308	1.299672	0.455744	1.838477	0.691382	3.409175	2.843232	1.346328	1.885538	3.4828
ENSDARG00000004618	stx2a	1.593505	1.119927	1.542917	1.805719	1.752113	0.700731	1.446102	1.403426	0.929705	0.774389	1.121287	0.742776
ENSDARG00000004621	gpm6ab	133.317332	94.357127	60.863553	110.897352	145.526658	70.083411	123.523408	159.776335	131.048664	100.756969	119.612592	122.433169
ENSDARG00000004627	PANX3	0.460031	0.54944	0.124808	0.321247	0.649264	0	0.790647	0.519847	0.527441	0	0.790559	0.174073
ENSDARG00000004632	egln1b	6.001215	8.685521	6.180915	5.044474	5.262135	3.263021	10.001082	12.855428	11.267163	2.484907	2.939746	7.630719
ENSDARG00000004633	EPN3	2.339461	2.53685	2.488709	0	5.531193	1.781721	2.381324	1.623581	1.961101	3.016534	1.104144	2.671358
ENSDARG00000004634	osbp	0.446009	72.197625	58.740311	131.052728	0.014196	0.191082	0.298156	98.321754	0.606487	0	0.864875	0.082894
ENSDARG00000004635	epha7	4.974284	6.960943	5.111668	4.709198	4.131251	3.722388	5.801014	7.944409	7.466787	4.631375	2.848309	3.545358
ENSDARG00000004636	ccdc9	4.222466	3.070992	1.832655	3.228736	4.521516	3.890814	4.603358	4.015126	3.659593	5.224258	6.488499	18.867522
ENSDARG00000004643	cdhr1a	30.627203	28.864631	21.637125	26.005812	23.688569	27.976298	37.530254	34.742007	34.103432	25.579299	32.027642	32.236022
ENSDARG00000004647	spice1	8.896202	8.001678	10.852416	11.111925	10.222198	6.675425	11.66539	10.442886	13.620085	4.424407	11.033913	10.617769
ENSDARG00000004648	kctd16a	0	0.072778	0	0.595019	0	0	0	0.269296	0.156301	0	0	0.231423
ENSDARG00000004658	zgc:101810	0.283673	0.747932	0.282191	0.843851	0.701488	1.443692	0.601784	0.20677	0.951144	1.22381	1.730413	0.508467
ENSDARG00000004672	ptk2ab	49.958397	67.947986	54.071376	85.818272	63.931779	62.539268	61.232099	45.329918	55.193095	77.116524	59.522935	62.455787
ENSDARG00000004680	dnajb6a	14.745552	19.269692	13.843303	16.519596	11.028584	15.495532	13.742503	13.941851	20.738466	13.130696	9.175372	11.380926
ENSDARG00000004687	acaa1	5.471807	6.938282	4.990493	3.355039	5.625634	6.373624	8.651439	7.774463	6.921958	2.692446	3.839622	4.018743
ENSDARG00000004692	nabp1a	20.603409	20.33377	13.244418	10.166805	11.254456	8.138999	28.308923	28.404563	19.968693	8.991631	8.491082	9.486874
ENSDARG00000004695	six4a	0.138941	0.703789	0.498112	0.44262	0	0.021646	0	0	0.319738	0	0.319325	0.774673
ENSDARG00000004696	eefsec	4.119954	5.816462	4.867211	4.26355	6.845087	4.830567	4.724852	5.970295	7.293904	4.781082	3.636939	3.590052
ENSDARG00000004697	rxrgb	9.326933	10.333527	9.274805	9.20835	7.409598	4.385693	18.117141	13.322522	8.627726	4.675999	5.273005	5.688771
ENSDARG00000004702	irf2bp2a	24.350929	43.695781	30.843039	29.516279	31.121997	26.763231	35.229483	35.730425	29.682198	19.941181	17.373256	21.737334
ENSDARG00000004706	syf2	83.878213	96.961578	68.136988	90.483608	62.476109	83.087259	60.946598	72.510846	87.344301	93.3915	70.294685	77.888032
ENSDARG00000004712	tbr1b	2.582421	3.234473	1.526985	3.274923	2.938936	1.805312	2.445087	4.075516	3.050345	3.435655	3.268475	3.993975
ENSDARG00000004713	mad2l1	7.737158	7.47577	3.770622	12.534682	6.779868	7.93782	2.212721	7.278496	6.747316	9.484836	8.240725	6.859635
ENSDARG00000004714	tcf12	24.113349	21.300604	16.193219	18.227015	20.353386	23.639056	21.431649	26.321945	23.737825	19.378648	15.698198	17.833479
ENSDARG00000004721	pals1b	1.273841	4.724689	1.780343	1.224978	1.064205	1.831219	0.668356	1.720656	2.882978	0	0.155254	1.573524
ENSDARG00000004724	tcea3	7.74767	6.633539	5.060148	13.04038	9.92222	9.914502	9.118563	9.0564	6.380256	10.594669	10.582166	11.120433
ENSDARG00000004726	trappc11	9.7926	9.47145	7.4696	9.028627	9.489008	8.418027	9.42501	10.180232	10.533893	11.58846	9.936236	11.797569
ENSDARG00000004735	hnrnpub	55.680812	57.842166	38.155049	46.3642	53.597853	48.65272	58.968595	67.625705	58.048881	48.757218	35.686906	51.210872
ENSDARG00000004745	lmbr1l	0.117762	0.665339	0.775907	0.793588	0.33731	0.807253	0.488094	0.679149	1.860048	0.321246	0.490554	0.714953
ENSDARG00000004748	zgc:100868	0.301617	0.178336	0.263188	0.490458	0.296878	0	0.238926	0.606565	0.359791	0.249157	0.294851	0.556773
ENSDARG00000004753	MYLK	0.254904	0.014232	0.36865	0.274341	0	0.022761	0.07226	0.361783	0.338258	0	0.774107	0
ENSDARG00000004754	hspa4a	13.228609	18.936997	13.396377	3.748476	2.660184	4.556769	24.014157	29.587788	22.515288	3.935899	2.028238	3.207398
ENSDARG00000004757	ybx1	347.374206	417.740214	303.056728	420.597112	331.376729	332.743841	363.180843	403.299777	379.281299	370.449003	312.653333	346.993868
ENSDARG00000004763	ENSDARG00000004763	0.235302	0.208582	0.718177	0.787074	0	0.744172	0.418421	0.593695	0.413541	1.422846	0.354894	0.265304
ENSDARG00000004771	ankrd10b	83.87284	93.003541	75.070014	75.699517	67.9657	96.196953	120.217442	103.724501	101.304997	106.446031	89.910204	91.735175
ENSDARG00000004774	wdr36	4.571315	4.912633	3.426892	2.78578	4.75702	7.390484	5.391719	3.721003	4.962072	6.040629	5.953885	9.80753
ENSDARG00000004782	fgfr3	3.205712	3.263368	2.100483	3.150618	3.431971	2.199732	4.129587	4.677419	3.72178	1.617161	3.297677	4.148888
ENSDARG00000004785	cops2	36.095622	44.802342	27.419912	29.807372	35.146735	35.838297	38.654586	36.737317	46.948333	34.085588	28.830817	35.203911
ENSDARG00000004789	LRP1B	0.397178	0.519248	0.132692	0.137757	0.06146	0.207428	0.363074	0.177743	0.387252	0.004484	0.327248	0.076984
ENSDARG00000004794	ccdc146	0.565254	0.637899	0.425569	0.288296	0.244445	0.023821	0.789509	1.277106	0.600806	0.304246	0.422836	1.673796
ENSDARG00000004796	mgrn1b	7.095751	4.510371	2.268422	5.480205	5.624481	4.522251	3.875678	4.874983	5.613434	4.243259	6.60648	7.94266
ENSDARG00000004806	grwd1	1.838591	3.865567	4.243383	1.160791	4.761647	1.865853	1.505664	2.727746	1.7763	2.194296	1.823025	4.141603
ENSDARG00000004823	asz1	0.217515	0.098879	0	0	0	0	0.022619	0	0	0	0	0.356344
ENSDARG00000004830	flot2a	34.027916	42.990922	28.136066	37.599887	40.551539	39.317346	45.372782	31.57679	39.190544	25.769234	34.239001	39.507955
ENSDARG00000004836	DNAJC5	27.569802	17.740122	13.990037	20.618112	25.148095	12.308829	23.471175	29.534554	24.445375	22.361883	18.137737	19.837637
ENSDARG00000004840	rassf1	44.773502	62.157184	45.995733	45.756488	46.961664	47.818506	64.355253	71.587501	72.346001	60.87039	56.856575	60.903165
ENSDARG00000004843	foxp1a	4.537717	4.825068	4.472141	9.722426	5.532238	5.068435	8.443976	5.747093	6.058065	5.285347	3.594698	10.570843
ENSDARG00000004851	hinfp	2.022764	1.537338	0.792173	1.673334	0.894481	1.051069	3.314521	2.634779	2.346851	1.441763	0.969087	1.754363
ENSDARG00000004861	esrrga	1.187592	2.485232	1.944289	1.155947	1.334268	0.982521	1.233254	2.074376	4.524419	0.021722	0.802945	1.118804
ENSDARG00000004864	foxr1	0	0.150549	0.324378	0	0	0.603208	0	0.464112	0	0	0	0
ENSDARG00000004866	mindy1	8.087953	10.547557	9.304655	16.354558	14.774772	17.312599	9.836461	9.690677	10.393856	12.303177	20.070313	16.534683
ENSDARG00000004869	penka	16.321243	13.219673	8.990534	7.888606	9.522085	5.670865	7.173457	15.395283	12.721001	9.6617	8.885511	12.27859
ENSDARG00000004870	psen1	14.380502	23.001635	13.913151	16.396129	16.745782	16.994614	19.712856	22.905165	20.931928	25.301871	15.811357	21.672091
ENSDARG00000004871	ENSDARG00000004871	0.009185	0.124978	0.012436	0.015756	0	0	0	0.070686	0.198935	0	0.064651	0.159276
ENSDARG00000004874	spata6l	3.543623	1.113091	3.668377	3.378974	0	2.904571	1.253443	0.861541	0.710824	3.730322	4.846613	1.875656
ENSDARG00000004875	ENSDARG00000004875	9.431182	11.076124	7.653575	11.069539	8.402142	15.056224	10.424001	7.175846	10.661094	6.58129	9.186278	10.812376
ENSDARG00000004877	rock2b	13.976989	8.984759	7.230165	8.986704	22.548965	5.66148	19.002434	10.438833	14.213575	6.440026	32.263918	25.04056
ENSDARG00000004880	acsm3	1.218485	1.167323	0.54641	0.388663	0.53506	2.37213	0.867077	0.931632	1.002799	0.320489	1.792214	0.969465
ENSDARG00000004889	aga	10.500053	9.408057	6.161348	12.379845	11.245726	13.321604	7.79343	11.315457	10.03384	10.111501	5.881782	14.134064
ENSDARG00000004891	pex19	21.336228	18.693414	15.46912	15.31868	19.88644	15.73874	20.161665	17.370438	20.225074	14.212152	20.754989	24.518357
ENSDARG00000004898	zp2l2	0	0.819093	0	0	0	0	0	0.653712	0.543258	0	0	0.735415
ENSDARG00000004904	gys2	0.198849	0.702609	0.725252	0	0	0.019714	0.287617	0.62335	0.41033	0.671207	0.545298	0.501713
ENSDARG00000004906	stip1	32.863848	34.593561	28.995239	24.493008	17.788193	24.025438	36.470708	49.112597	46.054764	22.349422	22.961724	20.482655
ENSDARG00000004925	immp2l	10.072563	10.978564	7.37971	7.030673	3.768974	4.026265	11.544808	8.806943	13.291125	0.218227	8.842937	6.759926
ENSDARG00000004930	lmo7a	31.217458	23.837847	17.567575	45.108057	59.956309	55.881668	29.991212	21.077857	29.729838	61.601355	42.983868	55.895195
ENSDARG00000004931	slc8a3	0.09208	0.156677	0.344543	0.011282	0	0.172147	0.015709	0.210203	0.062604	0.02791	0.317441	0.159724
ENSDARG00000004932	anos1b	1.052516	1.317464	0.625716	0.758434	0.924859	1.99725	0.612707	0.607538	1.198053	1.281065	1.490698	1.117157
ENSDARG00000004937	skp2	0.683764	0.50405	0.225617	0	0	0.293936	1.90974	0.512905	0.771295	0.64696	0.222981	0.304533
ENSDARG00000004939	ENSDARG00000004939	0.738402	1.611499	1.835424	0.479665	0.802019	0.472185	2.161205	0.849682	1.320965	0	0.145119	0.281642
ENSDARG00000004948	bccip	20.637981	21.968505	16.721665	25.137902	24.472236	31.344786	20.55414	21.348367	21.368383	20.270081	26.781348	22.788939
ENSDARG00000004952	rsad2	0	0.177042	0	0	0.052058	0.05663	0	0	0.019011	0	0	0
ENSDARG00000004953	mxb	0	0	0.01541	0.019092	0	0	0.233907	0.191087	0	0	0	0.414403
ENSDARG00000004954	grna	0.865385	0.402614	1.688149	3.648103	6.046397	1.069364	1.115081	2.349935	1.683021	3.032111	0.869338	0.588407
ENSDARG00000004956	zmat2	37.042516	34.251902	15.999809	30.736394	23.913449	28.602634	27.509107	39.743077	31.786263	43.53438	24.211934	32.029284
ENSDARG00000004964	cyp4t8	37.600875	25.710073	31.647206	36.243957	15.527215	20.671392	30.792399	34.196971	31.839799	42.98509	16.705531	39.580236
ENSDARG00000004979	elovl5	5.248763	1.274328	0.309055	1.260065	0	0.71552	0.017057	1.195586	0.773993	2.010759	0.201578	0.015807
ENSDARG00000004988	ppp3ca	41.166871	32.707413	21.81652	41.911304	40.124422	40.201093	42.533076	47.99522	38.607329	38.142758	33.412846	34.078196
ENSDARG00000005002	brf1b	7.534589	5.193259	1.302508	5.57234	1.488849	2.846841	4.936757	7.649208	6.47632	9.576113	4.333617	1.545858
ENSDARG00000005004	slc5a12	0	0.246846	0	0	0.401121	0.187006	0	0.560853	0.237166	0	0	0.545321
ENSDARG00000005010	ENSDARG00000005010	0	0	0.606632	0	0	0.139343	0	0	0	0	0	0
ENSDARG00000005015	tspy	8.087497	9.781651	4.543069	9.463504	7.904021	9.312638	8.689761	9.43338	6.95564	9.969697	5.235808	5.995518
ENSDARG00000005023	fkbp9	1.61012	2.006044	1.502696	5.964056	1.24	1.900902	2.328484	1.954991	1.967975	2.254038	1.040817	2.893488
ENSDARG00000005026	tshz1	13.154799	12.045921	9.45319	11.90681	11.876173	12.29651	12.032416	15.836119	16.165729	5.593847	12.464275	13.843344
ENSDARG00000005034	crppa	7.03543	12.075012	6.953789	8.991348	11.420392	15.207914	6.364821	6.163232	8.509565	6.094595	11.034703	10.944824
ENSDARG00000005049	rab20	5.433021	7.799294	5.621905	2.398023	5.064469	4.643013	5.85796	4.489226	4.187528	5.66255	2.906534	2.039159
ENSDARG00000005050	wnt2ba	0	0.367574	0	0	0	0.638997	0.767305	0	0.034322	0	0	0.101637
ENSDARG00000005057	dimt1l	1.156184	1.147835	0.322382	1.524965	2.206046	0.729536	2.149844	1.777861	1.707625	0.429535	1.026651	2.076472
ENSDARG00000005058	ncapd2	3.143418	2.855965	2.556126	2.820932	4.833386	5.343478	2.813761	2.804929	2.891091	3.237469	3.556868	3.877239
ENSDARG00000005078	eif4e3	11.206084	12.783475	7.728933	15.823306	16.18452	11.697375	13.132348	10.301495	12.935634	11.946275	13.074401	17.225609
ENSDARG00000005085	ggctb	28.320546	42.47113	26.972599	34.158839	32.457445	44.124905	34.920577	36.527549	32.845345	37.439566	36.760292	33.271272
ENSDARG00000005092	cep89	2.576606	1.817287	4.16958	2.772673	2.222502	1.317608	1.738701	2.796556	2.444421	2.148735	5.951681	2.759113
ENSDARG00000005095	glcea	8.456376	13.358239	7.314756	12.024585	12.59212	14.681538	8.179762	9.991987	11.538304	11.01133	15.894148	16.4389
ENSDARG00000005098	zgc:86764	3.025321	2.141714	1.672899	2.975797	3.013578	3.740556	3.179454	5.007736	3.249176	5.891192	2.471349	3.044457
ENSDARG00000005104	limk2	11.488584	15.764808	7.711259	11.219398	9.875246	8.305341	9.665902	14.181529	16.745075	14.640098	9.130145	10.378157
ENSDARG00000005108	oclna	0.683766	1.562554	0.275754	1.273045	0.722245	1.189071	2.127384	0.795261	1.677906	0.941033	0.130073	1.430315
ENSDARG00000005112	cdh17	2.120937	1.234579	0.510927	2.952118	0.999175	1.99826	1.019564	1.072165	1.046595	4.769338	1.433305	0.633237
ENSDARG00000005115	calub	0.696445	0.562337	0.790894	0.480442	2.246296	1.493295	0.981153	2.428986	1.538108	1.039947	0.105847	0.823222
ENSDARG00000005122	atp2a2b	8.498152	8.346464	6.103384	6.705771	5.722702	7.275904	8.151814	10.853368	9.526044	4.334275	5.462414	8.377583
ENSDARG00000005126	large1	1.065313	0.776804	0.679417	0.763688	1.912669	0.420523	1.398837	0.901585	0.536022	0.640979	0.563475	1.089574
ENSDARG00000005128	rnaseh2b	16.633309	35.165849	18.87602	30.622774	36.310196	49.010735	58.130719	39.930519	39.214155	20.449787	60.864925	45.579999
ENSDARG00000005134	psmd11b	3.717591	3.265609	2.364309	1.233571	2.109454	3.633402	3.794782	5.876541	4.195899	1.240183	1.609703	3.266388
ENSDARG00000005139	hhatlb	0.343407	0.171118	0.161251	0.317189	0.241467	0.014404	0	0.233277	0.212764	0.574482	0.132806	0.458215
ENSDARG00000005141	camkvb	7.874442	8.420917	5.863316	8.047723	8.787707	6.234135	7.757039	10.482859	9.392153	6.663641	7.565702	9.888259
ENSDARG00000005150	tbx20	0.266032	0.235143	0.335098	0.016298	0.01905	0.062169	0	0	0	0	0	0
ENSDARG00000005154	aspa	0.390958	0.320927	0.048213	0	0	3.047683	0.153749	1.046218	1.920035	0	0.035737	0
ENSDARG00000005159	CYTH3	2.10719	3.577586	2.602143	2.420781	2.965242	0.990459	2.677233	2.808282	4.044939	2.732844	1.078765	1.777286
ENSDARG00000005162	tpm3	24.061373	22.834669	14.891572	26.673785	20.380331	24.020902	22.732914	29.357288	27.988304	24.993964	21.111713	22.590256
ENSDARG00000005163	efr3a	0.76724	1.282356	0.475354	0.376963	0.261991	1.645039	0.989867	0.989064	0.967601	0.604882	0.382211	0.326118
ENSDARG00000005172	dynll2b	84.928572	74.799948	66.50207	90.297192	73.785714	67.213888	99.791332	81.547851	100.191442	68.913842	67.376934	82.762718
ENSDARG00000005176	zgc:101040	1.562663	3.130046	1.633989	1.424032	0.685385	1.278134	3.412507	2.655906	5.55418	3.626359	0.458283	4.207116
ENSDARG00000005179	DGLUCY	8.042289	8.05459	7.663478	9.968895	9.105325	11.894525	9.296208	8.853583	8.353651	9.117042	7.795753	12.467419
ENSDARG00000005185	cpn1	5.602823	7.643268	6.903853	6.585929	2.551112	6.694462	4.700571	8.671189	7.992489	7.435674	5.880525	8.960485
ENSDARG00000005186	sp4	5.456434	5.752228	4.240369	6.660745	7.037067	5.402694	6.203758	6.848414	6.176871	7.36517	5.542567	5.682533
ENSDARG00000005191	ahcy	19.636381	17.155027	14.61997	22.931095	22.699583	18.252456	17.699474	22.181377	22.215022	19.112436	17.021741	24.945256
ENSDARG00000005210	coro2aa	11.35841	6.297597	5.631457	7.494196	7.572678	9.584183	12.676077	7.024698	10.513522	18.173063	11.144654	10.670149
ENSDARG00000005216	megf6	0.077903	0.468274	0.545383	1.895705	0	0.258901	0.061784	1.538457	0.196258	1.081105	0.086246	0.012604
ENSDARG00000005218	wrnip1	1.702499	0.923981	0.235659	0.6705	0.017416	0.833611	1.316985	0.350282	0.674181	0.681899	0.85593	0.602691
ENSDARG00000005220	pdcd6	7.559646	5.651327	7.949781	13.800296	10.603186	11.307485	9.411913	7.903715	7.79513	9.748737	9.414352	8.120503
ENSDARG00000005221	desmb	2.657958	0.876953	0.561047	1.724143	2.418358	2.192286	0.334472	1.503244	0.924887	2.330065	0.097139	0.798594
ENSDARG00000005230	ssr2	56.596639	59.558711	44.2106	63.617163	51.646521	56.175089	72.809275	59.849815	56.286086	52.649167	63.597592	65.423092
ENSDARG00000005232	ccdc85ca	2.004147	2.306013	0.745812	0	0.448862	2.037376	1.536482	1.739364	3.631719	0.022618	0	0.018492
ENSDARG00000005236	ENSDARG00000005236	6.976093	6.148835	5.436337	5.704988	6.240894	6.780635	6.402199	7.662269	7.833857	7.241862	6.757547	8.346793
ENSDARG00000005246	asb3	2.869249	2.564177	2.476835	3.113409	3.639169	2.986858	3.132924	4.46068	3.628851	1.383576	1.420657	2.771314
ENSDARG00000005251	rpe	3.893496	4.8788	3.721107	2.623794	4.460907	6.589716	4.21186	4.930931	6.016479	0.026821	3.127669	4.01277
ENSDARG00000005254	kdelr2a	12.717751	10.857899	8.851634	15.40008	10.396495	6.017749	14.099609	22.408866	17.123596	6.132607	10.014477	7.23194
ENSDARG00000005271	ZC3H12A	0	0.028597	0	0	0	0	0.510267	0	0.337794	0	0	0
ENSDARG00000005274	rad52	10.386146	10.662584	5.5856	6.313724	8.19419	7.336421	12.137368	9.30641	9.030388	9.6811	2.945299	4.37464
ENSDARG00000005284	fbxl15	2.566328	1.308768	1.462712	0.758358	2.832227	0.023519	3.370673	1.741219	1.87911	0.38893	0.737269	0.991323
ENSDARG00000005314	CALHM1	0	0	0	0	0	0	0	0	0	0	0	0
ENSDARG00000005315	celf1	24.806676	17.823033	15.007631	19.048477	17.398875	13.935572	22.993998	31.429466	25.10581	21.428961	24.435037	21.937384
ENSDARG00000005318	stam2	4.968671	2.841288	2.638965	3.844397	6.971009	3.182374	5.277029	4.104726	4.860487	5.898564	5.405718	2.96412
ENSDARG00000005320	nipsnap1	1.458602	0.576863	0.751872	1.526238	2.398128	0	1.392426	0.637907	0.469926	0.030947	0	1.821686
ENSDARG00000005327	ENSDARG00000005327	0	0	0	0	0	0	0.041783	0	0	0	0.808011	0
ENSDARG00000005332	ENSDARG00000005332	2.153734	4.841973	3.623734	0.116966	2.036538	2.897875	1.441259	3.880387	3.216608	0.549761	1.852461	1.57375
ENSDARG00000005335	slc22a4	0.987616	1.571349	0.972887	0.383193	2.498828	1.513006	1.320459	1.522813	1.60126	1.945768	1.442283	1.162487
ENSDARG00000005343	ccdc85al	6.029645	6.861745	6.134462	4.042948	7.088519	7.938225	6.469363	9.856814	9.399168	5.296787	5.509023	6.468721
ENSDARG00000005350	dip2ba	9.227439	8.315295	5.523444	5.150829	5.100332	5.864749	9.606103	7.601254	8.352376	3.518514	4.275824	7.782167
ENSDARG00000005355	larp6a	12.167456	13.775653	12.066415	12.139715	12.95705	8.178561	14.520889	15.618146	18.980949	13.441987	7.607733	10.968052
ENSDARG00000005356	tyro3	0.153893	0.202378	0.014911	0	0.352641	0.011988	0.318924	0.184901	0.135284	0.536422	0	0.228811
ENSDARG00000005359	sucla2	28.043538	26.384609	18.968722	22.754481	22.199393	23.459638	29.491207	30.577707	33.606135	20.178947	20.609012	24.671319
ENSDARG00000005364	ENSDARG00000005364	0.334202	1.140342	0.447053	1.005451	0	0.455585	0	0.515309	0.462599	0.128029	0.466722	0.322063
ENSDARG00000005368	mcamb	2.481854	2.23981	1.078541	2.48097	1.409444	2.413365	2.29526	2.537206	3.222445	3.016302	1.023228	2.028558
ENSDARG00000005371	gprc6a	0.452167	0.149189	0	0.225183	0.409436	0.095442	0.286676	0.09814	0.523327	0.95937	1.217297	0.20241
ENSDARG00000005372	camk4	12.442933	14.549955	10.177281	14.341034	23.501957	9.299376	12.678167	18.212221	18.9837	11.515059	16.010441	16.569829
ENSDARG00000005374	tubgcp4	19.809976	20.351122	14.812595	23.501228	15.076857	21.822395	20.521768	21.632815	21.70531	19.456488	20.892811	19.179471
ENSDARG00000005382	prdm9	2.952871	2.970144	1.912178	2.5097	1.848515	3.395143	2.038331	2.696997	3.081789	1.289886	2.257061	2.89712
ENSDARG00000005392	slc5a5	0.418522	0.100723	0	0	0.024681	1.889326	0.299536	0.849801	0.264104	0	0.725348	0.434487
ENSDARG00000005394	dnmt3aa	0.067134	1.336127	0.355166	0.506701	0.556857	0.410038	0.263893	0.327483	0.914316	0.626735	0	0.011645
ENSDARG00000005397	trim3b	36.600141	38.293033	31.750619	24.424783	30.058021	19.193075	38.660583	34.269329	31.729277	43.529188	27.554399	37.323917
ENSDARG00000005414	grapa	2.378582	2.412066	3.081792	1.438506	0.489142	4.024008	2.397385	1.94919	2.679445	0.355856	2.422325	2.512589
ENSDARG00000005416	map3k5	34.061604	37.52064	38.593586	30.238155	30.062623	48.865166	30.172354	30.290749	31.487392	23.272342	26.854354	25.343671
ENSDARG00000005423	pgam1a	50.490221	55.253636	38.19738	45.470213	49.432446	42.143759	67.370309	63.672075	58.560359	54.175303	31.394828	39.881204
ENSDARG00000005425	wdfy1	0.069265	0.89237	1.111841	0.910907	1.296195	0.607585	0.345737	0.2136	7.581327	0	0.975038	0
ENSDARG00000005448	mtfmt	2.410379	4.705852	3.699932	1.632097	3.688258	3.043717	3.561951	3.520973	4.755999	4.44123	2.780801	4.313125
ENSDARG00000005451	gdi2	90.178227	88.134954	75.426337	79.87865	104.360427	91.169964	91.022096	93.332832	98.168188	70.322523	93.661144	95.829812
ENSDARG00000005453	foxp2	9.660189	11.782102	8.04357	5.68488	10.367615	11.394353	9.60626	7.615737	9.382372	4.681681	9.72342	10.118595
ENSDARG00000005454	tacc3	1.960413	2.788344	2.490168	3.197769	1.868887	4.305818	3.399396	3.166075	4.086184	4.082887	3.52181	3.825452
ENSDARG00000005456	katnb1	37.293922	28.316549	28.862011	33.555972	33.014393	38.422228	36.392467	32.785612	35.525867	29.529845	24.512708	31.664392
ENSDARG00000005458	csnk1g2a	21.743647	30.477811	17.071508	26.103512	19.970375	39.51943	20.283922	26.314838	30.416643	24.56766	18.599951	18.86553
ENSDARG00000005462	kif4	0.91408	1.222159	0.722465	1.576117	3.534897	1.56659	0.788894	1.054823	1.473555	0.860049	0.592749	2.098032
ENSDARG00000005463	slc30a1a	12.112093	12.481427	8.047801	10.82447	7.348866	8.494516	14.725671	13.229259	13.867501	11.497568	10.207655	9.885674
ENSDARG00000005464	dnase1l1	0.191272	0	0.064866	0.3281	0.431444	0.286816	0	0.201084	0	2.561765	0.721213	0
ENSDARG00000005468	irf2bp1	5.856149	7.986258	4.665616	5.127126	10.423569	4.594021	6.597517	7.311091	5.482544	5.463424	7.112542	6.937557
ENSDARG00000005476	nav3	1.448255	2.450793	1.09977	1.349434	1.032247	1.721084	1.467106	1.481073	1.897374	0.484908	0.716015	1.268605
ENSDARG00000005479	tenm3	15.421348	16.973976	10.997844	18.260677	18.628353	15.544475	13.446391	14.963478	17.066614	12.837209	14.796217	19.58644
ENSDARG00000005481	nfkbiaa	14.598182	14.10919	10.696942	17.637644	17.019627	18.123446	9.63702	15.36192	14.503361	12.963121	13.302353	9.806735
ENSDARG00000005482	RAPGEF2	38.302675	36.301692	21.333978	23.582946	26.62794	18.285982	43.098954	27.52834	38.404155	19.725535	39.439809	29.965216
ENSDARG00000005485	ucmab	2.09457	2.503903	1.212237	3.510709	0.781869	3.189509	0.517029	1.383394	2.117686	3.516326	3.169902	1.070999
ENSDARG00000005500	dgcr6	8.363681	14.734222	9.851912	16.22767	3.975823	8.016293	12.610897	13.955351	11.858543	8.002546	20.634048	15.282016
ENSDARG00000005510	gdf6b	0	0.178734	0.213341	0	0	0	0	0	0	0	0	0
ENSDARG00000005513	naca	1010.001865	1293.753842	950.905588	1289.01262	1046.399526	1317.285469	1052.696869	1149.125911	1175.291413	1194.276367	1117.710606	1102.01924
ENSDARG00000005518	slc5a9	0.805181	0.978333	0.499043	0.220871	0.258169	0.802406	0.499249	0.943694	0.848525	0	0.036991	1.499638
ENSDARG00000005522	GALR1	0.943549	0.591537	1.517321	1.501871	0.942287	1.808047	1.608791	2.181157	1.5611	1.542601	1.221702	0.825743
ENSDARG00000005525	acy3.2	9.895672	5.979488	3.442039	7.236706	5.539125	2.827387	5.640251	4.732696	4.947062	3.143695	4.709014	8.347571
ENSDARG00000005526	igfn1.1	2.935737	2.144806	0.616318	3.836837	3.118311	2.610828	1.766309	3.056949	3.429121	2.094806	2.284194	2.637129
ENSDARG00000005536	ubr7	20.121376	16.508021	12.470129	17.238025	12.936642	23.857359	16.859387	16.695584	16.768146	16.879676	19.213907	16.919923
ENSDARG00000005540	xpo7	7.26363	11.222289	6.540911	9.205514	11.829503	8.757489	11.927741	11.413917	11.486974	8.694562	11.655443	13.274199
ENSDARG00000005541	wif1	2.292141	2.083951	1.998845	1.310616	1.35686	2.833014	1.777486	2.368419	2.109919	4.816957	2.633994	2.309862
ENSDARG00000005544	btbd3a	0.56139	1.935465	0.424209	0.016744	1.684021	0.830332	0	1.448725	1.189032	0.020711	6.194582	0.084661
ENSDARG00000005547	rint1	6.175405	4.715363	3.369237	5.94402	4.616719	7.623825	2.105539	5.689015	4.610183	4.549021	2.839	6.260555
ENSDARG00000005549	ZNF710	12.050715	15.717227	10.551895	17.718427	12.740714	13.685729	14.340092	17.249695	17.036436	15.13761	15.642948	15.171769
ENSDARG00000005551	hnrnph1l	75.856482	85.01792	71.687375	83.662113	79.504774	81.406679	78.14947	86.471108	92.881984	80.540889	82.00381	90.015565
ENSDARG00000005559	pou4f1	12.294478	16.639385	11.904222	19.524999	16.256213	12.295772	16.829669	20.342081	17.286398	11.778048	13.965086	14.836186
ENSDARG00000005560	ywhah	96.978546	99.877618	69.481047	79.491724	97.126525	78.467268	101.66035	109.516191	112.4549	77.973681	96.242206	101.938188
ENSDARG00000005561	gfm2	18.703504	13.632275	10.754683	21.414342	22.626332	29.655279	16.713883	23.236995	18.146863	29.637299	25.813648	17.524232
ENSDARG00000005565	entpd8	0.825909	0.592334	0.346337	2.329621	0.495916	0.7831	0.686986	0.848279	0.527356	0	0.930603	1.067572
ENSDARG00000005574	vsx2	3.152565	6.002539	2.681031	1.726332	3.038941	1.401672	9.645941	2.753414	5.362505	1.466402	2.950447	1.892943
ENSDARG00000005576	mphosph8	14.660212	17.838739	11.923276	12.91426	15.326848	19.382876	16.452694	18.514174	17.430818	19.188169	15.03806	17.401927
ENSDARG00000005578	ugp2a	0.227498	0.542944	0.509186	0.80879	0	0	0.574874	0.248936	1.565857	1.423897	0.343122	0.177577
ENSDARG00000005586	zbtb20	0.178147	0.421149	0.038157	0.755926	0.159796	0	0.228157	0.094629	0.247154	0.009947	0.141416	0.406603
ENSDARG00000005590	mtf2	2.561016	1.238378	1.394536	2.164559	2.890974	1.770151	1.606491	2.130964	2.047258	1.177889	2.057318	2.789346
ENSDARG00000005593	rxrga	3.328933	25.611258	6.609123	4.122019	6.210491	3.293809	8.005615	7.045773	6.569957	5.425922	4.34476	4.703676
ENSDARG00000005595	ADGB	0.176023	0.182441	0.181471	0.289866	0.148232	0.598928	0.197691	0.029639	0.139198	0.276412	0	0.171544
ENSDARG00000005606	paxip1	4.770497	5.773233	4.417242	4.684079	5.165735	5.595437	7.635848	8.018598	6.224619	4.060024	3.810866	6.968225
ENSDARG00000005612	aph1b	19.206877	20.391613	14.667691	19.366401	18.603751	20.159891	14.940085	19.112413	17.376739	21.650878	13.701494	20.630256
ENSDARG00000005616	bfb	0.551908	0	0	0	0	0	0	0.316484	0.422486	0	0	0
ENSDARG00000005619	nek2	1.574822	1.82692	0.513258	0.898266	0.974894	0.535306	3.426326	1.78729	1.547933	0.76858	1.871388	2.594651
ENSDARG00000005625	maco1a	2.236632	2.60105	3.682807	1.53728	0.783255	0.937597	1.519786	2.125899	2.894019	0	1.078255	3.773592
ENSDARG00000005626	RHOU	0.359724	1.054801	0.190009	1.93049	0	0	1.76689	1.574016	0.231366	0	0	0.765037
ENSDARG00000005627	ENSDARG00000005627	2.575348	0.739401	0	0	0	0.14782	0	0	2.183459	0.143768	0	0.117559
ENSDARG00000005629	smyd2b	1.627964	0.836959	0.454942	0.814076	1.216629	1.168421	1.708765	0.774989	0.817252	1.19885	0.531648	1.088718
ENSDARG00000005640	adat3	0.302104	0.801105	1.047285	2.015288	1.278759	2.965162	1.099554	1.016326	2.113742	0	1.147557	0.6696
ENSDARG00000005643	gcat	2.252233	1.288049	2.316023	2.228414	3.301876	1.638039	1.661833	1.833115	1.134881	2.980203	3.33605	1.554305
ENSDARG00000005645	robo3	20.470793	22.135667	17.030773	18.223492	16.108166	18.990569	17.84437	19.246245	19.126134	17.765586	14.82061	15.573143
ENSDARG00000005648	olfml2a	0.173518	0.065732	0	0	0.44455	0	0	0	0.098819	0	0	0.167215
ENSDARG00000005651	hrasb	14.314221	13.414481	8.213977	15.946672	17.976106	8.018768	12.535517	17.855741	16.231638	12.091853	16.406917	21.556207
ENSDARG00000005652	MAN1A1	7.915674	9.085115	6.891174	5.47499	5.347497	5.943114	7.611578	8.646472	9.613775	4.713132	6.129607	6.785231
ENSDARG00000005670	ENSDARG00000005670	1.08653	1.001391	0.95354	0.154326	0.646648	0.646404	1.329641	0.320142	0.767258	0.190885	0.561731	0.302938
ENSDARG00000005673	f3b	0.355513	3.548102	1.315247	1.164226	0.550812	3.277897	2.17786	1.495004	2.106166	0.891443	2.307292	0.336371
ENSDARG00000005675	sec61a1l	5.077127	7.22982	6.677206	5.363533	5.198529	5.756366	7.200049	7.016975	8.477851	2.922952	4.015555	5.692253
ENSDARG00000005679	trip10a	3.299023	3.579664	3.165052	3.549785	2.120038	1.877936	4.512589	3.755466	3.725223	1.70003	1.871197	3.349086
ENSDARG00000005690	ENSDARG00000005690	4.276363	4.317247	3.07369	8.659942	7.853775	6.671587	4.224649	4.041175	4.018409	4.659606	7.429237	9.019915
ENSDARG00000005699	ddx19b	5.281221	5.080761	4.711133	4.982559	4.385236	2.754539	5.83471	8.883443	5.590339	7.648806	5.875921	6.950341
ENSDARG00000005704	eps8l3b	6.524819	4.464169	2.421931	2.989133	4.696789	6.183654	2.825152	4.392824	3.639886	2.173434	2.458278	3.304063
ENSDARG00000005713	ethe1	5.172734	8.945441	4.100221	5.37197	3.342623	4.315843	6.853539	5.189126	5.544449	6.016459	4.450758	5.972808
ENSDARG00000005716	olfml2ba	0.014841	0	0	0	0	0.453182	0	0.199711	0.14127	0	0.014923	0
ENSDARG00000005738	rpf1	12.713512	15.674913	8.431285	11.360469	13.650108	19.890963	6.78804	15.315452	13.289982	25.195215	13.330597	14.094719
ENSDARG00000005739	gpm6ba	6.564958	10.972763	4.805179	2.273053	6.320998	5.251548	4.539266	7.590099	11.516449	0.863671	4.162673	1.724953
ENSDARG00000005749	cand2	0.421182	0.55435	0.319428	1.00655	1.111508	0.687169	0.98159	0.38421	0.59402	1.611099	0.451419	1.972724
ENSDARG00000005754	ptprfb	16.508793	15.758966	10.4797	20.952607	14.225771	12.585307	13.225347	12.14183	13.039586	14.230416	12.562753	13.543221
ENSDARG00000005762	COL14A1	4.087741	4.841665	4.324145	3.789683	4.154257	5.13526	3.71325	5.57583	5.947075	4.234419	6.027624	4.017803
ENSDARG00000005772	tsr2	14.865083	21.343043	8.400119	17.959481	22.642594	32.571402	16.530496	16.418506	17.225987	20.564943	29.602983	18.227513
ENSDARG00000005774	ddx3xb	68.100207	94.505436	58.43595	76.198394	78.056352	71.648222	86.538015	75.146852	72.658736	79.762587	67.99472	83.732326
ENSDARG00000005775	scn8aa	24.085906	28.202634	17.614384	19.936832	25.946337	22.269585	19.551725	22.658308	27.828135	17.501339	16.991954	24.235018
ENSDARG00000005776	guk1b	100.620767	86.590689	67.749959	66.162994	78.480032	69.486752	122.282685	140.573349	115.788728	94.500862	93.024179	97.824685
ENSDARG00000005780	npy8br	0	0.276854	0	0	0	0	0	0	0.082575	0	0.040825	0
ENSDARG00000005783	NCAN	1.429779	1.00429	2.557285	0.050775	3.479832	0.01076	0.009234	1.025962	0.613309	0.230277	0.079367	0.205379
ENSDARG00000005786	ppm1f	0.021295	0.304937	0	0	0.021349	0.092895	0	0	0.202706	1.106971	0.021412	0.646435
ENSDARG00000005789	enpp1	0.978386	0.317496	0.324678	0.788964	0.387095	0.744979	0.87106	0.753621	0.365881	1.072246	1.03913	0.366436
ENSDARG00000005791	rpl28	2354.735872	3094.596962	2316.013362	3463.024779	2871.528832	3285.445002	2540.946384	2662.966007	2882.521532	3398.45535	3120.906541	2889.449514
ENSDARG00000005799	smim14	4.782354	5.417574	3.691285	2.779527	3.144101	6.316017	4.031028	4.994006	3.582363	4.657904	5.171666	5.004918
ENSDARG00000005800	AMPD3	2.638526	2.929177	1.548856	1.267121	1.648505	1.879963	2.894709	3.531005	2.432683	1.974161	0.877736	0.833403
ENSDARG00000005814	KLHL10	0	0.143174	0	0	0	0	0	0.039243	0	0	0	0.040469
ENSDARG00000005821	ncf2	0.508131	0.246391	0.375278	0.668249	0.147163	0.763493	0.676361	1.09214	0.330803	0	0.579049	0.656164
ENSDARG00000005823	slc39a10	2.695601	2.262357	2.786457	2.568052	3.070891	1.312654	3.649712	3.491592	3.073736	3.089051	2.717671	4.138245
ENSDARG00000005827	eif2s1a	12.657506	13.61466	12.858546	16.524319	11.145299	13.895396	16.6687	16.745429	15.788484	14.295079	14.895224	13.358158
ENSDARG00000005828	faima	2.200229	1.588549	2.281274	2.009998	0.092585	1.486034	2.363587	2.955713	4.221296	7.274437	3.093834	2.159327
ENSDARG00000005834	gatad2b	0.179362	1.233226	0.547441	0.46153	0.164842	0.798722	1.035181	0.452553	1.017824	0	0.766481	0.324089
ENSDARG00000005840	got2b	89.388474	96.430991	70.485971	73.799063	65.249947	71.140388	94.758917	100.404697	111.872716	65.649321	73.722797	85.035364
ENSDARG00000005841	tnni2a.2	0.77851	0.636724	0.170546	0.502226	1.613992	0.411847	0.039113	0.447517	0.299115	0.187744	1.130098	0.656831
ENSDARG00000005842	cd9a	63.033213	75.383464	62.093798	55.407698	49.744564	61.554804	51.432217	73.982093	72.764979	65.743249	60.017931	67.251193
ENSDARG00000005846	ENSDARG00000005846	0	0.236189	0.489446	0.668437	0	0.849933	0.494246	0.14566	0.23249	0	0	0.550767
ENSDARG00000005853	slc25a6	0.432975	1.94364	1.125725	0.587977	2.459697	1.219811	0.438995	2.184895	2.805661	0	1.124668	0.312936
ENSDARG00000005861	RALGAPA2	9.296704	10.262703	7.502602	9.265443	7.220505	8.647822	7.881202	8.346335	9.163292	9.053612	10.695197	10.195424
ENSDARG00000005865	or91a1	0	0	0	0	0	0	0	0	0	0	0	0
ENSDARG00000005867	gon4lb	8.432622	9.191084	6.291794	12.021261	9.002581	11.891234	8.353722	9.138265	14.773672	18.122524	10.170385	10.312358
ENSDARG00000005870	mmadhcb	34.034024	31.696251	26.030858	29.23998	39.064464	24.56205	34.352974	37.612855	37.971018	20.810539	22.705309	24.09266
ENSDARG00000005883	rfx1a	13.771451	17.677085	15.225812	7.294773	11.055139	14.050367	16.075409	15.877523	15.720891	5.889649	6.783075	14.687733
ENSDARG00000005891	cyb5r3	6.238442	5.560085	3.435134	7.88606	11.462294	6.092243	5.513133	5.850072	5.745681	7.125416	8.30538	6.54181
ENSDARG00000005894	SLC7A9	1.288464	0.1802	0.092134	1.52751	0	0.783034	2.485618	1.681358	0.793869	0.349974	0	0.387107
ENSDARG00000005897	dera	0.38813	2.198696	1.053005	0	0.029931	1.237278	1.620678	1.682386	1.683312	3.008949	3.452338	2.382296
ENSDARG00000005908	clk4b	101.464529	118.765649	97.157588	141.812189	104.801933	124.474199	110.040729	140.421142	130.074852	113.621777	99.056152	120.797042
ENSDARG00000005913	ENSDARG00000005913	0.968233	0.648928	1.160239	2.051606	3.057702	2.511031	1.631169	1.54622	1.193219	1.900301	1.677513	2.672078
ENSDARG00000005915	tcf3a	5.224964	0.412971	0.460491	0.029924	1.290234	1.93461	2.791934	0.265434	0.19304	3.030131	0.015512	0.100823
ENSDARG00000005916	SRPK3	20.333449	22.783901	19.991279	19.050403	19.568917	16.890258	26.284266	26.064665	23.763566	24.985217	20.82142	27.740614
ENSDARG00000005924	serpina10a	59.931821	47.147411	27.747389	39.331415	43.157148	35.377677	49.0401	55.885738	60.84959	43.066847	30.438955	45.597961
ENSDARG00000005926	ak2	40.894466	59.61813	39.451529	52.619045	53.217446	44.541377	47.839447	43.035526	50.267988	33.480147	44.247524	44.714896
ENSDARG00000005927	tbc1d17	11.127856	13.708489	9.989706	14.169489	15.810939	18.070142	9.332051	11.414391	12.656287	13.740908	16.496884	17.974304
ENSDARG00000005941	yes1	11.969728	11.513132	8.740844	9.272197	10.911256	8.766735	9.787548	16.18151	14.089674	14.341274	11.581397	12.316121
ENSDARG00000005942	ENSDARG00000005942	0.028069	0.24882	0.390256	0.024075	0.09976	0.015306	0.433461	0.400081	0.123318	0.029778	0.282238	0.316471
ENSDARG00000005943	ENSDARG00000005943	0	0	1.639229	0	0.237037	0	0	0.766885	0	0	0	0
ENSDARG00000005945	sart1	25.099844	30.964188	21.854123	25.238059	17.798569	28.843402	26.554172	27.642551	29.105358	26.597586	21.226927	27.336539
ENSDARG00000005948	ankmy2a	5.901539	4.676024	5.050203	3.248276	4.515625	1.503735	3.355288	5.504619	5.398147	6.260699	5.065152	2.662876
ENSDARG00000005972	ric8b	13.034633	12.933047	16.109584	5.47791	10.669259	8.769899	18.470487	9.233031	11.539021	2.896523	14.792226	12.358271
ENSDARG00000005980	sfswap	238.825047	219.634325	227.356706	308.048316	238.198507	331.096277	267.487971	196.117824	231.231675	341.583134	249.365447	291.437069
ENSDARG00000005989	rgl1	1.978139	2.868404	1.805896	2.312259	2.535378	2.002539	2.695023	2.99746	3.709649	2.700635	3.012899	2.823237
ENSDARG00000005993	prc1b	2.128757	1.596815	1.019857	4.477541	1.659867	2.321539	1.201722	2.742395	2.375182	0.788616	3.380573	2.887589
ENSDARG00000006003	mycla	15.651428	18.568654	13.234402	7.091558	3.973124	7.591885	16.550007	19.568578	17.057798	8.1099	8.606497	9.910531
ENSDARG00000006008	dct	33.567852	30.988186	24.397991	20.666759	12.370829	18.588941	40.551233	27.186086	25.926319	21.503093	18.013018	22.877807
ENSDARG00000006010	bmi1a	10.43807	8.069638	8.160878	11.366162	7.977975	7.211673	13.376102	13.404421	13.160575	11.684798	12.972403	12.336265
ENSDARG00000006011	klhl42	0.524393	0.97975	0.384126	0.485743	1.808452	2.67641	0.608574	1.014383	0.882496	1.457524	2.151289	1.118836
ENSDARG00000006019	tktb	26.509168	32.383453	20.18168	22.434914	25.518717	23.175802	25.906828	29.772912	24.63307	20.089705	26.086258	27.562189
ENSDARG00000006025	tp53i11b	9.714105	8.206243	4.467909	6.71137	10.456901	4.671644	10.257519	9.217738	9.652709	7.687938	10.27432	8.841804
ENSDARG00000006029	lta4h	4.400242	5.166618	4.973089	6.417329	8.357323	2.597225	4.352538	5.709283	4.050588	8.836535	6.128032	9.677143
ENSDARG00000006031	abat	16.959701	21.795968	11.833841	14.997041	18.162233	14.312618	17.842278	15.844979	22.707386	16.597129	16.557317	15.399169
ENSDARG00000006038	aebp2	12.817338	16.184969	10.886921	15.51006	11.823351	10.920384	14.452066	16.348458	15.967675	9.741649	9.636038	12.055858
ENSDARG00000006040	cyp20a1	8.977372	10.202475	5.331862	13.973557	6.547592	10.852287	11.691711	7.810002	11.077375	6.601099	12.656538	6.426673
ENSDARG00000006044	usta	0.698458	0.915893	0.236867	0.253446	0.982996	0.571283	0.980543	0.598729	0.599939	0.569974	0.783334	0.803823
ENSDARG00000006052	malt2	0.496392	0.516189	0.336074	0.543027	0	0.645441	0.708494	0.87977	0.816326	0.486795	0.318308	0.668499
ENSDARG00000006060	ENSDARG00000006060	9.21703	8.016943	6.8238	9.483203	4.575846	7.755878	10.608628	7.301809	8.930635	7.410986	6.342135	7.377202
ENSDARG00000006062	akap1b	8.59163	6.229516	6.227784	7.323014	7.910161	8.297412	9.028794	10.379339	8.00168	7.090439	8.139226	9.890176
ENSDARG00000006065	znf385b	1.958755	3.333338	2.519267	0.44079	1.030452	0.550753	1.139304	2.86849	2.588638	1.161274	0.423511	0.688869
ENSDARG00000006074	uck2a	3.66031	4.822223	3.049313	2.832263	1.30627	3.648156	5.920551	8.064252	6.394471	4.526733	3.550423	6.513152
ENSDARG00000006079	GPR37L1	0	0.236189	0.430712	0.02818	0.032938	0.035897	0	0	0	0	0	0.028496
ENSDARG00000006092	rad21a	53.08881	52.796708	44.355328	45.912168	41.493387	37.44331	50.829324	53.974826	53.249452	36.9568	41.903948	41.515198
ENSDARG00000006093	cdk15	0.958845	1.653081	0.645598	0.703574	0.020228	0.627685	1.305353	0.541167	1.922171	0.023102	0.6919	0.65064
ENSDARG00000006094	igf2r	0.508527	0.693509	0.898462	1.132685	0.149668	0.783535	0.528334	0.506168	0.765939	0.31682	0.154804	0.254881
ENSDARG00000006109	ENSDARG00000006109	2.207467	1.921565	0.350415	2.900376	0	0.921974	3.252842	3.555133	1.994639	0	2.361283	2.036763
ENSDARG00000006110	chrd	1.36632	1.617299	1.138172	2.183017	1.494934	3.450068	1.525285	1.444645	1.960839	2.219102	2.648005	1.622389
ENSDARG00000006112	myof	0.577659	0.742339	0.444543	1.438702	0.746165	0.617858	0.415875	0.490506	0.57752	0.683524	0.915933	0.231235
ENSDARG00000006120	tbx2b	11.179626	12.903888	10.280514	10.11837	5.739823	9.924534	11.714222	11.962235	11.385263	12.403453	10.407868	10.12743
ENSDARG00000006124	kdm5c	27.192576	33.505234	21.585069	24.470415	26.890025	26.682166	28.682315	29.224294	29.985006	28.389479	24.301065	30.131737
ENSDARG00000006125	csnk1db	54.951932	55.261394	44.044213	63.093587	57.072155	57.525237	56.497753	61.011694	58.409649	42.266104	54.519757	63.102994
ENSDARG00000006128	ENSDARG00000006128	9.074981	8.992763	6.530444	6.432205	6.563361	7.048109	8.74433	9.124093	9.52379	7.773361	6.666806	7.163121
ENSDARG00000006137	star	3.604448	4.577287	1.198148	2.841021	2.727277	3.005324	2.843677	1.515424	2.716291	4.685053	3.836651	3.401294
ENSDARG00000006151	ENSDARG00000006151	0.974884	2.783037	1.011169	1.502217	0	0.070878	0.843314	3.093877	3.17285	6.452317	0.228724	0.334281
ENSDARG00000006169	lrrk2	7.005758	7.090735	4.890156	5.032611	4.771741	5.29262	7.24499	7.233234	7.212486	4.409307	4.752733	4.966994
ENSDARG00000006174	lrrc23	0	0.700513	0.074972	0.023701	0	0	0	0.023242	0.222577	0.762218	0	0
ENSDARG00000006181	hif1aa	11.726635	17.7053	11.302934	16.100778	10.143518	14.549353	9.377716	12.54372	15.831446	8.186748	14.473455	9.850363
ENSDARG00000006192	gatad2ab	4.630281	5.036851	4.92924	4.040519	4.468973	4.517482	4.442918	4.540448	4.647937	2.612429	4.184634	5.24991
ENSDARG00000006196	sav1	1.473648	1.734563	1.368377	1.023172	1.899458	0.803551	2.019549	2.286984	2.413056	0.986388	0.758516	1.932379
ENSDARG00000006200	eif4g1a	12.463007	14.404807	12.323185	14.044854	9.716767	10.491648	15.872569	17.624467	15.617247	10.264655	9.367626	12.640802
ENSDARG00000006202	ERBB3	0.100468	0.980814	0.240897	0.066684	0.278462	0.058005	0.120466	0.223691	0.354415	0.948168	4.29462	0.452261
ENSDARG00000006206	pou4f3	1.95922	4.170776	2.85217	0	4.838516	1.563401	2.057273	4.420882	2.204346	1.470127	2.018042	0.704567
ENSDARG00000006207	gpx1b	1.793986	6.787243	6.947429	7.445426	4.52526	4.039124	6.228596	5.228263	4.170967	10.014445	6.866273	6.330707
ENSDARG00000006215	akr1b1.1	12.099201	12.231277	10.514377	21.857539	16.096072	20.196504	16.484835	10.473502	9.834089	25.310168	11.09222	9.121433
ENSDARG00000006219	gnl3	6.122198	12.933335	8.981678	17.497423	15.40228	15.318213	15.775185	11.17793	11.118639	21.375246	17.39616	17.139362
ENSDARG00000006220	ugt1a2	3.183059	3.090731	1.708493	4.257082	2.489759	2.215717	0.961287	2.965304	1.232006	5.105468	2.879576	2.502361
ENSDARG00000006225	ddx39aa	46.442264	51.60047	43.42597	44.448889	46.532476	49.247312	45.395228	46.485263	47.101962	40.94031	42.294723	50.031843
ENSDARG00000006235	brms1la	48.814407	23.207308	9.114311	26.379081	32.59563	14.550177	37.003254	34.92479	46.976325	24.145241	44.964252	34.586457
ENSDARG00000006240	slc27a1a	7.918799	6.946393	4.829867	6.124168	6.525943	6.513582	5.26331	6.479461	8.412476	5.382194	8.961068	8.020537
ENSDARG00000006242	ptp4a1	352.191847	203.232738	125.612946	245.960239	221.488306	249.68486	164.074229	205.320491	177.041953	276.467945	182.606815	392.794502
ENSDARG00000006251	ell2	6.36162	4.271028	3.63193	3.108596	0.928954	1.886531	5.912222	6.947007	6.243405	3.005759	3.258906	2.859206
ENSDARG00000006253	mier3a	3.509871	7.302451	4.426704	4.34828	2.630143	3.093113	4.47945	3.652659	6.349216	3.265782	2.940977	3.536129
ENSDARG00000006257	vldlr	34.651812	37.660765	28.937859	26.09694	27.404935	25.653955	30.015023	41.608841	41.509026	24.937366	18.610489	35.25161
ENSDARG00000006260	tuba8l4	161.63582	179.063716	153.627027	169.680759	136.805358	194.041402	155.691968	161.684377	153.649391	153.057487	138.519304	162.57417
ENSDARG00000006266	stat1a	6.327989	6.199071	3.863952	5.822377	9.285027	5.784982	7.438967	6.175787	7.000152	6.423588	6.414238	4.76361
ENSDARG00000006272	pals1a	1.2362	1.117811	1.529527	0.802748	0.427999	1.23662	0.882383	0.983189	1.570157	0.34839	0.567455	0.570847
ENSDARG00000006279	rragd	0.221052	0.271315	0.219897	0.012639	0	0.192856	0.262054	0.136336	0.20502	0	0.103725	0.012781
ENSDARG00000006283	waslb	31.002221	25.613459	20.525807	28.073764	26.99579	27.679705	31.57464	31.34282	25.407275	21.151294	20.398266	24.407724
ENSDARG00000006288	prdm5	0.315794	0.140795	0	0.312519	0.034663	0.013246	0	0.16072	0.160082	0.463863	0.125205	0.179082
ENSDARG00000006290	ndufs5	257.22891	268.468007	202.951398	251.823216	209.287309	201.838623	251.71243	287.084269	229.82504	207.868077	206.227315	201.073301
ENSDARG00000006292	CFAP91	0.346823	0.270206	0.76625	0.408494	0.335023	0.462299	0.246603	0.474018	0.515855	0.006818	0	0.393774
ENSDARG00000006299	arhgef7a	15.16239	15.574127	10.791854	10.633437	8.656968	10.875075	14.966749	12.961145	13.485478	20.651815	23.22617	16.154828
ENSDARG00000006300	psmd9	10.363197	20.097344	13.605591	12.88828	12.406174	11.409918	9.013213	14.819258	15.878209	12.864467	5.12061	5.826156
ENSDARG00000006301	RAPH1	4.988327	10.17364	6.325603	2.817686	2.421128	7.185581	4.397707	6.692724	7.094611	4.270045	3.387345	6.817534
ENSDARG00000006307	shisa4	1.917811	1.751105	1.730633	3.635654	2.376479	2.037631	3.397218	3.692789	3.067663	1.859889	3.790505	2.405769
ENSDARG00000006308	ptpn18	0.315255	0	0	0.042942	0	0.018201	0	0.014037	0.171082	0	0.050343	0
ENSDARG00000006314	itgav	1.241307	1.991076	1.221382	1.611962	1.641144	1.897116	1.358107	1.411592	1.612989	0.890266	0.694384	1.569406
ENSDARG00000006316	rpl23a	2568.569236	3194.520208	2342.035046	3791.065449	3162.028951	4026.940872	2846.681484	2960.297733	3192.677766	2851.796649	3081.560442	3120.274315
ENSDARG00000006332	snx14	17.155118	19.537481	16.491906	37.286541	23.785378	47.776902	18.403653	16.645713	18.981872	26.677731	26.390705	31.456851
ENSDARG00000006341	tas1r3	0	0	0	0	0	0.016969	0	0.013087	0	0	0	0.013495
ENSDARG00000006345	med17	9.758256	10.852574	9.207416	16.738928	7.255887	11.113201	8.290351	8.721926	8.173435	12.338516	8.291251	7.432828
ENSDARG00000006350	nkx1.2la	0.209081	0.087125	0	0	0	0	0	0.175845	0.187113	0	0.175192	0
ENSDARG00000006353	itga5	0.850579	0.7969	0.628504	1.215825	1.012171	0.889216	0.750762	1.343502	0.9013	0.13205	0.507591	0.797692
ENSDARG00000006356	slc18a3a	15.06287	18.896046	10.17162	10.905388	15.630953	16.108916	17.749564	20.77576	19.4072	15.067459	17.65613	17.800987
ENSDARG00000006368	crlf1b	0	0	0	0	0.031711	0	0	0	0	0	0	0.219472
ENSDARG00000006370	atp6v1h	80.407356	92.613674	72.455546	92.597947	81.449281	82.661143	90.572916	90.081287	84.825372	90.561561	66.687017	79.914465
ENSDARG00000006372	ugt5c2	0.043956	0.144474	0	0.024289	0	0	0.024787	0	0.160926	0.730506	0	0.045941
ENSDARG00000006383	stxbp5l	15.741789	26.565209	17.150259	20.689528	28.087288	23.103324	18.012222	16.538344	20.807736	24.354427	20.44585	19.083296
ENSDARG00000006385	triobpb	4.908999	16.483841	10.132947	4.937175	27.378034	24.060605	4.43009	7.996539	8.350222	12.455134	9.104254	4.767036
ENSDARG00000006389	smad2	14.772584	11.357585	12.04185	13.615472	11.565226	7.967544	19.118728	17.178416	14.397966	10.444594	13.164863	12.09498
ENSDARG00000006392	exosc9	13.84761	15.779867	7.234549	17.815234	8.567103	21.394017	9.428211	11.830018	11.052926	6.385673	10.756417	20.395643
ENSDARG00000006395	rbm25b	76.320533	83.139244	61.378814	55.010909	47.537542	52.376886	84.197067	86.35132	91.626062	78.593688	51.253491	65.470594
ENSDARG00000006396	nrcama	3.672454	4.860322	4.850726	2.214257	4.372756	1.379284	4.608142	3.892287	4.730869	1.736954	2.034534	4.933325
ENSDARG00000006397	laptm4a	109.71016	105.28373	67.347417	94.096245	93.806674	89.109808	105.974953	122.322417	102.842907	68.713694	98.194285	103.286767
ENSDARG00000006399	ywhae1	96.792439	95.299382	73.545145	110.464272	73.418434	83.028729	94.125746	103.932023	100.206363	87.28021	75.679065	79.815985
ENSDARG00000006408	hmgb3b	20.14957	22.456226	12.81884	35.609092	28.528743	34.385655	11.648501	15.97808	17.506516	49.032661	36.029673	34.90588
ENSDARG00000006409	mapk12b	3.70708	0.840429	0.285294	0.831727	0	2.688273	0.270649	2.158875	2.284646	3.721427	1.715949	1.234006
ENSDARG00000006413	rpl38	2684.62487	3174.024994	2348.0623	3516.528154	3059.972506	4314.428325	2783.602312	3238.985561	3164.346017	3344.815517	3429.681699	3346.843597
ENSDARG00000006420	ATRNL1	10.660812	13.313258	8.507822	9.300161	9.933833	8.523249	11.478893	11.159903	12.373349	9.178248	8.884387	9.150433
ENSDARG00000006422	esyt3	0	0.087438	0.052184	0	0.025711	0	0	1.12101	0.964004	0	0.798086	0.255797
ENSDARG00000006427	fabp2	25.46927	26.36324	14.785703	24.654675	13.007563	19.771784	54.093204	76.276766	60.103336	88.164327	28.113154	44.823616
ENSDARG00000006434	polr1e	12.435321	11.741021	10.401128	13.75642	15.946331	13.750242	14.154068	20.957016	17.278469	28.08287	17.193797	19.21009
ENSDARG00000006447	ENSDARG00000006447	0.019114	0.183326	0.025929	0.442638	0	0	0	0.257215	0.027992	0.364997	0	0.149202
ENSDARG00000006456	pdgfrl	0.340391	1.899047	2.329711	1.565897	2.109532	2.429786	0.115846	1.613594	2.78696	1.542911	1.089019	1.771347
ENSDARG00000006467	pcdh8	0.81421	1.058085	0.43219	0.526279	0.981877	0.463276	1.380487	1.845939	1.062753	1.927816	0.409346	0.496367
ENSDARG00000006468	grap2a	1.100833	1.038109	0.397152	1.566908	0.563542	1.302697	1.402938	1.103134	1.269098	0.372711	0.471015	0.954763
ENSDARG00000006474	saxo2	0	0.09525	0	0	0	0	0	0	0	0	0.028091	0
ENSDARG00000006477	ddi2	8.604748	8.54559	7.458902	10.266047	8.12099	8.590778	9.868403	11.015868	10.043495	9.01785	8.968081	11.942576
ENSDARG00000006487	anp32a	224.195442	195.567257	149.807026	208.461321	183.525293	173.587471	239.7338	259.504326	218.503243	202.311473	186.589536	192.106874
ENSDARG00000006491	agpat9l	0.906174	0.452392	0.318284	0.333089	0.113587	0.352942	0.075723	0.204142	0.201425	0.274664	0.195248	0.617519
ENSDARG00000006494	asb7	4.22554	1.750201	1.98642	2.371553	2.466402	2.242284	2.713945	3.631425	3.784516	1.782579	2.252743	2.564214
ENSDARG00000006497	rtn1a	458.767107	467.819486	345.765591	385.103934	378.099907	405.919944	460.527007	513.984046	476.412101	363.449762	395.6428	398.823469
ENSDARG00000006501	cyp2x10.2	0	0	0.047596	0.299979	0	0	0	0.090511	0	0	0	0.669486
ENSDARG00000006508	pip5k1bb	4.71878	3.334644	2.938678	5.236838	8.629862	4.771853	6.022312	4.221239	3.654107	6.538086	8.526134	6.029812
ENSDARG00000006514	her6	20.006665	18.455502	11.26691	17.627697	18.385595	8.231518	17.958473	22.333247	15.048752	16.43271	19.139638	19.562184
ENSDARG00000006522	OTOP2	0.44134	0.273582	0	0.275294	0.965347	0.109388	0.023579	0.843602	0.073787	2.809196	0.786678	0.17399
ENSDARG00000006524	supt6h	16.942197	15.394147	13.958591	16.984337	14.250973	17.413463	19.646734	19.426567	17.006404	15.203422	16.948618	18.302246
ENSDARG00000006526	fn1b	1.683427	1.72168	2.580144	2.167688	5.913613	7.74881	1.646963	2.806042	1.413662	1.805852	1.123696	1.151205
ENSDARG00000006527	brd3a	57.030185	56.496119	52.932908	54.001879	58.262624	83.095722	53.730888	67.405889	65.52186	64.789588	61.092539	60.983322
ENSDARG00000006544	ENSDARG00000006544	0.889816	0.470594	0.201174	0.938072	0.278767	0	1.335932	0.686007	0.705833	0.09833	0.205037	0.385873
ENSDARG00000006545	rgp1	5.22183	5.90687	4.866401	3.598688	2.930032	2.183932	4.617801	8.198764	8.147387	4.318289	4.261648	3.904877
ENSDARG00000006546	ak4	22.837332	17.527655	11.92408	26.218352	21.244132	18.275467	17.255413	21.139551	19.131533	19.661182	19.720259	18.477
ENSDARG00000006553	rras	2.192525	2.153978	1.251725	0.852306	6.561304	0.25803	3.481133	2.600176	2.136689	0.301203	0.824735	1.764792
ENSDARG00000006560	irf4a	0	0	0	0.751658	0	0	0.024124	0	0.188737	0	0	0
ENSDARG00000006566	nlk1	28.356875	27.587556	17.975393	15.878202	13.343682	16.740791	27.867153	29.985317	28.987944	13.214153	12.834795	17.020839
ENSDARG00000006567	dus4l	1.744488	3.077264	1.569038	3.805586	0	0.537655	1.526208	4.624824	1.888249	2.896678	0.571983	4.670601
ENSDARG00000006568	kcnmb2	1.032728	0.625952	0	0.787334	2.108999	0	0.465372	0.096507	0.644155	0.973847	0	2.587563
ENSDARG00000006577	ENSDARG00000006577	0.502088	0	1.430285	0.775136	0	0	0	0.929008	0.58822	0	0	0
ENSDARG00000006580	cldnd	0	0	0	0	0.067814	1.401622	0	0	0	0.07176	0	0
ENSDARG00000006584	phf8	3.158507	5.02673	2.69237	2.827988	2.595712	2.883212	5.722395	5.172349	4.214304	1.935977	2.423076	3.248681
ENSDARG00000006585	DMWD	0.42967	0.599879	0.498508	0.49215	0.227182	0.391112	0.678759	0.816835	0.577716	1.575238	0.18431	0.677391
ENSDARG00000006588	zgc:111983	71.58976	1.513051	0.651901	2.223298	105.018043	1.763995	1.125706	3.122469	1.336241	1.251158	1.457284	47.18465
ENSDARG00000006598	sgk2b	1.75985	1.600007	1.178325	3.908929	3.596414	2.460542	0.060115	1.726789	2.676308	2.507535	2.268625	2.19166
ENSDARG00000006600	lsm14aa	12.036281	10.511482	8.15724	13.934318	9.288397	9.550826	13.446499	15.11835	14.354817	7.061895	12.173728	7.506657
ENSDARG00000006601	kaznb	1.630275	2.492141	2.039945	1.468609	0.494008	2.220812	1.459866	2.234776	3.293429	2.845893	2.76885	4.016716
ENSDARG00000006602	chrna2a	0.403946	1.29672	0.810421	1.501312	0.303722	1.358294	0.236286	1.174833	1.491206	0.571373	0.406167	0.248162
ENSDARG00000006603	csrp1a	4.405072	2.634345	2.520015	0.331667	0.985981	6.740574	0.348515	0.530009	1.589323	3.678322	1.688712	3.508347
ENSDARG00000006604	nectin3b	1.48786	5.2247	4.968998	1.637799	0.388229	2.414254	3.391901	8.679107	6.854664	2.179089	4.215309	6.653009
ENSDARG00000006607	gpr27	5.527646	3.766987	3.098219	3.396936	4.745941	1.902064	3.747969	7.792272	5.290725	2.040223	3.69275	5.658574
ENSDARG00000006609	map2k2a	7.824928	7.450097	7.040802	4.217929	3.630869	3.011844	7.334779	8.628757	7.716265	4.189121	7.344239	7.038771
ENSDARG00000006615	hnf1ba	0.109211	0.117909	0.012345	0.109282	0.118609	0.0397	0.340717	0.14543	0.246562	0.251024	0.146415	0.497278
ENSDARG00000006617	napga	5.403622	5.808666	5.917177	4.580846	6.751897	6.302923	8.121019	8.035495	7.144863	3.854884	5.968796	8.775514
ENSDARG00000006621	pspc1	18.286825	22.796654	16.574026	23.659879	11.310591	24.377037	23.810812	22.305733	24.911076	12.073757	11.081695	12.85768
ENSDARG00000006624	ppp2r2ab	10.650999	15.155515	12.004898	13.299632	19.140245	12.431003	13.276074	15.157107	14.736907	18.302433	9.449665	17.588438
ENSDARG00000006636	SLITRK2	4.830836	6.29102	4.475914	6.143533	5.88353	4.192297	5.960357	8.901803	6.990001	7.585299	4.908939	8.03514
ENSDARG00000006639	lnpk	4.978255	5.504332	2.668611	4.928949	4.504374	5.697383	7.068512	7.270177	6.13015	4.583969	2.123837	4.302898
ENSDARG00000006640	eomesa	3.71164	6.377911	4.275943	6.827513	8.66575	7.393924	8.398798	7.117339	7.809082	7.087546	5.523435	7.927073
ENSDARG00000006642	drg2	8.579626	14.559023	7.310753	17.304666	18.739304	15.684717	13.668084	15.291986	11.85185	7.552563	12.758372	26.127252
ENSDARG00000006666	bud13	10.401282	11.471632	11.821012	12.812675	2.566041	13.753982	12.805354	9.804694	11.466594	6.368785	12.798183	11.281461
ENSDARG00000006672	fam49a	39.440405	38.477163	27.37237	52.567204	47.815412	56.620976	22.14384	37.632258	37.425621	68.688396	46.265902	56.359836
ENSDARG00000006677	ripk1l	0	0.150048	0	0	0	0	0	0	0.147698	0	0	0.190852
ENSDARG00000006678	pth2ra	1.893555	1.881595	1.384827	1.366236	2.204932	1.775924	4.268187	2.47885	2.789626	1.682049	3.890718	2.549175
ENSDARG00000006683	ENSDARG00000006683	2.584144	2.876892	4.517282	1.986903	3.133904	2.396503	2.164127	2.1987	2.466976	1.318337	3.398256	4.185617
ENSDARG00000006691	rpl12	1766.607148	2260.69945	1539.702611	2167.169597	1751.799673	2605.044025	1921.409986	2072.68118	2164.563634	2008.024749	1829.650373	1783.534117
ENSDARG00000006712	wipf2b	14.882275	16.187719	13.858241	14.666226	17.502728	10.400635	16.531842	19.987746	19.729217	15.88318	14.087662	17.410172
ENSDARG00000006719	specc1la	12.411575	11.000217	6.143801	5.498777	6.648345	5.871178	13.875505	12.373801	13.464907	6.079707	7.666483	10.177446
ENSDARG00000006747	tmem178bb	7.081451	8.361602	6.4165	7.33736	7.50294	6.419984	7.458885	8.179437	8.159635	4.944976	6.891931	8.336382
ENSDARG00000006754	mllt3	5.87097	8.007116	7.107895	6.184846	3.679457	7.101782	8.54154	4.926495	7.408245	7.235145	5.400326	4.178461
ENSDARG00000006757	klhl41b	0.85449	0.47948	0.289781	0.458049	0.919103	0.669792	0.916354	0.850715	1.21224	1.123673	0.698091	1.080781
ENSDARG00000006758	fam234b	21.769651	22.311221	20.42052	26.239954	28.121125	27.955268	23.353572	23.445262	23.587047	27.355797	27.14855	29.432111
ENSDARG00000006760	SLC24A3	1.301194	3.350163	4.169253	1.058284	0.53978	3.131656	3.023511	2.811366	2.069783	1.166186	1.939967	2.120874
ENSDARG00000006766	snd1	13.724928	15.745691	10.604419	13.827928	10.469824	13.594058	11.514201	14.396987	13.085214	13.040601	11.992356	13.320677
ENSDARG00000006773	elovl4a	3.876422	4.413851	2.163748	2.604213	2.194109	1.779989	3.593271	5.022935	5.473055	1.73151	3.729893	2.847293
ENSDARG00000006775	ENSDARG00000006775	0	0	0.322149	0.27525	0	0.041998	0.036043	0	0	0	0	0.011134
ENSDARG00000006782	rb1	0.887127	2.078957	1.044621	1.827841	1.543226	1.545722	1.806817	2.521338	1.403668	2.120217	1.250858	2.32593
ENSDARG00000006786	copz2	38.851503	26.30275	20.058926	24.805877	17.831709	36.271427	33.157233	27.215443	25.876035	40.99791	23.416513	35.900806
ENSDARG00000006791	bmal1a	38.117898	42.553169	30.867314	40.595964	26.295482	37.984989	33.076678	36.208832	35.680154	35.02267	23.359573	32.232786
ENSDARG00000006797	nt5dc1	0.965267	2.380949	1.779853	0.306288	0	0.274908	1.848073	1.975704	1.939302	2.227093	1.013863	0.710551
ENSDARG00000006811	sult1st6	3.142326	4.339393	1.773099	9.874526	4.87095	3.916454	4.868615	7.01792	4.717742	2.885354	2.62858	6.321026
ENSDARG00000006812	wdr26b	15.947351	16.617054	11.351861	16.719404	14.864825	16.472167	16.568587	15.472963	15.693384	12.476545	18.919548	19.579507
ENSDARG00000006816	gtf2f2b	0	0	0.392903	0	0	0.534553	0.041532	0	0.097883	0.047272	0	0
ENSDARG00000006818	urod	0.307902	0.956449	0.417673	1.144354	1.852063	1.343144	0.704414	0.719329	0.951906	2.068725	0.550392	1.246218
ENSDARG00000006832	GALNT9	8.259662	8.37986	5.733882	5.985872	8.523811	7.233927	8.974209	9.942832	8.540781	16.342038	7.420265	7.447909
ENSDARG00000006837	mycn	16.772831	19.789461	12.586281	19.194632	12.311867	14.939164	16.219663	19.786797	15.791984	11.997586	12.508658	17.531288
ENSDARG00000006838	eef1a2	2.062791	1.570448	0.733509	0.669897	3.172245	0.196603	1.705668	1.566427	3.020823	0	1.329057	0.937964
ENSDARG00000006840	gnmt	1.047571	1.470653	1.212066	1.479852	2.193081	2.318482	1.946451	1.72323	0.958813	0.359546	1.982743	1.189156
ENSDARG00000006848	ENSDARG00000006848	0.949462	0.369857	0.224822	1.021652	0.59815	1.510874	0.393824	0.456187	0.422055	1.770152	1.097636	0.469498
ENSDARG00000006849	asic2	6.025227	2.920283	3.961799	1.326136	3.518435	4.162001	5.811355	6.460755	4.465688	1.523124	4.145843	4.768087
ENSDARG00000006859	nkain1	68.528951	74.439972	61.190642	67.869594	71.408532	80.184296	75.24436	81.636145	82.71454	61.127186	68.688275	76.238136
ENSDARG00000006862	kifap3b	10.622334	9.384409	7.93676	7.751211	7.026325	10.995845	8.280799	11.932198	11.797747	10.07677	10.179402	10.024598
ENSDARG00000006863	ENSDARG00000006863	0.210798	0.106473	0.100612	0.006696	0.688773	0.408689	0	0.006566	0.045733	0.149084	0.251208	0.216684
ENSDARG00000006865	glra4a	7.955298	8.167035	7.078136	5.060341	7.744407	7.942034	6.417354	10.714107	9.198063	6.145529	9.317372	5.91623
ENSDARG00000006868	trh	26.090379	27.606488	18.348996	18.711452	18.457545	14.341817	20.37422	23.584855	25.053356	18.709569	23.707278	17.460166
ENSDARG00000006869	stx17	1.05165	1.103228	0	1.017618	0	1.323333	1.009489	0.544296	0.414635	1.087046	0	0.678233
ENSDARG00000006877	enpp4	0.295661	0.44743	0.343772	0	0	0.023031	0	0.10657	0.077317	0.022404	0	0
ENSDARG00000006878	phf21aa	15.015672	35.072102	11.589031	13.020027	15.289118	12.594542	17.842216	19.029161	18.984803	15.951031	13.230019	27.963674
ENSDARG00000006889	mpped2a	13.693654	10.85233	6.745767	11.325492	5.991032	5.140559	10.019551	15.140158	11.72933	12.583145	6.201653	6.243863
ENSDARG00000006891	kcns3a	0.052424	1.000909	0.355568	0	0	0	0	1.168401	0.690942	0	0.922463	0.613815
ENSDARG00000006892	MYO3B	2.623107	2.056866	2.236585	2.081725	2.944441	2.603692	1.646666	2.167346	2.422258	3.825219	2.744287	1.914512
ENSDARG00000006894	oprk1	1.06714	1.691319	0.273868	0.346316	0.086743	0.440349	0.647837	0.339598	0.50684	0	0.783006	0.800468
ENSDARG00000006896	lhx6a	3.108037	4.198474	2.83468	2.78687	2.892176	2.169795	3.013437	4.693292	3.344675	0.94919	2.252178	3.66637
ENSDARG00000006899	far1	8.047633	5.366677	3.051375	9.451231	4.056379	2.331334	1.530619	7.881989	5.932051	0.395307	1.769317	8.322221
ENSDARG00000006900	impdh2	5.522485	5.199654	5.450337	8.138614	6.204862	10.199273	7.008758	6.715307	5.758772	8.905761	7.186046	10.098418
ENSDARG00000006901	ENSDARG00000006901	1.226159	1.651273	2.104777	2.018358	1.024047	2.749703	2.871355	2.293859	2.274841	3.23721	3.629624	4.771002
ENSDARG00000006911	wnt8b	0.177251	0.305714	0.254586	0.465016	0.209055	0.818693	1.268578	0.710299	0.641296	1.106105	0.178225	0.877138
ENSDARG00000006915	arl8ba	18.971797	17.935388	17.808304	21.193435	22.072058	22.988773	27.576491	22.870341	19.790429	14.386645	24.139539	24.031583
ENSDARG00000006921	lrp5	1.780583	1.55195	1.301438	1.389477	0.900683	1.23249	1.609398	2.243687	1.857431	1.298112	1.798549	1.386179
ENSDARG00000006923	cacna1ab	7.257212	7.094759	5.772579	3.475957	3.694488	4.174343	3.321285	5.732884	5.920864	3.630954	4.271709	3.452286
ENSDARG00000006924	FBXO38	7.80604	8.632234	5.881933	6.183344	6.779774	7.589545	8.628215	8.026866	8.080508	7.962037	11.191728	10.289062
ENSDARG00000006939	tbx16l	0.100914	0.309216	0.085437	0.334918	0.012628	0.137373	0	0.635653	0.202915	0	0.037997	0
ENSDARG00000006944	ENSDARG00000006944	0	0	0	0	0	0	0	0.035778	0	0	0	0
ENSDARG00000006963	cse1l	5.594066	6.690534	5.105552	5.404828	5.312096	5.675323	6.680022	6.335597	6.564323	5.514841	6.16266	7.509639
ENSDARG00000006978	map3k20a	0.022169	0.011466	0.06843	0.019014	0	0	0.020749	0.111872	0.135436	0	0.022291	0.028841
ENSDARG00000006981	ccdc113	0.1595	0.734128	1.271136	0	0.039975	0.956694	0	0.033536	0.175183	0	0	0.242088
ENSDARG00000006983	CELF3	37.878287	43.249148	33.0344	46.665278	47.454778	36.035064	36.704198	36.292457	32.627966	25.083784	35.046219	39.209476
ENSDARG00000006990	CRELD1	9.618784	12.867365	9.810894	4.849143	4.048583	3.683465	11.957297	8.244173	14.387637	0	1.734891	4.521488
ENSDARG00000007009	hoxa11b	0.372248	0.194104	0	0	0	0	0.573821	0.184703	0.8177	0.325214	0	0.512769
ENSDARG00000007018	ms4a17a.6	0	0	0	0	2.559881	0	0.046942	0.336872	0	0	0	0.791081
ENSDARG00000007024	uox	2.402208	5.376241	2.659377	7.87058	1.148951	10.038072	1.872256	9.953913	3.846247	4.482279	2.132151	5.649689
ENSDARG00000007025	ttc9c	9.031466	10.569896	8.717263	6.405438	4.04827	6.013793	7.558625	10.407748	13.130614	10.828085	6.72353	1.355725
ENSDARG00000007034	hnrpkl	65.799391	55.467577	42.611005	56.358583	45.038038	55.943824	67.056453	74.448902	51.408549	46.014917	43.047064	50.987876
ENSDARG00000007040	tmigd1	0.599879	0.762002	0.501111	0.792093	1.475079	0	1.248565	1.778916	2.163918	0.705409	2.051518	0.929144
ENSDARG00000007045	CNOT4	1.642206	2.041901	1.377845	0.10325	0.663769	1.345664	1.760427	2.632409	1.784958	0.015964	1.361749	2.00987
ENSDARG00000007065	mrps18b	11.257339	11.09704	7.967327	12.10398	7.360219	9.518977	13.055325	10.908644	15.231284	14.49536	17.224936	14.220895
ENSDARG00000007067	ENSDARG00000007067	0	0	2.43409	0	0	0	0	0	0	0	0	0
ENSDARG00000007077	ENSDARG00000007077	2.042671	1.685628	2.146843	3.181933	1.512065	3.218152	2.493202	1.578531	2.772119	1.887741	3.912689	1.590096
ENSDARG00000007080	rhcgl1	2.818124	2.075911	1.227766	3.405041	0.61866	2.647106	2.98405	1.124527	2.425003	0.654664	1.758086	1.320217
ENSDARG00000007081	pias4a	9.834498	9.020033	6.868713	6.898606	5.958774	6.44073	13.082069	11.654761	10.777095	9.368509	11.606805	11.641442
ENSDARG00000007086	aqp10a	1.161827	0.07729	0	0	0	0.309035	0	0.85798	0	0	0.598354	0.147463
ENSDARG00000007092	xab2	3.735473	4.572029	3.891546	5.186075	3.286868	5.421911	4.565016	4.124874	5.952457	6.343346	3.418244	4.381904
ENSDARG00000007097	her13	1.927687	1.6764	0.208436	1.198072	1.764491	1.858519	0.392205	1.339304	0.634146	2.519207	0.870825	0.339226
ENSDARG00000007098	itm2ba	228.933043	170.184822	157.85982	229.985477	209.607852	196.716366	245.551183	255.840664	191.995187	179.945709	193.345204	211.699387
ENSDARG00000007099	gjc4b	3.54651	3.746681	2.823287	2.898965	5.441707	4.558254	2.462145	4.427708	4.425564	2.34926	3.81715	3.523695
ENSDARG00000007108	lipia	0.350179	0.732259	1.027366	3.08158	0	0.381892	0.830267	1.554309	0.376064	1.832687	0.281684	0.323961
ENSDARG00000007125	asb6	1.186392	3.788851	1.885022	2.869327	1.189377	0.708527	4.429827	3.26902	3.263295	3.374506	0.710069	2.229433
ENSDARG00000007127	acat2	16.451409	12.240303	9.05266	10.541783	14.82024	15.430866	11.226617	13.605403	11.133666	16.444445	18.113249	17.895112
ENSDARG00000007129	ENSDARG00000007129	0	0.198701	0	0	0	0	0	0.019855	0.150554	0	0.410223	1.182676
ENSDARG00000007130	mrto4	6.285695	9.141651	4.799949	8.972628	5.155783	9.347634	7.404993	10.610018	9.044063	7.834009	8.441746	7.357813
ENSDARG00000007135	cnot3a	10.403899	12.487442	9.604456	17.559327	12.727345	11.393159	14.07897	16.300079	15.095345	15.010234	14.853223	14.159066
ENSDARG00000007136	SH3BP5L	0.607021	0.503036	0.410166	0.065195	0	1.852177	0.443448	0.88253	0.424027	3.255582	0.706924	0.52189
ENSDARG00000007141	psmc3	38.047334	40.749972	33.329559	45.551126	34.656273	40.647038	38.71154	41.573751	39.688517	46.840244	36.605251	46.930855
ENSDARG00000007149	l1cama	1.20744	2.079577	1.910891	1.068474	0.614848	0.480732	2.143522	1.619975	2.88581	0.38631	0.501049	0.357386
ENSDARG00000007151	kcnk2b	0.292199	0.378571	0.296336	0.225552	1.054562	1.720766	0	0.614377	1.005579	0	0.02938	0.126713
ENSDARG00000007169	itgb1bp1	5.698662	12.073817	9.320636	5.436485	12.251559	4.202872	11.061591	7.079586	12.327099	8.284399	9.840604	5.761403
ENSDARG00000007171	AIG1	19.115284	13.756528	12.127449	3.674444	6.426067	5.175367	23.190764	18.045719	17.341123	9.710929	7.869909	5.364333
ENSDARG00000007172	plxna3	0.791886	2.355333	1.504736	1.088689	1.784846	0.777899	1.676854	1.308708	1.739602	1.173798	0.948769	1.178852
ENSDARG00000007175	recql	4.404433	4.834	3.466577	2.782736	3.879088	4.634916	7.610362	5.311827	5.740076	3.339315	3.626628	5.437393
ENSDARG00000007179	sash1a	4.564806	5.109807	3.756153	4.377387	6.347088	5.493335	3.148247	6.386937	7.014692	5.313372	5.249009	6.332104
ENSDARG00000007180	slc30a4	4.514037	5.608731	3.672099	5.10183	9.785135	3.916386	8.409993	6.779183	5.718499	4.610056	3.676336	4.671298
ENSDARG00000007181	nadk2	4.590187	6.856201	5.816401	4.127993	6.341832	8.666711	13.251205	10.159811	10.191556	4.869747	5.283246	8.152798
ENSDARG00000007184	zbtb16a	4.297942	5.111508	3.128323	2.969048	5.141257	3.221155	5.673258	6.037714	4.582194	3.730519	4.272064	4.332753
ENSDARG00000007186	ppp1r8a	0.276343	0.706622	1.124587	0	0.03463	1.582186	0	1.307338	0.782149	1.026063	1.389313	0.389472
ENSDARG00000007195	grm2b	9.099254	9.955094	6.810567	8.326781	7.039998	6.689034	7.751746	10.395198	10.524741	6.662756	7.883084	8.151953
ENSDARG00000007196	rae1	24.246246	22.674911	16.832752	24.109742	16.368527	26.085881	22.590474	24.946538	22.894273	14.001226	25.036266	20.084941
ENSDARG00000007198	MTA1	8.083328	10.7466	7.354588	11.016116	6.579194	9.149064	10.078318	10.212116	9.94054	9.995462	9.412289	9.730733
ENSDARG00000007199	ENSDARG00000007199	0	0	0	0	0	0.022642	0	0	0	0	0.020876	0
ENSDARG00000007207	cnpy2	0.904268	1.377077	0.531487	0.439491	1.933959	1.358708	0.319719	1.611312	1.506272	0.415697	1.899302	1.080564
ENSDARG00000007216	abce1	16.399912	19.380805	14.703733	14.075591	14.272383	11.168725	19.53332	19.320013	16.35908	16.864155	18.192127	18.655129
ENSDARG00000007217	wdr55	3.347914	2.229593	1.441305	1.531118	3.686624	2.684418	3.492078	2.07312	3.38297	1.794273	0.989386	3.51282
ENSDARG00000007219	actn1	10.839159	9.951322	13.667743	8.430314	15.826949	13.244462	19.729459	8.919051	13.803065	7.327701	12.342877	11.982539
ENSDARG00000007220	ncam1b	3.339635	9.322586	3.259902	2.647244	7.421523	7.307201	6.230046	5.026809	4.954579	1.366123	2.965979	2.659237
ENSDARG00000007221	pbk	1.644926	2.299379	0.832597	1.789847	1.255259	1.204852	2.343725	1.649793	2.39091	0.599041	1.72803	1.792089
ENSDARG00000007231	ryk	4.366309	4.125326	2.748865	5.275772	3.276947	4.066806	2.413715	4.968385	3.617266	2.925692	2.325935	3.598268
ENSDARG00000007241	mycb	24.429244	24.539619	20.059662	17.370149	16.651742	15.995536	24.999979	21.669276	23.008396	13.395931	15.358343	19.271137
ENSDARG00000007244	acp2	5.613018	7.882926	4.260884	5.834398	11.738743	8.513117	5.60119	7.878382	7.566662	3.746283	5.195364	5.803182
ENSDARG00000007245	RUNDC3A	0.233606	0.430086	0.253511	0	0.702581	1.044521	0.021863	0.510827	0.188155	1.31346	1.057007	0.040522
ENSDARG00000007247	ric8a	50.795251	46.196428	37.517577	41.136248	40.170642	43.805811	43.109609	42.544127	47.877638	35.072907	29.773871	37.512393
ENSDARG00000007250	use1	9.777139	15.154766	10.585039	11.851467	12.735283	17.855362	11.780505	13.926316	12.124373	11.702559	14.197601	14.139727
ENSDARG00000007257	rab5ab	9.457696	6.850595	7.072659	14.584984	5.001229	8.462927	7.814023	7.954307	12.252082	8.491634	7.245489	5.949249
ENSDARG00000007264	ENSDARG00000007264	29.755969	38.691591	28.175091	29.816741	20.911131	22.619095	37.334154	36.027499	31.19328	30.191686	23.520952	24.989973
ENSDARG00000007271	mynn	4.480348	5.21966	6.88447	5.481319	4.027561	2.495992	6.866356	4.106728	4.064844	4.449629	6.895227	4.491555
ENSDARG00000007275	si:ch211-251b21.1	80.673864	70.179559	45.543824	89.991403	95.893574	69.459727	68.469226	96.594187	82.174745	73.19078	59.443384	74.735311
ENSDARG00000007276	ela3l	13.361927	17.045719	12.473896	20.636929	37.369143	42.694323	9.183068	20.169892	11.408457	12.921186	10.758239	30.404902
ENSDARG00000007277	myf5	0.094809	0.603385	0.428699	1.084213	0	2.722738	0.029578	0.877122	0.902472	2.078635	0.031777	1.50753
ENSDARG00000007278	ect2	0.87944	1.154048	0.856033	1.384631	2.459951	2.138928	0.919085	1.155554	1.520429	1.319822	1.784063	1.532986
ENSDARG00000007279	yipf5	19.818005	17.757055	14.281781	12.955421	12.599142	8.434239	13.486815	21.774786	22.186922	9.262142	16.524817	19.284488
ENSDARG00000007285	mrpl57	90.406352	80.034186	67.014015	103.01538	93.959915	121.475688	102.838392	88.547086	96.91468	102.780541	109.624634	102.262674
ENSDARG00000007289	ENSDARG00000007289	0.041106	1.089148	0.498528	0.057482	0.736865	1.684859	1.01751	1.103167	0.369502	0	0.057535	1.381717
ENSDARG00000007294	aco2	24.596736	20.509941	12.428334	16.884447	21.236836	11.333508	24.71683	29.325627	25.651805	16.164318	22.279783	29.927162
ENSDARG00000007302	sh3gl3b	1.99255	1.170234	2.143611	7.216328	4.861778	3.590143	1.814978	4.563031	1.327246	3.697659	3.545038	3.179525
ENSDARG00000007315	tmpoa	8.149471	7.585884	7.141724	7.581689	4.851898	4.242894	11.925317	15.904735	10.524457	4.608942	3.978255	4.928384
ENSDARG00000007320	rpl7	1791.038793	2367.296357	1661.504075	2452.35464	1943.51699	2867.139476	1918.456109	2150.535668	2304.367265	2046.762169	2135.14991	2155.827176
ENSDARG00000007323	chmp4bb	15.88783	15.033946	10.415624	14.35671	13.477434	12.568282	18.31425	13.357555	13.223498	7.21906	11.908077	11.01702
ENSDARG00000007329	tbx16	0.371724	0.413838	0.385911	0.344853	0.471537	0.860431	0.170404	0.428324	0.283292	1.183062	0.892469	0.967216
ENSDARG00000007344	tcap	4.702534	3.077264	0.102888	2.764742	8.82043	5.583337	5.536939	3.253325	3.832034	8.167023	6.673136	4.802167
ENSDARG00000007347	degs1	20.833387	24.40065	17.565983	13.640703	15.179756	16.007999	23.780664	26.316944	23.669506	17.796585	23.686245	21.942614
ENSDARG00000007349	dmrt1	0	0.145958	0	0	0	0	0	0.899033	0.176367	0.13166	0.015073	0
ENSDARG00000007356	fgf20a	1.788651	3.602206	1.833851	2.461681	4.003318	2.585723	1.401505	1.924141	0.456866	4.188385	2.885945	3.066552
ENSDARG00000007358	cxcr3.1	0	0	0	0.011892	0	0	0	0	0.011037	0	0.515309	0
ENSDARG00000007359	UBL4A	24.384595	35.665059	31.00553	36.073118	18.920091	26.59288	34.092562	26.252813	34.832261	31.52538	33.314088	17.563539
ENSDARG00000007362	sft2d1	1.458196	1.660716	1.041638	0.399149	2.519386	1.065807	2.78756	2.413664	1.874183	0.345593	1.372627	1.197436
ENSDARG00000007366	amdhd1	1.066202	1.517262	0.267254	0.337953	1.668489	0.353883	3.766196	0.974695	0.90123	0.688489	0	4.938999
ENSDARG00000007369	tcf7l1b	3.008918	2.384359	1.776834	1.825817	2.087844	2.244202	4.400418	3.51393	2.914435	3.160253	1.99375	1.406373
ENSDARG00000007370	dysf	0.104188	0.185806	0.092409	0.216526	0.433869	0.021851	0.420045	0.232375	0.096827	0.025507	0.060439	0.13902
ENSDARG00000007371	slc26a3.1	0	0.066234	0.428232	0	0	0	0	0.165894	0.118169	0.54099	0	0
ENSDARG00000007377	odc1	25.610496	29.745588	25.604648	18.460593	21.588133	22.075249	31.539825	32.380738	23.925763	18.385027	19.423314	16.899875
ENSDARG00000007382	ubtd1a	22.332166	23.237974	19.381901	37.11947	21.664265	46.544113	27.917486	26.966422	26.367736	28.109502	30.655248	31.299704
ENSDARG00000007383	kcnk6	0.14765	0.132142	0.043813	0.213699	0.009251	0	0.146824	0.131941	0.175682	0	0.538174	0.016109
ENSDARG00000007385	cct7	62.693702	75.726652	48.770338	53.42835	40.794307	45.01852	72.088908	85.846254	76.355732	41.270405	40.303276	46.847553
ENSDARG00000007387	irf2a	4.804762	9.67962	5.476502	2.448112	8.335745	3.857205	3.397339	8.847893	6.335267	7.471391	3.08841	3.417401
ENSDARG00000007396	rnd3b	11.840647	13.047411	11.693117	12.24075	9.17981	9.435057	12.411617	18.049717	14.519238	13.432166	16.922052	10.379049
ENSDARG00000007398	LRRK1	1.040347	0.517521	0.691536	1.188792	0.022336	0	0.314567	1.178901	0.614288	1.077575	0.313666	0.259494
ENSDARG00000007405	strap	24.543575	27.290258	16.339401	25.093489	29.921808	25.950666	24.625016	25.654965	28.276066	27.840399	26.72939	27.360423
ENSDARG00000007406	phox2a	2.692465	1.79588	1.866024	3.174203	3.513678	2.007359	2.71234	3.705503	2.810241	0.373919	2.795873	2.603842
ENSDARG00000007407	barx1	1.807931	1.142792	0.737599	1.183918	0.876912	1.444902	1.185891	1.832603	1.390196	1.85619	0.292608	1.330278
ENSDARG00000007409	ppifa	20.868944	18.090972	11.470933	17.750584	11.901425	14.615999	27.770141	16.341123	17.768567	29.548135	23.880902	17.633576
ENSDARG00000007412	SLC2A1	0.226626	0.24725	0.384276	0.437129	0.02272	0	0.863109	0.393804	0.497818	0	0.387382	0.634358
ENSDARG00000007413	arid2	7.370235	7.738746	6.000875	8.331422	4.895058	7.84039	7.499431	8.237701	7.335353	6.184263	7.294473	5.847212
ENSDARG00000007418	chmp4c	0.333507	0.429556	0.025134	1.589127	0	0.080824	0.554904	0.84148	0.8954	0.078623	1.080545	0.289254
ENSDARG00000007421	ftcd	9.909085	7.490873	5.293741	7.113833	4.562291	10.219441	6.594866	10.144776	10.014526	9.785374	3.64101	11.034587
ENSDARG00000007425	apol1	2.606075	3.99424	2.497323	5.147065	2.253097	3.624308	2.931343	2.694525	2.538449	3.119774	2.692527	4.624231
ENSDARG00000007429	ndor1	8.728605	9.243812	6.169086	7.304163	7.782587	6.381149	8.584894	11.921185	9.586854	9.743179	5.766928	9.680737
ENSDARG00000007430	prdm12b	6.110393	6.407386	4.17053	6.374795	5.366484	8.97367	5.478504	6.553418	6.495017	4.23526	6.557036	8.762159
ENSDARG00000007436	ENSDARG00000007436	0	0.157843	0.847822	0	0.038222	0	0	0.54512	0.137515	0.982279	0.046551	0
ENSDARG00000007438	ube2ib	89.298486	89.2499	75.914124	90.107152	68.765237	74.455225	107.382873	98.741859	105.268698	61.935048	80.595952	95.037563
ENSDARG00000007443	fbxl18	1.005232	1.984728	2.289642	2.805263	1.699658	2.110723	1.446318	2.347046	2.394904	4.058722	1.101276	1.847797
ENSDARG00000007444	ift81	0.584036	1.164671	1.106163	1.612324	0.89483	0.588535	1.196346	1.121414	1.589535	0.140282	1.595594	1.01308
ENSDARG00000007449	slc25a39	27.822537	27.488595	28.886321	26.717901	28.14881	29.162787	29.719927	31.089599	31.069321	24.926753	23.448045	27.711999
ENSDARG00000007461	SRGAP1	0.131942	0.663915	0.390503	0	0	0.196214	0	0.090811	0.158623	0.394465	0.242027	0.229641
ENSDARG00000007465	tdrd1	0.581806	0.677013	0.35172	1.408029	0.824186	0.965535	1.237004	0.453252	0.612885	0.791643	0.794844	0.422333
ENSDARG00000007467	ifit10	0	0	0	0	0.02067	0	0	0	0	0	0	0
ENSDARG00000007477	fbxo8	6.560187	9.800781	6.736022	4.356664	5.434909	6.980393	3.730755	7.586403	7.955771	3.334728	7.939812	4.840208
ENSDARG00000007480	rpe65a	40.866627	26.877425	29.698925	20.149894	23.552601	22.201799	39.970341	21.314759	26.149433	21.095922	14.506811	26.243104
ENSDARG00000007485	epc2	8.932117	12.765981	9.430647	16.856692	12.975828	14.130306	13.640785	11.414607	12.270463	13.319903	17.093713	14.64723
ENSDARG00000007490	adrb1	4.542435	1.84048	1.67442	0.028232	0.131996	1.076913	1.725173	1.411877	2.892217	0	1.158402	0.171291
ENSDARG00000007494	st3gal8	0	0.844844	0.590878	1.992771	0.937032	0.355578	0.915465	1.238845	2.090942	0	0	0.976543
ENSDARG00000007496	ufl1	5.945411	8.825732	6.084129	7.195569	4.994289	8.796809	5.737321	6.526256	8.693178	7.491107	3.49548	5.828264
ENSDARG00000007523	KMT2E	58.071788	57.146292	42.309392	40.004018	37.644242	41.997854	75.968034	72.527147	71.913209	37.990231	35.972059	36.018255
ENSDARG00000007526	ndufs2	61.820366	68.832887	56.584823	52.384662	56.733663	57.22932	70.354237	68.892983	72.223381	58.57104	44.438356	51.591498
ENSDARG00000007531	zcchc9	3.90632	3.266727	1.916293	1.938581	3.152624	3.00081	3.357055	3.140735	4.299408	3.857358	4.273645	2.301276
ENSDARG00000007534	itln1	0.522592	0.766788	0	0	0	0	0.070499	0.125577	0	0	0	0
ENSDARG00000007553	opn4.1	38.471503	40.336738	32.043663	28.82885	25.315393	35.612628	40.258603	44.248875	41.55778	40.080124	35.649333	37.622933
ENSDARG00000007560	sema3bl	0.727085	0.204137	0.816845	0.193447	0	0	0.01111	0.149758	0.286838	0	0.15517	0.102957
ENSDARG00000007561	cdh23	0.09981	0.032668	0.065012	0.003424	0.132081	0.169763	0.134568	0.107566	0.023387	0.004235	0.032115	0.013858
ENSDARG00000007566	appbp2	3.010927	5.829998	3.448585	4.385229	4.641662	3.376531	3.535745	4.419601	4.95007	0.61774	2.741873	5.349922
ENSDARG00000007576	ENSDARG00000007576	79.827789	56.940742	34.731057	134.4095	55.908087	112.69093	39.925126	41.856976	30.75427	49.609905	34.857166	55.904339
ENSDARG00000007582	olfcb1	0	0	0.007488	0	0.298831	0	0	0.009285	0.008084	0.05883	0.011101	0
ENSDARG00000007597	bloc1s4	9.527229	6.926648	5.178077	7.332539	9.551204	10.527637	9.890981	9.790458	8.708453	7.09501	12.910282	8.966411
ENSDARG00000007601	ZMYND8	6.297415	4.845323	2.860243	2.684087	1.667259	2.094463	5.112055	5.969403	5.802506	2.930635	1.630239	3.07189
ENSDARG00000007603	stxbp2	6.335032	5.247669	4.381646	10.719289	5.927674	11.241623	6.133985	9.077366	7.421792	6.803543	8.47743	10.188445
ENSDARG00000007614	wwox	0.604349	1.503788	1.229422	1.373275	0	3.206315	2.00863	1.067142	1.150269	0	1.275813	0.714521
ENSDARG00000007624	gins1	1.13231	1.943559	0.635583	1.573949	2.192032	0	0.877028	1.970315	1.715373	0	1.177796	1.185249
ENSDARG00000007630	mkrn2	7.061638	9.45458	6.862267	12.821036	8.677179	15.439562	6.118597	7.122538	7.574778	5.658677	8.354278	9.953433
ENSDARG00000007639	cnot4b	3.970655	4.022412	3.002263	2.440096	2.100165	1.911806	4.470904	4.6738	5.525952	2.53854	2.43251	2.447902
ENSDARG00000007654	nsfa	151.444302	120.269345	95.642947	131.199542	121.827535	125.152445	153.961247	159.501817	135.730315	126.510708	118.668799	135.766988
ENSDARG00000007655	crybb1l3	0.23925	1.048755	0.905566	0.732857	0	0.521833	0.479822	1.379787	1.276333	0	0.859163	0
ENSDARG00000007657	ccnh	5.200854	6.810881	5.373028	5.730928	10.013532	9.165104	7.768724	8.545486	7.767629	7.380854	9.83553	9.648826
ENSDARG00000007663	amph	75.839308	70.085378	52.801729	60.080017	59.087601	62.050994	86.035669	76.498645	81.695215	68.183576	57.436028	62.547413
ENSDARG00000007671	ghrb	2.223173	2.202009	0.977113	1.646582	7.967615	2.498982	2.651353	3.781893	2.318765	3.815306	6.176267	4.159306
ENSDARG00000007678	ttyh3b	39.887825	38.056701	24.662514	36.137039	40.539357	34.367754	32.78894	43.728112	41.487008	31.781545	34.950517	39.768461
ENSDARG00000007682	ppdpfa	510.574847	517.155303	462.386914	469.767141	430.138115	460.7165	676.601107	572.600668	465.047684	420.09004	448.07481	349.292354
ENSDARG00000007691	cul1b	17.874864	18.390169	10.572878	15.839922	16.207794	19.575668	19.430451	21.343205	16.717396	32.805927	17.897233	15.568917
ENSDARG00000007693	nfkbiab	100.501538	108.739329	94.655811	117.262481	83.372794	109.540165	101.869551	79.974787	118.87653	69.452689	98.476157	102.360899
ENSDARG00000007697	fabp7a	887.246829	1212.201589	893.670947	1003.748877	784.169206	1281.247107	701.202633	1056.54614	871.14002	1115.598539	845.937277	922.25462
ENSDARG00000007708	nsa2	249.303154	350.863919	240.752291	362.27108	296.209611	424.615683	232.081945	292.879654	320.754425	333.103001	302.593254	312.943698
ENSDARG00000007709	ADAMTS8	0.237358	0	0.231423	0.012724	0	0	0	0	0.023285	0	0	0.012866
ENSDARG00000007711	RAB3IL1	6.856162	5.277242	4.7823	2.964297	9.817094	4.936464	5.813804	7.202378	7.533541	11.30967	3.298566	6.228287
ENSDARG00000007715	lgsn	4.214399	1.365607	3.886061	4.316617	0.768183	5.621624	2.167738	3.63236	1.020118	5.468516	1.92617	2.14478
ENSDARG00000007720	sub1b	35.434093	37.791958	20.511974	30.786035	42.931579	51.360377	49.804531	40.559517	38.940908	41.776123	41.744529	38.50869
ENSDARG00000007722	nudt8	18.945377	10.071128	8.846265	18.592481	9.793697	2.979694	19.323392	6.742071	12.66422	3.035264	10.548531	18.577555
ENSDARG00000007723	efnb1	0.413446	5.51311	2.617274	1.970025	1.289514	1.252467	3.740508	3.554522	2.993687	2.924052	0.508102	2.151515
ENSDARG00000007727	rgl2	0.387481	0.198161	0.295663	0	0	0.598643	0.513751	0.502409	0.130038	0	0.016234	0.014003
ENSDARG00000007734	stn1	16.836277	16.302822	12.778743	12.671963	7.750399	17.861363	20.018165	17.8204	19.749662	6.227018	6.362718	7.599139
ENSDARG00000007737	zyg11	9.023631	8.5488	6.297517	10.77353	8.271549	5.472396	12.712827	9.795521	11.96248	10.565873	13.902827	10.535743
ENSDARG00000007739	atp1a1a.2	0.873394	1.697487	1.390033	1.921988	1.833637	2.294526	2.002712	1.98736	0.932592	0.428676	1.287417	1.368606
ENSDARG00000007743	il15l	0.441384	1.129219	1.44831	1.396707	6.503328	1.800255	2.368851	0.076428	3.691592	9.933673	1.27922	0.304001
ENSDARG00000007744	tsr1	13.298094	7.596436	7.477662	11.723636	6.973875	15.192089	8.87324	8.113456	6.999949	9.466719	12.248363	9.18855
ENSDARG00000007745	uqcrfs1	29.142316	31.413661	22.076418	25.949482	23.289792	22.687591	33.507301	38.22959	32.833341	26.48769	26.533445	26.76514
ENSDARG00000007751	lmnl3	2.264475	2.066028	2.981442	2.598761	3.913624	1.84909	2.354752	2.474173	2.289954	4.63288	3.600888	5.617378
ENSDARG00000007753	cpne2	16.510623	17.864244	12.532599	13.165077	12.568505	11.79482	21.584934	19.541758	19.496646	12.950449	12.660094	12.445953
ENSDARG00000007755	skic8	4.636559	4.052802	5.062005	9.032067	8.506488	5.102017	4.847087	6.126968	6.180658	4.189391	5.569605	2.828484
ENSDARG00000007760	spg21	7.610298	10.147509	5.454296	10.728925	7.602531	10.651575	10.957797	13.241666	11.009424	14.218426	8.922342	5.745362
ENSDARG00000007764	klhdc10	4.557644	5.477054	3.461837	5.920664	4.675993	3.953057	4.340387	5.49196	5.054715	4.679504	3.885921	3.606144
ENSDARG00000007769	sult5a1	1.092114	0.238863	0.237593	1.802676	0	0.876408	0	0.935842	0.135792	0.02186	0	0.160845
ENSDARG00000007774	VASH2	5.087559	4.467501	2.913896	2.939301	4.370726	2.820381	5.158298	6.247628	5.142844	5.554598	4.667926	5.687208
ENSDARG00000007783	ENSDARG00000007783	0.364747	0.141495	0.029619	0.249804	0.014593	0.428611	0.412121	0.108601	0.311786	0	0.014636	0.287982
ENSDARG00000007786	tmx2b	12.783829	8.987119	7.131824	9.267118	10.004837	5.885599	12.397863	15.033011	12.606159	11.994743	9.115231	11.953309
ENSDARG00000007787	zgc:112965	0	0	0	0	0	0	0	0	0.030946	0	0	0
ENSDARG00000007788	atp2b1b	33.171537	34.0763	25.372876	21.380821	15.052128	19.824788	48.383256	40.70093	35.817371	25.058875	19.313821	23.584174
ENSDARG00000007791	ppp2r1ba	50.500545	40.833043	33.710494	39.887739	46.745727	34.698039	41.650658	50.922066	53.70146	29.81756	48.164464	42.061719
ENSDARG00000007795	cst3	194.927715	165.401682	113.364457	175.479768	144.129801	163.556383	171.793743	219.904461	205.126741	203.699734	159.725306	157.92916
ENSDARG00000007804	gas6	8.617107	8.380947	10.185082	13.780212	13.250141	15.114141	9.448596	7.435743	7.02895	9.284121	10.70673	8.445152
ENSDARG00000007807	CYTH3	9.616186	10.406149	7.497372	8.945022	6.994005	8.148015	8.87858	12.171056	11.82152	9.463813	9.289892	8.759268
ENSDARG00000007808	zdhhc16a	12.213823	11.156329	8.994157	15.713326	11.221932	18.355127	14.571456	11.922867	13.925792	14.808153	11.660185	13.61978
ENSDARG00000007812	SP3	13.135592	15.616292	10.360749	11.693608	8.749646	15.192634	13.229332	14.947661	16.397725	13.267728	8.793204	15.583835
ENSDARG00000007813	rnpepl1	0.795334	0.945911	0.451624	0.237957	0.531557	0.699267	0.967556	0.715579	0.785506	0.830656	1.115871	0.748621
ENSDARG00000007818	palm1b	55.787511	40.616515	20.447309	41.313428	47.068082	36.474698	45.93633	66.427868	50.932097	43.490697	39.514635	41.589351
ENSDARG00000007823	atf3	15.911584	16.225036	9.529397	7.110448	8.661094	12.609903	8.970468	9.455647	7.486701	5.73978	5.513378	3.040087
ENSDARG00000007824	CAMTA1	14.329231	13.583615	11.030213	15.863762	18.809043	14.043356	15.18428	14.349789	16.330126	10.915957	14.698623	15.942673
ENSDARG00000007825	map2k1	20.21292	20.786269	17.592803	18.663398	18.014409	18.098804	26.918983	24.93859	22.065829	19.719399	17.153905	20.96993
ENSDARG00000007836	ctsla	134.761544	159.488049	110.80624	161.210371	109.676245	169.094184	138.536634	117.222439	140.846191	154.325403	124.345898	128.049473
ENSDARG00000007842	MCHR2	0.443363	0.379508	0.48626	0.218449	0.330995	0.267476	0.556207	1.007585	0.676904	0.610448	0.682929	0.400896
ENSDARG00000007856	RTN4RL1	0.779791	0.361007	0.143635	0.060544	0	0	0	0.68275	0.723627	1.672529	0	0.303863
ENSDARG00000007863	tra2a	188.6017	174.442548	133.015545	281.666308	188.797808	241.249611	211.094943	233.53625	205.575664	270.774841	211.537278	250.632216
ENSDARG00000007864	ENSDARG00000007864	0	0.020937	0	0	0	0	0	0	0	0	0	0
ENSDARG00000007867	dazap2	26.391515	26.358886	17.815189	33.876442	39.884342	33.506877	26.459637	25.418871	25.459864	30.770841	28.17493	33.278459
ENSDARG00000007869	ehd3	0.11736	0.320103	0.218901	0.012582	0	0.511955	0.01373	0.345467	0.139642	0.031126	0	0
ENSDARG00000007885	fancl	1.53251	0.559295	0.42794	0	0.737952	0.688081	0.255886	0	0.293082	0	0	0.018241
ENSDARG00000007886	slc35b2	2.275123	2.046269	2.006996	1.141855	1.581201	0.91331	3.331136	3.193031	3.648593	1.021701	1.984308	2.396937
ENSDARG00000007891	meox1	0.141405	0.376043	0.067136	0.254689	0.623748	0.586001	0	0.321104	0.217433	0.330024	0	0.245284
ENSDARG00000007892	pdcd2	2.704349	5.385435	3.022328	2.389054	1.109109	8.948314	5.493491	5.841246	5.332962	3.749173	3.89343	5.010859
ENSDARG00000007901	crnkl1	13.950042	19.654823	11.673226	13.276466	12.131693	19.612413	17.161573	17.330894	17.3892	16.742509	10.697512	17.856968
ENSDARG00000007906	ENSDARG00000007906	0.206039	0.206237	0.003252	0.205614	0.029677	0.556952	0.364548	0.187573	0.1056	0.289928	0.544775	0.154836
ENSDARG00000007912	ENSDARG00000007912	0.473997	0.805912	0.367418	1.08762	0.71587	0.422971	0.984411	0.616293	0.622019	1.149357	0.687051	0.560594
ENSDARG00000007916	xpnpep3	6.996915	9.386949	5.002917	11.367969	7.242638	15.695381	13.238964	9.185774	9.885537	14.82536	9.58241	7.966674
ENSDARG00000007918	ttc27	9.615405	9.126827	7.591176	11.333576	12.674183	10.998147	10.40802	8.727783	9.998535	9.372342	6.393066	12.25726
ENSDARG00000007923	ptpn1	6.650791	6.962362	5.722446	7.497018	5.905525	8.37214	10.374256	8.427669	7.25372	6.544862	6.687364	9.734685
ENSDARG00000007941	hmx4	22.698471	21.509924	18.573131	21.864098	10.706798	20.564911	19.064919	25.992228	22.415982	12.225165	21.886951	21.958135
ENSDARG00000007943	gabpb2a	2.234609	1.445258	0.487867	0.995305	2.480151	2.02907	1.570791	2.413944	1.390435	1.292132	1.47543	1.996324
ENSDARG00000007944	lhx1b	2.325735	2.811923	0.848373	1.525387	0.607388	0.724673	1.00603	1.21636	1.617081	1.119604	0	1.084844
ENSDARG00000007950	ITGA11	0.13004	0.2069	3.869288	0.750986	0.62492	0.132372	0.406378	0.29165	0.133304	0	0.462001	0.112785
ENSDARG00000007955	iars1	2.90574	3.719979	2.427651	2.335368	2.664575	1.660408	2.917627	2.937465	4.424351	2.551861	3.492519	3.121014
ENSDARG00000007959	hibadhb	20.848759	16.308664	10.874944	14.233094	16.529472	11.074285	13.855652	26.265704	24.037441	14.681972	13.246796	20.024893
ENSDARG00000007960	hnrnpaba	254.982314	279.201653	180.67905	241.536081	242.801232	225.051278	227.977914	302.267897	272.465338	253.154285	245.735012	250.024118
ENSDARG00000007971	cks1b	3.255303	6.040561	5.393136	4.302441	4.654494	3.666503	5.194334	4.981976	7.38522	1.981469	5.097613	6.063273
ENSDARG00000007975	fth1b	42.877787	26.243821	26.19351	36.888173	21.795933	26.548453	38.555144	37.012707	33.166811	34.16426	30.134565	28.569568
ENSDARG00000007976	ENSDARG00000007976	47.235046	33.296177	27.777764	36.524946	46.674047	31.519302	48.649366	40.172262	36.591971	31.828138	53.117806	67.389991
ENSDARG00000007982	onecut1	1.219315	1.261427	1.168941	0.642791	0.733428	1.329733	0.897329	0.969555	0.532579	1.128888	2.302972	2.153497
ENSDARG00000007988	masp2	0.656103	0.2409	0.308081	0.548297	0.624023	0.091733	0	0.933816	0.34491	1.606228	0.067663	0.540054
ENSDARG00000007989	nedd8	71.649433	56.918762	36.806569	60.771187	66.433664	31.082009	51.201578	61.002205	60.409935	54.2928	70.268968	65.050383
ENSDARG00000007990	wt1b	0.031297	0.234755	0	0.026844	0.031377	0	0	0	0.114584	0	0.031467	0.081435
ENSDARG00000007996	pou2f1b	1.118376	1.855512	1.516355	0.460673	1.04818	2.354163	1.725236	0.878719	2.237522	2.325369	1.623171	0.370123
ENSDARG00000008010	foxl2l	1.050194	3.103124	0.672728	4.35353	5.322673	1.208928	2.784851	1.570232	1.025293	2.723373	2.405262	0.20241
ENSDARG00000008014	nudt17	19.691286	19.454352	13.571569	30.300805	18.136538	21.146105	15.755037	20.642971	18.880214	15.602909	20.607079	22.071382
ENSDARG00000008019	mxg	0	0.229319	0.858067	0.10728	2.194436	0.398652	0.383175	0.012298	0.320554	0	0	0.025363
ENSDARG00000008020	med31	34.442744	40.239001	31.693076	37.713836	30.500988	33.743109	27.131437	45.527644	35.769765	28.13494	27.994318	35.598093
ENSDARG00000008022	kif18a	1.101099	1.203019	1.774284	1.212689	0.394652	1.707221	1.499538	0.89285	0.778762	1.791996	0.571749	0.911589
ENSDARG00000008026	niban2b	1.281919	0.654562	0.607453	0.528889	0.717272	0.712524	1.010848	0.660633	0.369681	0.280362	0.814768	0.507156
ENSDARG00000008029	mep1a.2	0.510511	0.95147	0.394339	1.738176	0	0.126811	0	0.670605	0.291919	2.396651	0.835975	0.633921
ENSDARG00000008030	myl9b	2.186039	1.643268	0.919985	1.524787	1.835085	0.96222	1.737816	2.580612	2.719186	1.466887	2.19806	2.843959
ENSDARG00000008032	sart3	9.193991	11.90117	10.093463	12.224113	11.101714	7.456269	12.829102	13.032953	10.871919	10.623637	12.291206	12.480612
ENSDARG00000008034	skib	5.958831	6.920218	6.520983	4.101388	4.244544	5.305389	6.807788	7.967691	10.574582	3.222472	2.830552	2.341819
ENSDARG00000008049	si:dkey-42i9.4	82.019935	81.263153	69.351372	87.200307	80.366805	75.351008	80.994907	86.239812	95.496076	76.865333	76.234646	61.333396
ENSDARG00000008060	SCARA3	0.083457	0.27641	0.178415	0	0.94951	0.021977	0	0.42323	0.113488	0.021378	0	0.668563
ENSDARG00000008068	tma16	8.358349	9.195247	1.991197	5.681903	7.581172	5.818697	4.17784	8.700841	6.662567	2.517494	6.137105	6.493778
ENSDARG00000008075	illr4	2.615496	1.122915	0	1.246255	0	1.954393	3.263831	1.670172	0.602905	0	1.217536	3.192626
ENSDARG00000008095	ENSDARG00000008095	0	0	0	0	0	0	0	0	0	0	0	0
ENSDARG00000008097	srsf9	54.408734	51.328714	41.534479	48.146387	53.464121	48.918271	44.175179	51.146653	45.822309	42.786483	45.959713	52.859117
ENSDARG00000008098	ifit9	0.027506	0.018756	0	0	0	0.029997	0	0.069402	0.020225	0	0	0
ENSDARG00000008100	slc7a10a	9.313504	8.91724	6.761302	11.67902	7.533946	9.638587	12.996779	8.859433	9.453251	6.050839	8.95138	7.264352
ENSDARG00000008105	mettl2a	6.772225	5.943332	4.94513	2.18589	2.134574	5.094643	7.893413	6.012145	7.04784	1.608538	7.376921	5.030644
ENSDARG00000008107	src	0.931699	1.211969	0.686067	2.484548	0.359248	3.521325	0.617099	1.350198	1.637438	1.691919	0.709359	0.285933
ENSDARG00000008119	e2f6	26.170973	30.247529	27.771824	31.284592	33.271415	37.182268	29.040021	31.307485	29.348033	36.058779	37.543872	29.29446
ENSDARG00000008127	pcdh15b	1.383305	8.212494	1.739244	2.456793	1.585847	2.028156	12.150409	3.561629	7.193347	1.447123	1.58391	1.693433
ENSDARG00000008131	sox1b	5.984229	4.335555	4.106402	5.353095	4.640075	3.416039	5.141277	5.504822	4.518686	5.976443	4.912428	4.500859
ENSDARG00000008133	foxl1	1.171331	1.18182	0.194868	0.43597	0.974873	2.096876	0.785999	0.687737	1.213685	0	0.377776	0.306689
ENSDARG00000008140	kcnab1a	0.372571	0.624817	0.160808	0	0.494643	0	0.709162	0.498507	0.41676	0.018694	0.372086	0.015283
ENSDARG00000008141	rbl1	0.738012	3.290809	2.60433	0	8.668052	1.723943	4.03664	1.674577	2.52461	6.542608	3.783438	3.930551
ENSDARG00000008142	stxbp3	1.729456	2.16706	2.536982	3.760044	1.07523	0.497105	2.484391	2.762503	2.621024	3.470301	2.669111	3.255757
ENSDARG00000008153	serinc5	5.599562	4.907651	2.406922	3.537743	5.136223	2.211466	5.621707	8.023523	6.968477	2.159384	2.255231	3.969718
ENSDARG00000008155	sms	25.710809	25.448751	17.217063	24.431833	11.885374	16.934785	28.95205	27.716265	24.294376	26.27976	20.148297	24.405272
ENSDARG00000008164	ENSDARG00000008164	0.758704	0.517344	0.455784	1.413004	0.021732	0.803772	1.095552	0.574291	0.808979	0.172474	0.621199	0.263212
ENSDARG00000008165	caspa	0	0.677307	0.542709	0.070994	0.027661	0	0.619757	0.116028	0.060609	0	0	0
ENSDARG00000008170	dbnla	2.97151	5.427268	5.366718	1.679259	0.047874	2.991874	3.57547	4.372547	2.29884	2.692573	2.691251	2.527464
ENSDARG00000008174	hoxb1a	0	0.524302	1.096569	0	0.429632	0.385409	3.211612	0.537561	0.858146	0	1.796491	0.49068
ENSDARG00000008182	ENSDARG00000008182	0	0	0	0	0	0	0.070289	0	0	0	0.629288	0
ENSDARG00000008184	ENSDARG00000008184	7.493839	8.091642	6.805644	7.751096	6.904478	6.653597	7.812109	9.199584	9.077622	4.330761	7.401313	8.800414
ENSDARG00000008186	syk	2.024874	1.296268	1.180805	1.679018	2.539335	1.075604	0.748251	1.8224	1.996924	2.726746	2.306475	3.62896
ENSDARG00000008188	sf1	47.58511	47.850281	37.300785	43.886326	56.951548	39.525647	49.08796	51.992398	48.795978	37.763151	42.848277	51.532253
ENSDARG00000008191	ENSDARG00000008191	0.439499	1.356853	0.529942	2.136047	0	1.011856	0.543703	2.053536	1.374123	0	0	0.72001
ENSDARG00000008192	pank1a	0.763226	1.511586	0.404029	1.82688	1.735577	0.263914	0.985966	1.549964	1.232901	0	1.748724	0.609917
ENSDARG00000008200	ugp2b	26.040582	22.216947	16.683151	18.90839	16.187276	19.421921	27.125908	22.973841	24.389096	15.776668	16.008556	17.113723
ENSDARG00000008203	pax1a	0.026387	0.313145	0.231073	0	0.634871	0.033776	0.76556	1.09403	0.173886	0	0	0
ENSDARG00000008209	myt1la	5.72644	8.988136	4.258319	4.182005	6.316666	5.592853	3.746837	4.668705	6.928742	2.44935	2.693617	4.537662
ENSDARG00000008212	kcnk13a	0.020499	0.223645	0.305883	0.052745	1.436875	0	0.55638	0	0.615407	0	0.535912	0
ENSDARG00000008218	znf410	122.566977	103.173753	102.003041	181.144086	193.113276	178.36316	134.51311	111.671642	106.264983	127.337182	159.87617	176.023219
ENSDARG00000008219	crygm4	0.12963	2.4757	2.549746	0	0.129956	2.12054	3.518344	4.360963	0	0.137519	0	0.899435
ENSDARG00000008224	vps35	24.145344	22.714508	18.244277	19.573255	22.896809	17.171373	28.621647	27.492101	25.699492	17.93583	21.982444	21.223616
ENSDARG00000008235	cog5	3.132218	3.351785	2.054791	2.565332	1.489621	3.043617	3.772905	4.14582	3.205211	4.643806	2.516973	1.434401
ENSDARG00000008237	sars1	17.386396	26.528103	17.573069	16.143215	27.98175	14.492788	19.008736	25.401912	23.243319	15.431797	15.386981	20.014739
ENSDARG00000008238	manba	0.129369	0.248305	0.126743	0.073971	0.004803	0.111679	0.206281	0.149102	0.196469	0.361148	0.183076	0.145448
ENSDARG00000008239	mocs3	4.046128	4.706481	6.457199	9.979903	5.859115	9.257699	2.920553	5.249007	5.809108	5.470668	10.210831	10.45893
ENSDARG00000008243	cct8	62.77338	75.214996	52.254251	57.05358	48.332883	53.492907	63.485246	74.419139	74.936094	40.935071	47.870567	51.566518
ENSDARG00000008247	VEZF1	1.487927	1.795518	0.504597	0.638083	0	1.149394	1.218497	0.573561	0.453952	0.164425	0	0
ENSDARG00000008249	ptchd4	0.090062	0.156439	0.127724	0.1264	0.287283	0.008929	0.114941	0.213466	0.197835	0.156343	0.19758	0.113617
ENSDARG00000008255	cnot6a	5.231472	6.110092	3.440389	3.569838	3.490519	3.758518	7.575871	8.115996	6.5288	4.331135	2.407982	4.330368
ENSDARG00000008263	mfsd4ab	0	0.014165	0.281802	0.017817	0.229089	0	0.58328	0.209662	0.228167	0	0.12533	0.450438
ENSDARG00000008275	KLHL24	2.883929	2.335816	1.773424	3.853922	3.275079	3.954213	2.475112	3.066704	2.856441	4.125803	3.326909	3.212199
ENSDARG00000008278	rcor2	10.879372	12.334821	7.957639	7.930703	9.937858	7.300042	14.600979	14.882811	14.601265	8.935475	5.859174	9.275419
ENSDARG00000008279	map2k7	0	0.729006	0.023284	0	0	0	0	0.345942	0.050197	0.744304	0	0.386476
ENSDARG00000008287	fam114a1	0.610907	0.392061	0.435074	1.094158	0.648471	0.504013	2.63016	0.355305	1.369929	0	2.333633	0.467511
ENSDARG00000008292	eif2s3	91.647758	119.384984	88.209128	97.931295	90.112608	123.7703	96.381767	110.442494	116.996006	117.271564	79.022951	94.530902
ENSDARG00000008305	hand2	0.512556	0.174751	0.121675	1.956259	0.282615	0.139743	0	0.409526	0.562953	1.27781	1.082286	0.844634
ENSDARG00000008306	rdh5	21.055501	12.098764	17.128638	15.181924	12.848564	4.814939	16.907939	10.968888	11.376765	9.369261	8.218854	21.16621
ENSDARG00000008310	ip6k2a	245.148054	201.268031	174.332951	323.908218	295.221831	317.663838	231.954244	232.95163	268.782415	244.741415	381.092916	369.893169
ENSDARG00000008322	ambra1a	0.459867	0.73004	0.592287	0.694762	0.630199	0.575812	0.797028	1.02424	0.773216	0.370408	0.556588	0.243928
ENSDARG00000008329	asic1a	1.307671	1.541593	0.478174	0.360851	0.022799	0.024802	0.617253	1.128495	1.694207	0.012063	1.006155	0.394489
ENSDARG00000008333	znfl2a	5.693642	5.85632	5.275143	6.827779	2.709142	3.529305	3.322524	3.088727	3.800888	0.475478	5.055553	2.725629
ENSDARG00000008363	mcl1b	29.875804	32.565909	23.442515	19.735436	33.706535	37.396845	22.235296	24.152901	32.116148	26.038624	24.307177	23.821164
ENSDARG00000008370	csnk1da	30.040377	34.241277	23.270473	27.184184	27.823626	31.400305	34.145568	36.450325	37.733767	30.431829	31.536066	28.400397
ENSDARG00000008372	spred2b	0.57704	1.002062	0.643604	0.406931	0.089988	0.391563	0.612066	0.636301	1.126716	0	0.42549	0.711783
ENSDARG00000008377	EPN2	4.895729	4.190869	3.491504	1.625254	3.933124	3.066492	5.549342	6.019692	6.028528	1.344107	1.966825	3.229166
ENSDARG00000008380	brd7	18.985078	21.380753	17.641	19.061133	21.790956	19.406366	20.48931	22.350829	26.388	17.387468	15.322592	15.112114
ENSDARG00000008383	arpc1a	51.624209	55.178877	35.788402	47.234546	38.274673	44.070933	48.408576	55.206238	52.585974	35.949226	34.547193	42.802646
ENSDARG00000008384	HDAC6	2.860721	2.952617	2.580534	4.370188	4.132895	3.760554	5.003189	9.291164	3.293638	4.393848	3.428407	4.185342
ENSDARG00000008388	mmp14b	1.629316	1.531109	1.019132	1.650735	2.369554	1.242798	2.291131	1.412821	1.20529	1.764171	0.789372	2.298904
ENSDARG00000008395	snupn	8.153914	9.703078	6.470416	8.03134	12.922831	11.285304	8.455391	9.479077	11.200687	8.872009	11.670239	11.768862
ENSDARG00000008396	ENSDARG00000008396	1.758818	1.755076	1.347816	3.348142	0.58058	1.894707	2.101945	3.734173	1.91605	3.799978	2.458632	2.399778
ENSDARG00000008398	cacna1c	1.562766	2.926782	0.957395	1.310402	2.522485	0.639673	1.682818	1.216905	2.540543	1.011885	0.953467	0.861697
ENSDARG00000008403	phospho1	0	0.092075	0	0.281262	0	0.086256	0.783709	0	0	0	0.446114	0.234228
ENSDARG00000008407	tspan7b	52.399268	36.429417	25.496959	41.468728	52.043982	26.570317	40.463324	58.714477	46.679658	36.299879	36.373589	37.778339
ENSDARG00000008413	ATP11A	12.743984	14.493942	8.769192	12.841394	12.058495	12.085625	13.337772	16.40007	15.604443	14.904406	13.108963	13.626963
ENSDARG00000008414	ENSDARG00000008414	0.298228	0.176242	0.229245	0.034105	0.51828	0.390283	0.409369	0.234101	0.073931	0	0	0.017244
ENSDARG00000008433	unc45b	0.778651	1.470325	0.629687	0.642131	0.910712	0.272194	0.878236	2.023402	1.184141	2.022736	0.50188	1.671013
ENSDARG00000008434	bcl2l1	6.058654	10.629926	6.040059	5.163586	8.474586	5.441373	8.477176	7.964701	10.265936	5.160639	6.240096	3.522764
ENSDARG00000008439	atxn10	0.426287	1.053701	0.75897	1.302514	0.18697	0.900728	0.922611	1.478914	1.190013	1.780656	0.723315	0.300759
ENSDARG00000008447	fkbp4	56.605125	54.774769	45.356524	16.756237	26.336948	18.452126	66.388307	86.98311	76.694334	27.244124	26.125503	25.593884
ENSDARG00000008450	PCOLCE2	0.099065	0.166655	0	0.11263	0.007555	0.191142	0.007132	1.035169	0.48436	0	0	1.151722
ENSDARG00000008454	cpeb1b	2.477432	2.867261	1.235272	3.882149	2.148036	2.526539	2.331191	1.396589	2.134886	0.823978	6.759513	2.531983
ENSDARG00000008457	faah2a	1.967267	2.417215	3.766984	2.734568	1.224135	7.963499	3.007169	3.293157	4.461088	2.410836	2.383936	1.353217
ENSDARG00000008461	anapc5	1.026568	1.474326	1.398712	1.464847	1.58471	0.307129	1.7345	0.764637	1.423518	1.358894	1.205771	1.891013
ENSDARG00000008472	apex2	10.329941	8.182119	5.029498	9.375283	7.517908	14.49351	5.648912	7.583857	9.946074	8.545583	10.788986	6.740053
ENSDARG00000008473	ASB14	0.579389	0.060019	0.105507	0.022236	0.370616	0	0.263614	0.120984	0	0	0.017701	0
ENSDARG00000008480	trmt61a	1.429019	1.75132	0.707284	1.934234	1.134099	0.336958	0.671404	1.413002	1.606449	1.905228	1.941727	1.725114
ENSDARG00000008485	lrp3	1.358184	1.538237	1.05437	0.126313	0.631587	1.150913	0.773405	0.956494	1.162231	1.466881	1.143529	0.816061
ENSDARG00000008487	dmd	27.657943	36.39215	24.707734	29.905699	40.385137	40.24166	48.026897	24.420216	29.698554	90.967371	35.788864	40.165575
ENSDARG00000008490	ltv1	7.952098	8.432519	8.725979	10.088543	11.723162	10.096735	10.458311	9.820827	8.904497	4.528469	4.883519	8.441175
ENSDARG00000008491	si:ch211-107o10.3	4.245314	5.150154	4.503526	2.641731	2.822592	5.703043	4.705871	5.303009	4.457881	6.695776	7.365695	8.214784
ENSDARG00000008494	myl6	64.718749	48.484737	32.551282	50.025282	45.566688	40.997676	68.450452	65.140846	52.177298	75.788376	80.752897	49.785384
ENSDARG00000008502	pno1	66.223462	91.497057	61.500502	84.864653	85.725263	115.832239	60.995521	80.066298	84.229988	69.429499	92.276023	87.244436
ENSDARG00000008503	glcci1a	4.737785	4.42494	3.320544	2.933087	2.317281	2.489478	3.224835	4.202015	4.099832	2.2846	2.944918	3.436724
ENSDARG00000008540	sox21b	6.255197	10.097421	6.255705	7.116783	6.238944	2.783362	6.153002	7.730265	6.753405	3.554936	4.685106	9.189613
ENSDARG00000008541	chia.4	0	0	0.036764	0	0	0	0	0.030392	0	0	0.018167	0.078353
ENSDARG00000008542	yod1	10.33799	10.630443	6.539026	11.245791	9.236026	9.269632	10.342719	11.355538	10.705481	5.696298	12.16465	17.381749
ENSDARG00000008548	arhgap12a	25.050063	22.399829	16.649376	22.497404	26.230804	22.834196	26.224017	26.929038	26.854221	20.764365	21.032843	23.911955
ENSDARG00000008551	pole3	26.241548	26.745682	19.752547	31.110672	27.977908	31.532796	14.191026	28.638723	29.787585	27.28622	33.750157	25.438914
ENSDARG00000008553	zgc:136872	0.177435	0.413074	0.361038	1.36964	0	0.809196	0.015097	0.79688	0.420821	0.359354	0	0
ENSDARG00000008560	brap	1.33721	2.523301	2.746937	2.327493	2.267113	1.165849	4.444633	1.919239	2.59126	4.100194	1.943115	1.943523
ENSDARG00000008568	slc25a24	22.812292	30.389716	18.974281	28.884933	27.793842	21.028521	27.096483	25.284499	31.611761	24.810104	32.169955	21.772277
ENSDARG00000008573	fam20b	16.440513	18.113512	11.005868	15.157663	12.057705	14.068336	19.70297	20.578186	16.761256	15.445603	16.066638	17.035524
ENSDARG00000008575	LYST	0.625488	0.730708	0.542779	0.299792	0.645505	0.501568	0.318528	0.390678	0.532086	0.341536	0.565589	0.410858
ENSDARG00000008592	mtmr8	3.483016	2.028467	0.723005	2.193444	2.211876	2.122261	2.946577	1.688812	3.737118	1.499034	0.972133	2.329069
ENSDARG00000008593	nbas	0.368002	0.700677	0.447194	1.305913	2.341534	0.101875	0.305999	0.388465	0.812846	0.011011	0.057401	0.26421
ENSDARG00000008623	COPS3	8.451241	16.244726	12.926718	9.783934	16.422024	14.640347	17.902424	12.606905	21.849502	8.375247	10.281186	18.007887
ENSDARG00000008637	mttp	0.416761	1.423109	1.133522	0.593411	1.370725	1.02959	0.154176	2.112059	1.123323	0.454372	0.337328	0.640157
ENSDARG00000008639	kifap3a	12.190481	8.963412	7.165355	7.558219	9.833721	10.891846	8.581458	13.058504	12.375145	5.052753	10.37986	9.326373
ENSDARG00000008660	coro1b	13.727057	14.82127	10.715592	15.876068	11.16125	18.046883	13.162586	17.928213	17.265847	14.687543	8.059956	14.016481
ENSDARG00000008662	fign	0.240986	0.292575	0.02446	0.010082	0.441937	0.009507	0.118131	0.093924	0.253921	0	0.295501	0.108523
ENSDARG00000008678	snx3	37.457969	42.089273	30.54062	31.239011	33.879531	36.232664	41.576681	41.842164	41.571036	32.130593	39.861302	40.039486
ENSDARG00000008697	EPAS1	1.692846	1.343307	0.886053	2.142297	1.152499	1.766599	1.085711	1.015209	2.131187	2.372617	1.928298	1.559046
ENSDARG00000008703	ENSDARG00000008703	3.012527	4.292502	1.872992	2.722202	5.051491	4.517348	5.001186	3.453617	3.505687	3.633395	3.047124	4.245791
ENSDARG00000008706	paip2b	126.107178	128.012045	99.498648	117.654332	98.274436	116.386749	140.097631	139.466622	126.853211	129.151944	120.719522	111.975379
ENSDARG00000008720	lmo3	80.813707	87.847845	54.31387	76.24343	73.610442	65.87003	65.58373	89.583106	93.991485	61.321058	86.555733	79.941623
ENSDARG00000008723	prkcba	1.408448	3.132105	0.986219	2.488816	2.495588	0.993261	1.615092	1.804758	3.369543	3.780079	0.755124	1.386191
ENSDARG00000008727	ranbp3a	0	0.196031	0.445689	0.228959	0.020592	0	0.403592	0.708091	0.421004	1.067436	0.681372	0.320579
ENSDARG00000008732	zgc:66479	1.881536	1.832822	1.025484	3.256338	2.728345	3.55422	1.163481	2.091084	2.509956	4.134645	1.081071	2.841198
ENSDARG00000008735	atp6ap2	260.902501	191.039108	131.221525	247.020649	299.230324	206.273338	245.295875	323.432538	197.195552	235.170555	217.801927	209.656612
ENSDARG00000008740	esf1	7.517797	10.742653	6.28751	18.354473	12.954021	16.182106	9.221678	8.405443	9.316288	19.418115	15.951888	15.233801
ENSDARG00000008748	ube2na	39.409187	43.407911	31.502635	38.82702	43.833926	31.176743	45.912593	55.364116	49.535164	43.569957	34.893064	40.643747
ENSDARG00000008757	entpd6	6.520106	7.205466	5.913343	6.83487	12.471969	9.916658	12.368149	16.072837	8.889768	12.614748	11.981582	9.728249
ENSDARG00000008765	tmed5	4.857477	2.372533	2.493802	1.539133	3.394264	1.25856	1.788087	4.49717	2.817476	0.504632	0.618975	3.207677
ENSDARG00000008767	ENSDARG00000008767	12.052587	23.028703	17.546472	33.332829	6.603049	30.631632	26.363158	18.814252	34.985049	22.11061	16.061109	14.303274
ENSDARG00000008772	cacng1a	0.255761	0.041523	0	0.208916	0.573858	0	0	0	0.178355	0.042865	0.110215	0
ENSDARG00000008784	PRPF4B	2.873472	5.31707	2.215472	2.633334	1.969711	2.959601	2.884694	2.21015	3.902301	1.095331	2.037308	1.501704
ENSDARG00000008785	dldh	37.801797	47.756393	35.428833	40.124505	32.729164	42.199566	47.386616	43.27681	43.380749	36.602521	35.890344	37.395756
ENSDARG00000008788	camk1gb	27.374432	27.962333	21.825343	17.675473	23.003322	21.782521	30.258133	34.09484	29.012488	17.301886	22.201399	22.096844
ENSDARG00000008790	actr3b	1.356586	4.482121	1.698401	3.161881	1.638716	1.591704	1.920442	1.757343	4.71114	2.396946	2.447901	3.921315
ENSDARG00000008796	her5	0	0	0	0.710381	0	0.036131	0.031007	0.027864	0.509431	0	0	0.258608
ENSDARG00000008803	marcksb	162.723385	244.520491	206.677998	128.251783	161.849146	149.989928	156.04557	223.860918	200.043209	117.677201	122.044845	211.987724
ENSDARG00000008805	orc3	1.303378	1.685156	0.470714	2.380943	0.83151	1.772151	5.669977	1.637173	3.795432	6.902424	0.510602	1.849799
ENSDARG00000008807	bokb	16.705688	9.113012	9.832769	21.29793	15.1865	21.152065	11.872039	10.311391	9.640628	24.901437	26.107384	19.965358
ENSDARG00000008808	eml2	27.47043	23.725441	19.010225	24.679092	27.010732	38.873527	29.269533	25.452358	27.441742	20.912364	25.631609	29.903115
ENSDARG00000008811	cmtm3	0.49001	0.410031	0.95352	0.910233	0	0	2.392108	0.473936	0.269095	0	0.46807	0.701234
ENSDARG00000008816	glud1a	3.513715	4.770079	3.878113	4.438277	2.193593	6.549099	5.665236	7.092426	5.437971	2.050155	4.849897	4.349584
ENSDARG00000008818	hsf1	2.4339	1.941669	1.631329	0.76437	4.456479	2.587868	2.542468	1.968492	2.326187	1.811151	1.187611	2.538593
ENSDARG00000008829	chga	15.790496	22.774289	14.036584	13.830477	21.682622	27.526698	22.929084	17.767631	16.96146	12.969709	23.262692	14.481231
ENSDARG00000008832	neu1	4.135931	4.871754	3.792704	4.825713	1.909019	2.412607	0.786259	3.926242	4.315677	3.701579	3.115303	3.740271
ENSDARG00000008835	si:dkey-46g23.5	0.08047	0.095889	0.221952	0.416317	0	0.00852	0	0.158083	0	0.016576	0	0.413991
ENSDARG00000008840	hmbsa	0.24585	0.89408	0.841869	0.948873	0	1.631028	2.326161	1.447389	1.424473	0.921253	1.143966	0.586377
ENSDARG00000008849	ENSDARG00000008849	0.06451	0.256733	0.083592	1.345859	0	0.064249	0	0.004504	0.058824	0.005682	0	0
ENSDARG00000008852	elp4	1.728061	2.76277	1.920928	3.771251	2.110089	2.65036	2.47762	2.18878	2.82434	0.58588	1.656241	3.244123
ENSDARG00000008858	CYP7B1	0	0.400403	0.149353	0.020985	0	0	0	0	0.143321	0	0	0
ENSDARG00000008859	mylipa	34.100955	41.302574	29.497922	48.126027	49.7746	54.195591	34.002486	37.815114	36.8986	36.353312	45.453587	45.995554
ENSDARG00000008861	tfap2e	36.242306	38.938473	29.679225	28.450871	37.855921	37.833551	39.520228	39.036331	45.059132	23.714793	38.95724	44.146504
ENSDARG00000008866	ENSDARG00000008866	8.716334	9.716003	5.734901	1.522025	4.709247	3.984421	3.370555	7.681964	6.649771	9.579019	5.576943	6.337524
ENSDARG00000008867	rap1b	15.277074	14.275182	13.210407	17.462766	13.876625	14.203213	14.968526	19.22791	18.449876	10.893232	10.569639	13.510038
ENSDARG00000008880	USP28	0.556868	0.601547	0.397885	0.988312	0.315057	0.913936	0.647076	0.829116	1.145554	0.300053	1.151754	0.557747
ENSDARG00000008884	hprt1	3.889483	3.008732	2.577346	6.120473	5.660926	5.041014	3.559988	3.929061	3.350065	4.194394	3.846229	3.763696
ENSDARG00000008886	msx1b	2.246993	2.526024	1.688797	2.031375	0.76103	0.827866	3.012387	1.65997	1.267276	3.607826	1.160206	3.660657
ENSDARG00000008890	ctns	3.707637	3.352154	1.32256	1.672427	1.982382	3.504282	2.518978	2.817995	2.956111	5.88535	2.09874	2.691634
ENSDARG00000008904	smarca2	5.259502	4.075317	3.331403	2.577915	2.236317	1.598569	4.917408	6.218259	4.184222	2.57363	2.940932	1.982679
ENSDARG00000008906	si:ch211-241e1.5	6.822414	7.840729	5.117656	9.571577	9.14964	12.687854	8.203473	9.727876	8.998498	10.832459	7.95025	8.15077
ENSDARG00000008912	slc8a2a	2.19599	2.186205	2.315056	2.913081	2.406991	2.139409	1.808623	2.782688	1.715138	4.364183	3.091292	2.006182
ENSDARG00000008920	mrpl53	41.75239	65.597764	42.561003	42.092695	20.806341	91.06703	21.937715	62.632834	64.540485	30.824051	80.526856	36.000485
ENSDARG00000008931	renbp	0.32625	1.201301	0.973636	1.399091	2.289496	0.474394	1.933827	1.280484	1.449241	1.038315	1.290306	0.528191
ENSDARG00000008936	sec11a	20.130206	19.688664	16.977174	12.073335	8.091611	9.064214	12.994721	25.536905	24.730309	17.481787	13.815986	19.292539
ENSDARG00000008946	ccdc127b	6.402031	5.001127	2.226979	9.435762	4.103879	11.904787	8.425534	5.809835	6.463134	3.030848	7.803418	6.54605
ENSDARG00000008947	rtf1	17.017307	20.101333	15.069547	17.661415	13.911918	15.688694	21.084592	18.874222	18.231593	16.261969	20.052816	19.506801
ENSDARG00000008948	pla2g3	6.525441	2.048183	0.327846	0.488604	5.140034	5.083135	2.585074	1.626122	4.714839	2.875247	6.908484	3.338851
ENSDARG00000008953	pofut1	2.579626	2.208099	1.861326	1.953586	2.888749	3.052664	3.338929	2.746584	1.085082	0.029113	3.007718	1.404285
ENSDARG00000008966	tbl1xr1b	3.918888	3.086571	3.049139	2.717641	3.966048	2.346524	5.368123	4.542353	5.698093	3.414056	3.217193	4.953129
ENSDARG00000008969	fgb	2.091663	2.714515	2.089887	4.591042	3.85564	3.139559	1.915513	4.214532	2.272626	7.589753	1.990092	6.495719
ENSDARG00000008976	MDN1	2.266616	2.740868	2.343489	2.169553	2.570664	2.960923	2.686029	2.297181	2.311876	2.722428	2.727933	3.104388
ENSDARG00000008979	golga1	8.693439	6.39011	5.841692	9.123034	7.438028	9.196049	8.719792	10.890112	8.757865	8.774175	6.814122	12.817824
ENSDARG00000008982	casq2	1.262392	0.810881	0.621153	1.891684	0.548128	1.386319	1.125766	0.854163	1.321127	0	0.563503	1.127698
ENSDARG00000008983	sh3glb2a	0.095401	2.035754	1.147316	0.02728	0.123234	1.571461	2.410751	0.534908	1.304096	0	2.405901	3.137263
ENSDARG00000008986	e2f7	2.283533	2.393788	0.976247	3.363157	2.593009	4.694036	4.798019	2.093432	2.076136	6.551676	1.719502	1.614422
ENSDARG00000009001	pdia6	9.582436	10.89011	9.120477	9.351693	7.867093	4.365013	8.746875	13.299369	12.834574	3.493121	5.551104	7.507207
ENSDARG00000009014	col11a1b	0.540715	0.655451	0.184838	0.359878	0.602788	0.792533	0.514158	0.687613	0.652544	1.174778	0.165281	1.827096
ENSDARG00000009018	rhbg	6.339442	5.259051	3.108719	3.097487	3.958415	3.625577	4.447877	7.875656	7.131606	5.051949	4.628825	4.76251
ENSDARG00000009020	cnr1	0.890521	0.497803	0.634592	0.070503	0.346659	0.5827	0.397491	0.288063	0.631992	0	0	0.023765
ENSDARG00000009021	chrna1	0.71775	0.288632	0.399401	1.973077	5.654739	4.808253	1.804561	1.623128	1.420141	4.395173	4.782713	3.374744
ENSDARG00000009023	ANKRD28	5.154736	5.970535	4.99895	5.762694	4.173123	6.787921	7.426161	6.891715	6.263715	6.404488	5.05571	4.397671
ENSDARG00000009026	ENSDARG00000009026	2.396667	3.498046	2.341067	2.145412	2.037785	2.692584	2.639866	2.930203	3.117151	3.383685	1.645015	2.76649
ENSDARG00000009031	ENSDARG00000009031	12.966379	18.079873	10.326395	11.078906	13.14255	8.119246	12.734184	15.044076	16.062983	8.385086	11.089548	12.198294
ENSDARG00000009040	si:ch73-141c7.1	33.301292	32.587983	20.055154	23.092259	23.803723	17.728279	16.861599	30.198634	22.852994	7.654845	27.071632	11.245817
ENSDARG00000009046	nphp1	6.576043	6.149524	5.89278	7.359373	5.261781	6.427353	5.834579	4.007618	7.922592	8.722786	5.025305	9.850278
ENSDARG00000009074	cbr4	2.460732	2.255383	0.988227	0.944181	2.028074	4.272538	3.606058	0.8714	1.862416	0	1.269688	1.347927
ENSDARG00000009079	ENSDARG00000009079	0	0	0.219081	0	0	0	0.261266	0	0	0	0.029526	0
ENSDARG00000009087	cd74a	0	0.085591	0	0	0	0	0	0.050816	0	0	0	0
ENSDARG00000009094	gata2b	0	0	0	0	0	0.387626	0	0.052754	0	0	0	0
ENSDARG00000009106	serinc1	155.887519	115.236335	79.660645	116.688246	165.152449	93.810611	164.348412	184.282903	145.46547	110.856466	114.884094	115.647444
ENSDARG00000009113	pigc	2.043868	4.261682	1.817817	3.642567	1.224085	0.839479	3.456128	4.308602	3.867721	3.379098	2.72235	3.315116
ENSDARG00000009123	sele	0.233674	0.106225	0.06457	0.148457	0	0	0.583195	0.072789	0.188327	0	0	0.105087
ENSDARG00000009131	slc10a4	0	0.201496	0	0	0	0.820304	0	0.180748	0.482425	0	0.675288	0.442685
ENSDARG00000009133	myo1eb	0.501156	1.289539	0.774595	0.821586	0.464499	0.658327	0.831878	1.280382	0.913925	1.133529	0.912745	0.811907
ENSDARG00000009134	hlx1	6.78598	7.045614	6.163137	7.418884	4.180844	6.732692	3.843357	4.43576	5.011463	6.055783	6.747239	3.232686
ENSDARG00000009136	tp53bp2a	3.511572	4.584725	2.485383	6.5707	5.565866	5.274576	3.09872	3.83623	4.757449	3.244172	4.062335	6.834238
ENSDARG00000009142	ppp1r13bb	113.582541	76.573313	72.131666	67.902276	83.246212	75.670649	101.512749	83.180516	116.229152	87.147344	57.240245	69.059813
ENSDARG00000009153	pla2g1b	0.192589	0.144455	0.679248	0.016518	2.027274	0.21003	0.018025	0.242963	0.197424	0.735515	0.481581	0.58462
ENSDARG00000009160	kmo	2.777291	2.488505	2.309484	1.337851	1.048873	1.991542	3.008663	3.124589	2.465368	2.159554	0.841594	1.847825
ENSDARG00000009161	ENSDARG00000009161	0	0	0	0	0.798316	0.028948	0.024843	0.156271	0	0	0	0
ENSDARG00000009169	mob1ba	7.557202	5.370477	3.34507	5.034145	3.515516	7.64852	3.665297	6.702887	8.01879	9.932617	2.470068	5.871342
ENSDARG00000009170	ctr9	10.606901	13.432022	8.448838	9.37582	11.195852	13.380922	7.993269	9.941688	11.188742	11.440311	10.675123	11.908345
ENSDARG00000009178	zfand1	15.462486	13.250035	9.125337	18.84806	16.797335	14.422828	15.355636	13.255472	12.290577	12.442456	16.597348	17.377936
ENSDARG00000009194	ENSDARG00000009194	9.756783	18.321188	19.118054	20.947873	18.552169	35.580704	13.976487	24.261024	26.647005	10.046503	9.248893	20.859342
ENSDARG00000009196	anxa3a	0.931111	1.020593	0	0	0.633415	0	1.089297	1.062781	1.436598	0	0.969668	0
ENSDARG00000009208	prkcda	9.106529	7.837391	5.567087	8.857258	6.184897	7.547144	9.426663	8.843337	7.649985	7.071264	7.497899	5.65319
ENSDARG00000009209	slc9a6a	3.843456	3.576122	2.701454	4.176867	4.539515	3.135881	3.26279	4.225165	4.328395	4.273137	3.683189	4.548613
ENSDARG00000009212	ppiaa	1422.195708	1655.533208	1220.75293	1479.511194	1568.226273	1576.654642	1508.087356	1646.20831	1711.358237	1486.54444	1439.096529	1550.447903
ENSDARG00000009214	mfsd13a	5.171863	5.469532	3.903276	3.113129	6.987289	3.937906	7.753453	6.145006	6.248863	2.454013	5.587962	5.040191
ENSDARG00000009215	cldn29	1.078942	3.560828	1.05379	1.110465	2.033515	0.188264	2.019589	2.395626	3.792096	4.25793	2.213145	4.154849
ENSDARG00000009217	tom1l2	3.486301	2.772569	1.550639	1.235564	5.177906	2.323765	1.846208	1.538201	2.821821	0	0.498741	0.673352
ENSDARG00000009218	MARS2	1.844213	1.4582	2.142409	2.288482	3.481352	1.519117	3.084803	2.607097	2.499611	2.268648	0.650997	2.365419
ENSDARG00000009242	fev	1.723441	2.112775	1.868378	1.917774	7.013092	1.969257	2.139493	1.947095	0.914572	1.398002	8.886047	3.135766
ENSDARG00000009250	etfb	36.086795	47.312636	29.638999	46.507259	31.781024	37.920028	53.973993	44.656278	49.49796	39.313173	33.544947	36.052963
ENSDARG00000009252	napepld	5.227193	3.315642	4.788785	6.228199	6.672303	4.64	3.707068	3.833967	4.25024	7.898847	9.07566	6.062366
ENSDARG00000009253	rtraf	28.213371	23.506267	13.137672	26.681626	19.143929	17.539264	23.70324	26.900871	26.366557	11.581944	23.13549	27.834386
ENSDARG00000009262	FAR2	0.245762	0.070692	0.100451	0	0.02675	0	0	0	0.175839	0	0	0
ENSDARG00000009266	uevld	2.457087	0.670175	0.902706	0.280986	1.149526	0.11165	1.513914	1.274348	0.404802	1.954967	2.100009	1.61605
ENSDARG00000009267	zgc:136439	7.948649	8.416958	5.940782	10.050936	5.826341	22.324823	7.620263	8.803291	6.007191	9.854945	7.040017	10.800839
ENSDARG00000009273	ppm1da	13.51235	12.219479	10.371586	15.204911	7.311496	15.697463	12.751379	16.177133	15.351509	8.65523	14.392507	15.681464
ENSDARG00000009280	smyd1a	10.483407	7.325022	3.085083	10.203204	7.607524	7.651723	7.602224	4.690474	10.703049	8.724361	5.524342	5.260447
ENSDARG00000009281	dnm1b	2.376183	7.699416	4.452958	5.142887	5.348661	3.909443	6.465844	3.316722	6.068211	6.841973	4.297616	5.288092
ENSDARG00000009285	rpl15	1061.75019	1446.551774	1094.08567	1645.060593	1602.563609	1695.991213	1352.929598	1321.630341	1382.968963	1385.047994	1406.400356	1352.976863
ENSDARG00000009299	dusp8a	3.726297	6.744895	4.304209	1.878844	3.52059	4.076067	4.502026	4.340072	6.77154	2.791119	1.793917	2.83032
ENSDARG00000009311	pvalb6	224.114131	204.386524	155.718626	208.453732	182.060385	192.273264	198.672963	217.231163	229.423359	162.313366	194.874284	207.638371
ENSDARG00000009313	napsa	0.173279	1.131426	0.203002	1.421601	0	0.704348	0	0.172232	0.191328	0.635031	0.538535	0.286911
ENSDARG00000009315	clgn	23.791841	31.224655	21.37611	34.619796	24.102645	31.118495	27.00159	28.729615	30.959282	34.128208	27.009043	30.432299
ENSDARG00000009336	aif1l	24.907392	20.514673	18.079591	14.201053	28.815734	20.775181	24.446649	32.247613	25.514427	15.009886	15.623725	19.878116
ENSDARG00000009341	nrap	0.133181	0.320376	0.191954	0.237973	0.312234	0.429676	0.353164	0.200687	0.260047	0.111852	0.178552	0.158826
ENSDARG00000009342	txndc5	3.931615	5.051497	4.235731	6.137576	2.751846	4.353025	5.049104	5.99834	5.573325	4.069159	3.495238	4.969346
ENSDARG00000009346	caprin1a	17.128118	16.507033	12.159217	13.438044	14.914306	12.808623	18.904363	20.358426	18.319097	13.527968	13.766221	18.126258
ENSDARG00000009350	atg3	23.994008	22.988902	15.476977	25.073011	18.973513	28.730212	22.364617	19.974018	23.269735	29.454204	21.713357	25.545626
ENSDARG00000009351	fgf6a	0.540958	0.071441	1.06592	0.022465	0	0	0	0.682902	0.517826	2.167365	0.026337	1.181293
ENSDARG00000009372	diras1b	0.690523	0.470853	0	0	0	1.976775	0	0	0.37921	0	0	0.299449
ENSDARG00000009386	MPP4	25.271802	41.324232	30.514894	29.302711	15.518768	36.367789	35.191219	34.99245	49.429451	46.317443	41.477044	27.026921
ENSDARG00000009387	ENSDARG00000009387	3.413551	3.751289	1.956817	3.661127	4.074439	3.463229	2.737784	3.120996	3.609294	2.089909	3.452596	3.911517
ENSDARG00000009390	npl	7.424701	8.031139	8.470283	6.015394	5.296005	7.675501	7.356291	8.769495	6.83976	4.643834	5.009444	5.726344
ENSDARG00000009401	vcanb	3.751609	3.450508	3.34959	3.740401	3.542986	3.055984	3.656996	4.205271	3.331989	2.952251	3.918501	2.991967
ENSDARG00000009402	ENSDARG00000009402	0.086782	0.174192	0	0.047817	0.24773	0.408074	0	0.514257	0.949089	0	0	0.486413
ENSDARG00000009418	mef2cb	8.878979	12.525937	8.578004	7.332773	5.140481	6.390737	10.413487	11.709856	12.781289	7.643564	5.066999	6.591201
ENSDARG00000009430	tmem30c	0.361995	0.006245	0.201754	0.014113	0	0.098694	0.177097	0.124549	0.007835	0.165829	0.066179	0.295819
ENSDARG00000009436	ubxn7	16.3152	14.648987	9.645864	12.537283	16.261713	13.84335	13.610234	17.291028	13.976449	17.428177	13.086004	13.839514
ENSDARG00000009438	myog	0.469194	0.533113	0.145725	0	0.785795	1.043666	0.069555	0.210304	0.39231	1.430223	0.170817	1.879503
ENSDARG00000009443	amy2al2	7.471791	8.199809	5.679836	10.141251	10.643196	16.461497	5.509587	9.902186	5.5815	12.003819	7.057552	13.636449
ENSDARG00000009447	atp5mc3b	448.826795	607.221183	432.091302	445.656755	450.228899	536.578325	489.943297	547.361116	572.262125	535.826556	464.878533	403.906971
ENSDARG00000009459	slc35e4	0.1098	1.461944	0.190416	0.109868	1.038894	0.159657	0.376796	0.061564	1.07835	0	0.276283	0
ENSDARG00000009466	rgs9bp	5.619522	4.872094	4.872399	3.527861	2.207002	4.169859	8.006543	8.122127	6.447796	2.048632	1.339791	2.746784
ENSDARG00000009470	hnf1a	0.065747	0.19726	0	0.023215	0	0.028681	0.03692	0	0.009628	0	0	0.011405
ENSDARG00000009471	ENSDARG00000009471	2.959217	0.26161	0.936596	0	0	0	0.388283	0	0.805649	1.971195	0.691974	1.736627
ENSDARG00000009472	med19b	28.543234	24.223788	17.103311	28.989695	26.103526	22.663069	16.912428	24.420512	22.674084	29.060409	21.432232	31.274263
ENSDARG00000009473	ppardb	8.369497	10.625634	8.001713	9.340349	6.694817	9.12325	9.712386	12.422488	12.350374	3.255233	4.240569	8.062087
ENSDARG00000009477	prkar2ab	17.9169	20.624375	16.697096	16.870071	24.472951	21.270812	25.818686	14.843416	21.618529	11.417503	20.088548	14.663281
ENSDARG00000009480	pdcl	30.327274	28.576339	21.464538	28.29295	24.587351	28.794749	32.735883	34.296941	30.90691	20.409011	25.840696	25.294835
ENSDARG00000009482	slc38a8a	0.028982	0.019762	0	0	0	0.252856	0	0	0	0	0	0
ENSDARG00000009484	arf1	4.225086	4.446977	3.559645	4.532873	4.375925	4.535466	5.325226	5.856414	5.18488	3.123497	3.967072	5.145563
ENSDARG00000009488	gipc2	3.973902	3.666095	3.234386	1.704062	5.132204	2.345341	3.412933	4.718419	3.816921	5.802854	3.925242	3.568249
ENSDARG00000009493	MAP3K13	0.273668	0.924919	0.571537	0.903392	0.548714	0.064881	0.657195	0.157487	0.565273	0	0.608273	0.528132
ENSDARG00000009494	xrcc1	9.377432	10.154496	7.167201	5.875546	7.885641	6.849924	6.667482	8.043044	9.013886	5.527271	9.710462	11.401672
ENSDARG00000009499	SYNE1	28.92688	52.875811	40.294069	23.740747	39.303548	36.141941	31.532248	45.07873	50.787345	19.35205	46.214793	31.892447
ENSDARG00000009505	prelid3b	77.731181	88.385622	73.618238	87.596233	63.838042	104.002811	124.204163	113.259084	102.562096	111.51456	81.626594	83.668523
ENSDARG00000009511	tnfa	0	0	0.030299	1.034486	0	0	0	0	0	0	0	0
ENSDARG00000009524	rnf150b	1.224012	3.545649	2.054274	0.927206	2.973684	2.630745	2.617245	2.54731	2.832651	1.326938	1.428381	1.67376
ENSDARG00000009525	tial1	163.129422	171.297986	126.908285	130.03986	101.533959	140.759985	208.972748	217.991911	195.01	105.830204	112.816458	132.793388
ENSDARG00000009534	wls	15.051479	16.999573	15.149831	16.519714	14.871347	19.107961	15.017258	19.29536	18.016989	9.409121	18.788958	18.672086
ENSDARG00000009544	cldnb	2.994951	2.013832	0.677114	2.961153	1.292738	1.633088	2.76408	2.483891	2.588906	1.36797	3.136897	2.85009
ENSDARG00000009549	UBR4	23.830817	37.226742	28.022375	20.515461	14.85038	38.47761	22.5098	30.562397	32.985544	34.368403	33.80197	26.874141
ENSDARG00000009550	foxi3b	0.022073	0.647205	0	0.454362	0.022129	2.056675	0	0.352725	0.549521	0	0.510476	0.26802
ENSDARG00000009553	gng3	218.380837	203.794868	134.541572	211.687984	227.297617	154.889187	192.899913	247.735025	241.989709	198.993367	213.42988	237.590602
ENSDARG00000009557	wrap73	7.068362	4.095412	4.517038	3.153847	3.215391	1.314451	4.416615	2.611579	5.295244	1.950485	3.594698	4.340932
ENSDARG00000009567	ENSDARG00000009567	3.954817	3.895069	2.36802	3.815719	4.056476	3.701105	3.073527	4.316061	3.447049	3.014809	4.29236	4.215095
ENSDARG00000009568	CA10	12.384357	11.564578	9.779033	7.011447	10.050661	8.782157	13.798412	14.417858	13.683957	9.815786	14.967488	10.593801
ENSDARG00000009585	papola	65.557185	71.924356	51.974593	76.303595	66.38586	68.554701	83.96815	78.630073	79.588864	53.897021	61.937177	67.777282
ENSDARG00000009594	nr1d2b	136.861747	135.661669	101.063409	118.161884	160.690862	133.651685	116.419139	148.11411	145.520229	130.358708	145.370319	155.945046
ENSDARG00000009607	ccnc	7.580825	7.074125	7.26782	9.415417	9.822019	6.751192	10.053273	12.023534	11.745057	7.082131	13.227301	10.488026
ENSDARG00000009610	ENSDARG00000009610	1.966015	2.976797	2.400064	2.516802	2.242879	1.532736	3.330278	2.775457	2.212549	2.868145	1.462198	2.388611
ENSDARG00000009612	chia.3	1.49426	1.523645	0.770297	2.489308	1.262923	1.389016	0.42779	0.62823	1.644479	5.819889	1.549524	0.282091
ENSDARG00000009624	ENSDARG00000009624	0.576144	0.621617	0.124521	0.347503	0.501385	0.207121	0.10665	0.516465	0.588703	0.396243	0.146407	0.373367
ENSDARG00000009626	nrbp2b	3.048365	3.263137	3.434561	0.540191	0	1.126459	2.970894	1.48319	2.933046	0.080179	2.93847	0.568106
ENSDARG00000009629	unc119.1	2.60599	2.366877	2.026893	3.37088	1.66124	2.494464	3.207784	3.18041	2.893338	3.20031	2.250058	2.806825
ENSDARG00000009637	rcvrn3	131.847392	155.523035	78.617616	128.024945	115.140695	198.067356	153.757629	138.833446	139.684316	166.498137	171.462732	150.728034
ENSDARG00000009640	psmb1	33.0725	40.571547	33.682376	37.953393	49.681948	36.910268	35.822488	47.225383	41.265713	35.850347	41.593859	36.949768
ENSDARG00000009653	lhfpl2a	3.617153	7.756423	6.365138	3.070507	2.432997	4.628188	6.533018	6.208404	8.848481	6.55538	2.657323	2.943292
ENSDARG00000009657	fgfr1op2	14.565017	13.05856	10.641725	10.438967	14.399271	13.093248	12.308904	14.699726	16.155525	14.043968	7.94606	15.834251
ENSDARG00000009673	ENSDARG00000009673	0	0.257225	0	0	0	0	0.241245	0	0	0	0	0.388521
ENSDARG00000009677	dlg1a	46.434373	45.127202	37.902915	34.932516	29.434405	38.404727	40.227198	56.151532	42.101416	39.311817	35.158331	31.147306
ENSDARG00000009681	med27	7.40276	8.159776	6.897733	11.126513	4.070956	7.916398	10.728822	9.973724	8.104331	7.815159	6.612401	2.649229
ENSDARG00000009685	ppa2	3.332634	4.978725	5.812968	4.488552	3.616672	4.752496	6.145276	8.878593	4.020648	5.031873	3.090779	3.720488
ENSDARG00000009689	daam1b	4.360836	3.468294	2.428323	1.79414	2.812262	4.363003	2.738415	2.942924	3.409246	2.658901	1.902317	3.803722
ENSDARG00000009693	llgl1	4.824072	4.487866	3.693729	4.88075	5.024284	6.245505	3.913385	5.442641	4.551577	3.928639	3.361705	4.232473
ENSDARG00000009702	ENSDARG00000009702	0.29987	0.016484	0	0.013827	0.035667	0.297459	0.007542	0.009974	0.07815	0.264196	0	0.370276
ENSDARG00000009724	rpn2	8.523768	11.748689	7.769813	8.953334	9.722425	9.118156	12.982144	9.852062	14.07387	4.860566	5.335434	9.655855
ENSDARG00000009727	twf2b	1.166442	1.291627	0.97927	1.161368	0.045995	0.663011	2.819096	1.353766	1.881791	1.091856	0.416794	1.941093
ENSDARG00000009733	KIF21B	0.114994	0.90658	0.737418	0.664074	0.499353	0.216614	0.958837	0.504079	0.310413	0.288346	0.128872	0.29014
ENSDARG00000009735	gigyf2	12.112766	12.6929	10.116653	15.612443	14.034741	13.38732	10.168171	12.59084	12.92784	12.440263	12.854086	14.380358
ENSDARG00000009738	cacnb4a	0.016413	0.171351	0.200375	0.281536	0	0.062352	0.380858	0.024043	0.036053	0	0.495087	0.471085
ENSDARG00000009740	ppp1r7	27.91308	27.672946	21.650374	32.165824	33.018567	23.799254	28.187909	36.340049	32.137688	35.942637	30.460567	26.379762
ENSDARG00000009743	efhc1	0.727515	1.043035	1.062797	0.735971	0.691944	1.098553	0.366633	0.172579	1.010763	0.79158	0.487677	0.938382
ENSDARG00000009745	fbxw2	10.97056	7.558718	8.294453	9.7952	11.498085	5.093353	9.504815	11.501683	9.956441	7.677092	7.423225	9.219511
ENSDARG00000009748	dffb	3.412424	3.682316	1.977434	5.342064	4.683133	8.418439	2.852651	4.346777	5.967617	8.751504	6.629192	7.126097
ENSDARG00000009753	sf3b6	72.191127	61.097986	49.150756	70.357441	60.920096	72.199342	61.574537	71.016316	63.182297	72.861213	63.592443	68.035567
ENSDARG00000009754	zc3h11a	82.367011	89.861105	74.53044	109.158653	103.708974	101.912487	85.257678	92.92912	99.179735	99.192629	96.248615	114.714771
ENSDARG00000009764	srek1	37.902242	43.721214	38.101	47.57956	40.279236	48.709071	44.484812	41.116597	54.752256	38.63028	43.061534	42.514711
ENSDARG00000009771	ppme1	69.722339	76.308661	54.139094	86.94707	62.1044	84.989673	67.792496	74.607792	71.603892	80.927916	81.526237	80.844857
ENSDARG00000009779	mcl1a	67.667065	86.031579	56.472421	47.590102	62.451417	62.8935	77.032802	66.921871	67.20375	61.474227	58.266271	46.817259
ENSDARG00000009782	myh11a	2.285252	0.465817	0.300641	0.169639	0.64826	0.051183	0.73285	0.618404	0.381835	0.265543	0.435207	2.67292
ENSDARG00000009783	slc49a4	13.699967	16.159114	11.577876	9.59742	7.826014	9.971596	12.738185	13.887682	17.240668	7.716809	10.601862	11.683577
ENSDARG00000009796	klc1a	1.929863	4.108568	2.02261	1.578422	1.400224	2.249145	3.153446	1.736957	2.645684	2.169278	2.059941	1.373192
ENSDARG00000009806	smfn	4.750717	3.994468	3.440245	3.400603	3.74385	1.83086	4.847418	4.626422	2.877003	6.97241	2.226798	3.996423
ENSDARG00000009822	her4.4	4.423688	4.066207	3.329046	3.601879	5.330848	0.378726	1.362187	2.861371	6.912649	3.476663	0.495815	5.296947
ENSDARG00000009823	pou3f1	17.896623	17.210294	11.13954	17.784727	17.678009	14.066789	16.618362	20.291366	19.427307	15.213703	19.221952	18.492055
ENSDARG00000009825	mmp23bb	3.214013	3.566672	2.279658	0.432407	1.790056	2.74908	4.580861	2.95046	2.353356	1.292533	2.260069	2.040556
ENSDARG00000009830	hdlbpa	46.088134	43.913018	34.720198	32.235989	36.744285	43.301196	47.065843	54.755762	51.00133	41.514712	40.816769	44.72542
ENSDARG00000009837	agk	4.33214	4.243257	3.61053	4.373704	7.019382	4.619861	6.343574	7.125676	5.419438	5.918562	2.41105	6.391582
ENSDARG00000009839	fam117bb	0.419391	0.157286	0.213341	0	0	0.182949	0.412139	0.123454	0.460628	0.378177	0.021085	0.200058
ENSDARG00000009844	dusp23a	1.514334	0.976777	0.888308	1.47433	7.877941	0.669516	0	1.067084	0.869076	0.6947	1.769579	1.561877
ENSDARG00000009851	wdr41	25.406757	27.933827	14.70755	18.2942	17.730762	34.280112	30.690833	33.178554	29.000909	19.723729	23.09084	33.873216
ENSDARG00000009862	dcps	6.732499	4.785686	3.413236	12.745088	11.235433	8.499151	5.770818	6.661891	3.575248	11.452867	7.371256	8.917992
ENSDARG00000009864	ddx55	3.989648	7.254556	4.722975	9.08141	8.609617	11.078815	4.200703	5.685633	5.760175	7.132466	7.466009	9.035123
ENSDARG00000009868	dcaf11	31.197156	33.075876	23.494324	23.787936	29.034605	39.394348	35.844587	28.100778	31.345889	35.845009	30.49349	25.599196
ENSDARG00000009870	mapk8b	1.110765	0.967475	0.387606	0	0.252654	0.412384	2.050105	1.308569	0.245295	2.532366	0.019814	0.666559
ENSDARG00000009871	snrpc	60.286679	59.017693	36.358561	49.73561	30.969318	34.446855	35.114323	50.209098	48.839013	44.961726	40.035956	46.539335
ENSDARG00000009874	ENSDARG00000009874	0	0	0	0	0	0	0.508592	0.022852	0	0	0	0
ENSDARG00000009881	ier5	100.24262	116.318934	86.937242	103.344786	94.499944	99.869306	134.265544	137.201137	132.182356	104.688341	102.56574	99.218424
ENSDARG00000009885	ENSDARG00000009885	0	0	0	0	0	0	0	0	0	0	0.030159	0.013007
ENSDARG00000009886	rnf114	1.585149	2.257839	4.372221	0.453184	1.306625	3.226909	4.022095	4.621673	3.069337	0	3.116893	3.727277
ENSDARG00000009899	ZNF385A	0.205663	1.364373	0.655163	0.039451	0	0	0	2.240161	1.225474	0.073196	0.172328	0.299207
ENSDARG00000009901	SLC38A5	16.035365	13.257722	7.320808	12.585375	11.129646	18.656801	15.929386	15.005372	13.781944	10.389	13.44116	11.375636
ENSDARG00000009922	dmbx1a	25.910777	28.345226	18.068186	24.096144	30.389822	21.516475	25.352832	28.423261	27.782045	26.634533	29.241288	25.909555
ENSDARG00000009930	cadm2a	0.261769	1.172711	0.454974	0	0	0	0.538123	0.463022	0.27851	0	0	0
ENSDARG00000009939	micu2	2.365366	2.836863	0.749633	2.618641	2.926307	2.199997	3.858488	3.231287	2.051331	3.368608	2.751824	2.487995
ENSDARG00000009941	erc1a	18.281784	26.511872	11.579431	21.499668	18.066853	17.53719	22.979655	15.370844	26.909491	23.129677	16.427785	22.644381
ENSDARG00000009942	cdc6	3.936727	4.812079	1.648821	2.415966	3.491952	3.323798	4.227755	2.59383	5.180601	5.003874	1.550516	2.344412
ENSDARG00000009949	FNDC4	11.310665	15.182121	11.059964	11.292244	14.013256	7.892575	10.885748	12.347418	15.91909	11.702881	11.518403	14.402991
ENSDARG00000009950	edf1	77.541136	82.478198	70.434461	81.442593	67.485367	76.461303	91.908096	85.730899	87.239511	61.770576	74.560158	66.279458
ENSDARG00000009953	med14	13.096527	17.165709	14.973534	18.195857	5.964059	14.822268	2.801258	9.331736	13.80783	9.447148	10.892022	9.350457
ENSDARG00000009958	cbl	0.130682	1.056584	0.962746	0.184137	0.205875	0.295214	0.629008	0.894974	1.093575	0.128733	0.262802	0.259067
ENSDARG00000009961	rundc3b	0	0.351712	0.169512	0.857419	0	0	0	0.324849	0.415906	0.241031	1.16511	0.019706
ENSDARG00000009978	icn	189.296666	245.847252	190.827497	294.330768	309.879691	327.744235	241.991742	258.06963	211.956963	214.938821	359.803888	208.794775
ENSDARG00000009982	fam199x	6.105357	5.035288	2.332162	4.472518	3.789759	3.264186	4.618756	6.184471	4.280862	4.339921	4.280068	4.010725
ENSDARG00000010002	gna11a	0.962382	2.074744	1.121032	0.483269	0	0	0.595154	0.821414	1.705311	0.255238	0.645116	0.243449
ENSDARG00000010008	vim	50.916574	66.647627	39.277132	59.821074	82.19063	70.199838	53.990644	49.169111	61.618186	57.231322	71.710793	58.535189
ENSDARG00000010010	trim13	90.774532	68.173802	59.759642	71.104513	66.843443	58.469564	90.570407	104.90293	93.515316	76.549104	73.365542	80.543328
ENSDARG00000010018	qki2	24.156415	30.858399	15.326711	25.433806	11.308685	31.532086	22.740128	35.003654	33.545527	13.595908	15.576307	23.712722
ENSDARG00000010021	grpel1	12.589627	8.153049	7.723415	12.985078	8.638902	4.986296	10.612662	16.369834	12.363194	5.32524	6.93673	6.728404
ENSDARG00000010023	ENSDARG00000010023	0.692199	2.782942	1.083869	1.835027	1.016683	0.794087	0	0.620309	1.066264	1.314829	1.77165	0.272887
ENSDARG00000010029	spon1a	0.59455	0.168921	0.478868	0.191225	0.968575	0.175606	0.185482	0.854237	0.526036	0.275946	0.548001	0.25783
ENSDARG00000010031	SSH1	15.710806	13.713485	12.947319	14.082661	14.933853	11.602149	15.992765	15.812847	16.349763	13.020109	16.949274	20.766146
ENSDARG00000010032	cmtm7	1.37845	0.678843	0	0.985224	1.381919	1.75383	1.110926	1.030518	0.280368	0.040621	0	2.0922
ENSDARG00000010035	engase	0.744475	1.558344	1.291719	0.445761	0.694278	0.849658	1.053247	1.28139	1.052204	0.587745	1.102942	1.06614
ENSDARG00000010042	dnm1a	4.667071	10.446486	6.113781	6.804698	7.524646	7.809809	8.858946	7.244956	8.766191	7.618111	6.039899	9.028289
ENSDARG00000010047	neu3.2	0.482885	0.581063	0.905494	0.51161	1.85097	1.239094	0.265845	0.668784	0.249583	0	0.799713	0
ENSDARG00000010051	ufd1l	52.00642	59.589226	50.148628	62.179157	68.299837	80.559638	69.051273	59.598319	62.897038	100.108278	97.304739	82.417593
ENSDARG00000010052	ndrg3b	46.996312	64.841314	50.997178	44.947693	57.267769	34.163685	40.697243	62.499174	59.483234	32.99769	44.40809	47.182072
ENSDARG00000010059	ITPKB	0.619787	1.160637	0.280494	0.287855	0.944843	1.311288	0.653768	1.513569	1.393429	1.014394	0.894028	0.5672
ENSDARG00000010070	adam9	5.973613	11.843355	4.314942	3.086718	0.973882	3.142983	1.87676	6.126393	4.143235	2.901361	2.301899	5.028035
ENSDARG00000010075	PTCHD3	0	0.138585	0.055139	0.331198	0	0.044329	0.437493	0.170933	0.104171	0	0	0
ENSDARG00000010078	nup133	8.219279	8.043216	6.787604	5.246775	3.889353	5.268693	12.891082	9.410482	10.130035	8.220284	4.300471	7.654692
ENSDARG00000010083	RBFOX3	7.722638	9.05483	5.386155	8.284848	8.968697	8.800028	7.172923	9.57215	10.089162	8.035795	7.771157	8.807071
ENSDARG00000010085	p4ha2	4.457216	8.083371	8.525612	5.745424	2.287197	1.497024	16.175942	15.539251	13.524529	4.037591	6.677654	2.948938
ENSDARG00000010096	slc1a6	0.193215	1.001483	0.150178	0.696012	0.838572	0.695353	0.023025	0.276253	0.509312	0	0.213706	0.042675
ENSDARG00000010097	f9a	0	0.198566	0.833882	0	0	1.002548	0	0	0	0	0.051353	0.635559
ENSDARG00000010098	pank1b	0.986939	1.426714	0.571219	0.214441	1.14773	0.947159	1.613375	1.62691	1.801817	1.116803	0.820356	1.472289
ENSDARG00000010108	bri3bp	1.403809	2.059492	0.288528	2.371553	0	0.371137	2.667496	1.574214	1.557414	0	0.128321	1.918543
ENSDARG00000010113	ndufb8	230.178702	272.827811	192.565955	252.849862	206.733837	296.251087	266.574324	257.764055	250.583051	185.990398	187.128358	209.653587
ENSDARG00000010130	smpdl3b	0	0.32606	0.064866	0	0	0.234667	0	0.040217	0.199635	0.355096	0.959502	0.476939
ENSDARG00000010132	dacha	4.104372	6.088534	2.810617	1.92331	4.755068	2.255347	2.976395	4.160621	4.978192	3.67118	3.525666	4.266999
ENSDARG00000010137	ldb1a	52.40713	60.751552	46.018582	54.420575	48.308057	60.33169	54.794111	64.80386	58.377187	49.700366	46.162265	48.963799
ENSDARG00000010144	plppr3a	26.401666	22.714516	17.175628	21.864832	23.404853	24.534708	25.008688	25.60615	27.893592	15.932181	17.761489	22.794494
ENSDARG00000010145	tor4aa	0.013876	0.397403	0.225881	0.463866	0.918141	0.363191	0	0.338446	0.254012	0	0.446484	0.698033
ENSDARG00000010146	cpa2	0.620822	0.73525	0.642695	1.261105	0.720655	0.356339	0.550454	0.769464	0.622052	0.034663	0.033469	0.170035
ENSDARG00000010149	atp5fa1	198.176581	244.402807	170.212778	209.642356	201.8658	195.858868	257.75584	226.633867	240.578766	187.120251	164.58074	200.709029
ENSDARG00000010154	vstm4a	2.410273	1.947871	0.72657	0.997166	3.341111	2.657977	2.840641	3.13009	3.115712	0.85232	2.156565	2.658231
ENSDARG00000010155	abi1a	14.32787	9.810466	8.470243	13.164242	10.999497	11.00476	10.799353	14.921704	15.197994	9.655594	11.836654	14.012705
ENSDARG00000010160	rps15a	3314.154212	3938.629954	2810.853373	4652.115207	3307.995481	5724.346119	3353.133491	3692.282977	3890.337473	4432.00542	3612.968385	3710.91849
ENSDARG00000010169	myd88	0.721624	1.495865	1.272559	2.376664	4.763137	4.438539	3.214793	1.335214	0.549521	1.990408	2.35092	4.331032
ENSDARG00000010181	asap2a	2.321409	3.954263	2.907709	2.990349	2.353997	2.939022	1.848107	2.850049	2.878543	1.802193	1.144727	1.712528
ENSDARG00000010183	ENSDARG00000010183	1.558114	2.481914	0.271516	0.059326	1.410963	2.736828	0.228887	0.145935	3.063452	0.433879	0.772717	2.509086
ENSDARG00000010186	myo3a	3.18356	3.118093	2.049381	4.719659	2.637968	4.189897	3.741095	3.600163	3.464443	4.176616	3.185426	4.186912
ENSDARG00000010192	pax3a	0.463265	0.397221	0.597003	0.019867	0.464431	0.227348	0.780435	1.387988	0.633687	1.382987	1.455704	0.743319
ENSDARG00000010194	eif4bb	120.290636	114.415066	72.201304	115.32626	129.068839	185.536159	168.403971	158.525042	141.739336	114.81743	128.589959	166.364814
ENSDARG00000010207	smad3b	1.413284	3.284153	1.324338	1.818219	1.193129	2.534988	0.870204	1.376308	2.178592	1.519023	1.495849	2.306355
ENSDARG00000010231	ppm1na	26.16395	23.960105	17.307776	30.45817	15.562934	30.658858	24.444729	22.748291	20.593074	29.739701	16.577691	17.758723
ENSDARG00000010238	rbm22	19.887503	15.955736	15.096752	17.753713	13.137495	12.902999	15.667939	23.150865	18.242651	17.107708	17.767635	19.933013
ENSDARG00000010244	rpl22l1	574.949225	692.001379	491.095072	775.56396	635.881677	959.892376	595.499954	733.958501	733.545405	675.418178	652.410516	789.103688
ENSDARG00000010246	prmt1	42.370085	34.594137	27.096936	46.699552	45.31773	42.965864	37.39053	41.578968	38.400563	34.078132	43.454446	49.426939
ENSDARG00000010248	wdr54	7.479672	7.99308	6.344946	4.646082	5.681311	4.516309	6.863817	8.638772	9.077057	6.365582	5.300176	7.842693
ENSDARG00000010250	nqo1	5.550368	4.584537	3.183862	9.741728	10.354254	6.797176	6.372824	7.194626	5.907574	6.161318	4.458958	6.46621
ENSDARG00000010252	ENSDARG00000010252	0	0	0.008038	0	0	0	0	0.095788	0.008678	0	0	0.287801
ENSDARG00000010255	bin2b	0.535978	0.420712	1.083725	1.884509	0.429543	0.355123	0.579839	0.661782	0.45177	1.490892	1.547804	0.237375
ENSDARG00000010266	igf2bp3	17.602073	17.681089	14.783156	26.857058	21.278182	25.044531	19.001664	20.155989	18.456163	18.541733	16.502715	21.152674
ENSDARG00000010267	dpydb	2.253992	1.287946	2.285979	1.15224	3.062294	1.580775	2.797373	2.688184	1.972096	2.053726	3.104529	2.128062
ENSDARG00000010270	fezf1	4.507474	4.409881	4.931429	3.260863	3.811524	5.620966	1.320605	4.845847	4.749779	7.630078	2.739062	3.94337
ENSDARG00000010276	ptgs2b	0.231884	0.980323	0.314553	0.251917	0.015498	1.787041	1.432349	0.923111	0.713116	0.737987	0.481861	0.831275
ENSDARG00000010279	scamp2	10.126104	10.869463	6.266373	8.203563	14.321378	15.890455	13.345947	9.826632	7.580727	11.158198	13.113627	12.522099
ENSDARG00000010280	clasp1a	24.401805	23.747576	73.648272	30.675923	33.434132	35.425819	59.316155	24.275864	22.532193	22.456832	25.915347	30.121832
ENSDARG00000010281	xpo4	6.389791	7.18431	7.761655	12.581044	9.265549	13.753968	10.572548	7.969551	5.851205	7.678852	13.135906	15.124697
ENSDARG00000010294	FMOD	0	0.028972	0	0	0	0	0	0	0	0	0	0
ENSDARG00000010296	ENSDARG00000010296	2.653811	2.385773	3.349069	4.767296	0	0.302434	6.519326	3.232261	8.456108	9.173017	0.803115	3.43534
ENSDARG00000010300	traf3ip1	3.206615	1.635985	1.089782	0.291774	1.060894	1.17668	3.3682	1.140077	4.086143	0.68181	0.68412	0.900677
ENSDARG00000010301	b4galt6	23.638395	24.038686	17.104839	22.433833	26.383839	25.739269	24.328991	28.478179	28.386316	18.039286	24.121231	29.405544
ENSDARG00000010312	cp	21.247362	10.90888	12.478388	22.172612	22.245342	13.105566	21.880713	17.678574	23.88431	5.836313	18.575314	12.989878
ENSDARG00000010316	qars1	4.459822	3.899592	2.232549	2.393941	2.281146	5.40309	5.096824	3.100227	4.209684	2.30125	5.304412	3.012867
ENSDARG00000010317	gpr183a	0	0	0.141277	0.689081	0	0	0	0	0.130729	0.473511	0.179521	0
ENSDARG00000010318	srpx	3.010407	3.455437	2.926617	4.669057	3.370081	8.920509	2.347896	1.709016	3.398253	2.927482	2.850389	3.611822
ENSDARG00000010331	ENSDARG00000010331	0.346877	0.228924	0.072391	0.022885	0.0535	0.380849	0.024973	0.224413	0.058613	0.452907	0	0.069427
ENSDARG00000010332	zgc:56231	0.26883	0.082343	0.081906	0.151907	0.040355	0	0.173298	0.108335	0.064843	0.794275	0.137614	0.076806
ENSDARG00000010347	acer1	1.127169	0.403906	0	0	2.136508	0	0.060441	0	0.256291	0	0.194806	0
ENSDARG00000010350	C1QL3	0.141157	0.965305	0.305507	0.772648	0	0	0	0	0.051585	0	0	0
ENSDARG00000010376	slc5a3a	0.141301	0	0.013691	0	0	0.022014	0.340059	0	0	0	0	0.017507
ENSDARG00000010381	rnf2	41.020065	45.554193	29.710523	42.751066	37.993159	42.876943	23.82302	42.875418	44.656389	32.808344	46.586847	42.587956
ENSDARG00000010384	lpar5a	0	0	0	0	0	0.02943	0	0	0.059278	0	0.027134	0
ENSDARG00000010385	septin4a	17.170532	24.368231	20.271575	12.902601	10.705837	14.110576	23.680075	25.211392	25.599358	17.134329	15.215437	15.430209
ENSDARG00000010400	lrrfip2	33.244833	26.017472	26.793917	20.115657	19.131718	15.781375	45.908036	33.358847	40.784332	15.099286	14.380868	26.190359
ENSDARG00000010407	PPP4R4	5.918028	7.925699	4.988927	9.440743	5.441436	7.968805	6.980794	7.54536	7.363413	8.333773	8.661779	9.303766
ENSDARG00000010408	ENSDARG00000010408	0.679322	1.707281	0.882015	0.726914	0.428077	0.965719	1.047533	1.333121	1.454336	0.02059	0.195159	1.088585
ENSDARG00000010411	epn1a	70.977834	63.300722	52.376988	105.847896	81.880641	98.139225	62.056122	58.153382	63.912197	100.470146	102.426838	112.146562
ENSDARG00000010415	sirt4	3.395032	2.636882	3.642954	4.45243	5.595085	3.943121	7.016381	4.176382	4.242855	1.635238	4.056337	3.126066
ENSDARG00000010420	ndrg1b	159.297241	144.71732	136.701006	111.35388	120.408717	151.460873	188.849379	125.008439	127.419347	74.917742	129.607068	83.486867
ENSDARG00000010423	npsn	0.062816	2.258927	1.788649	4.581239	7.681999	1.678372	2.439806	1.479269	1.882864	4.496246	0.771184	0.626533
ENSDARG00000010425	scara5	0.462126	0.197143	0.123811	0.155141	0	0.559823	0.690972	0.152132	0.204784	0.29522	0.041972	0.24136
ENSDARG00000010432	eaf2	4.265244	4.595062	2.552582	5.285088	3.961567	6.385529	5.94858	4.704158	4.293788	3.904883	9.050754	3.572351
ENSDARG00000010434	clu	124.448491	92.260608	77.167147	62.2852	71.989041	72.639444	95.992111	108.02389	106.79499	64.333238	85.168039	48.835887
ENSDARG00000010437	tent5c	0.474406	0	0.168546	0.44564	0.566191	0.714462	0.401716	0.228579	0.843609	0.98259	0.840455	0
ENSDARG00000010442	rnf11a	8.183401	6.659802	4.581013	4.506898	10.718575	8.466045	4.209795	11.452359	8.782836	10.75556	9.073786	8.438466
ENSDARG00000010445	trabd	1.062993	1.475553	1.673707	1.888539	2.835439	2.339218	2.948976	0.989809	1.195311	1.248509	1.672653	0.971334
ENSDARG00000010454	guca1a	0.121135	0.283198	0.692495	0.311685	0.156137	0.434059	0.939364	0.523951	0.899641	0.091791	0.643805	0.435254
ENSDARG00000010472	atp1a2a	0.118204	0.100751	0.053448	0.285135	0.977634	0.408209	0.177262	0.115983	0.245237	0	0.049522	0.179408
ENSDARG00000010477	p2rx3a	0.416751	0.02186	0.043487	0.769869	0	0.12819	0.530057	0.489442	0.297328	0.294743	0.204149	0.305844
ENSDARG00000010478	hsp90aa1.1	1.984696	2.200972	1.877998	0	0.622261	0.358885	2.326323	1.465256	2.269731	1.1759	0.404839	1.65079
ENSDARG00000010481	bzw1a	99.67644	77.811972	69.553843	105.686871	73.642698	94.59965	93.566387	102.220664	97.346931	84.354578	84.07473	103.231981
ENSDARG00000010482	prg4a	2.082807	0.470198	0.269281	0	1.215007	0	0	0.597523	0.56611	0	0.462236	0.960188
ENSDARG00000010487	sae1	11.445881	11.518402	7.387913	10.96596	10.978325	9.465047	11.829907	16.044085	14.693184	14.768694	8.375377	18.161837
ENSDARG00000010514	CXCR5	0	0.027405	0	0	0	0	0	0	0	0	0	0
ENSDARG00000010515	DVL1	0.610833	2.365804	1.027467	1.739347	1.592164	0.528656	0.617421	1.006922	1.50034	0	0.171974	0.762886
ENSDARG00000010516	rpl21	3294.8044	3580.758674	2878.341801	4890.993192	3586.653863	5341.557986	3654.401834	3634.37977	3752.320109	3812.497216	3573.941994	3811.185426
ENSDARG00000010519	per3	15.291519	15.028403	9.609081	23.500155	23.76376	19.839456	14.440984	21.998931	17.924785	20.24345	20.847376	19.279122
ENSDARG00000010524	ENSDARG00000010524	0.300286	0.536712	0.746793	0	0.731101	0.639366	1.150931	1.27479	1.738057	0.409578	0.589497	1.376617
ENSDARG00000010531	scamp4	2.441929	2.455483	1.157381	1.027276	0.747203	2.053453	0.559884	2.160986	1.141749	0.072826	2.139809	1.565041
ENSDARG00000010553	mmgt1	37.918575	35.524683	26.397881	29.840901	28.869875	24.482216	32.133442	35.240965	29.63117	30.465467	23.94958	36.24777
ENSDARG00000010555	pdha1b	18.896981	14.502251	12.666499	12.678794	6.921042	15.458055	20.241806	20.857121	15.663761	13.761313	8.213291	8.776332
ENSDARG00000010556	ENSDARG00000010556	0	0	0.295663	0	0	0	0	0	0	0	0	0
ENSDARG00000010563	spopla	8.900511	8.515605	7.446807	6.167788	7.765092	8.91726	8.330093	11.086076	10.776354	8.44569	7.850128	15.519132
ENSDARG00000010565	aqp4	1.542125	2.02565	1.320791	2.586504	3.188495	4.417792	0.968893	0.378556	1.186466	1.623489	3.213312	3.669568
ENSDARG00000010571	ezh2	9.676044	4.973663	3.141155	8.259698	8.465611	6.452998	12.509566	12.033336	11.446785	11.086453	9.092043	8.635807
ENSDARG00000010572	slc25a25a	1.95597	2.103921	6.564651	2.150159	2.433877	1.021486	2.372065	4.010093	2.138207	2.674129	1.412719	4.077095
ENSDARG00000010583	pard3ab	0.988273	2.01032	2.859556	1.14186	0.872391	0.55074	1.657828	1.430127	1.398604	0.555808	1.050482	0.69531
ENSDARG00000010586	tex9	2.514721	2.694586	4.855521	3.94655	2.89388	4.956421	0.724171	5.275835	3.277958	3.008295	6.946564	5.235138
ENSDARG00000010591	foxn4	2.764092	2.283653	3.073063	3.4583	4.34227	2.221962	3.373698	3.36724	4.281161	5.086252	2.449788	3.473687
ENSDARG00000010596	slc7a6os	50.702876	68.604168	47.914135	63.134501	60.483989	58.020568	61.2508	58.935979	57.487369	60.851411	46.440467	58.33783
ENSDARG00000010601	mtmr10	1.72666	2.207146	1.562455	3.214258	4.584873	1.66251	2.03638	1.788856	2.37844	1.594769	2.263774	1.915928
ENSDARG00000010602	zgc:112294	2.200792	4.444241	2.989943	3.607344	2.20158	2.777872	2.360127	3.142768	4.552591	2.140168	1.195633	2.163973
ENSDARG00000010603	kctd9b	0.572036	3.634646	1.022874	1.828689	2.58064	1.276036	0.851733	1.640132	2.779672	1.434371	0.156868	1.781566
ENSDARG00000010610	sarm1	2.440235	2.882883	2.380013	2.042763	1.640399	1.701946	2.443183	3.588118	3.532012	2.129019	1.816465	3.289505
ENSDARG00000010619	themis	0.662847	0.396862	0.186411	0.360519	0.016208	0.352622	0.121047	0.203957	0.201242	0.651734	0.520189	0
ENSDARG00000010625	clic2	0.965913	1.317273	0.163784	0	0.877562	0.493775	3.75729	1.040852	1.237702	0	0	2.094365
ENSDARG00000010630	hoxb6a	1.061247	4.76946	1.66862	1.903167	4.594188	6.418053	4.334109	5.720444	6.216506	5.168596	0.38803	4.685823
ENSDARG00000010641	slc20a1b	85.007626	86.253514	68.438583	61.528937	52.332554	63.212233	79.851796	65.520369	74.481568	63.900423	66.089394	72.499287
ENSDARG00000010654	ARHGAP42	0.158719	0.210009	0	0.326712	0.031818	0.335859	0	0	0.127838	0	0	0.275317
ENSDARG00000010655	ppm1kb	27.22087	24.382414	16.505691	30.842458	30.794695	31.599012	29.826786	37.074444	30.427862	25.960104	27.144926	29.987296
ENSDARG00000010658	insig1	15.801155	16.36905	11.512603	24.489664	20.640845	20.784741	13.030795	13.513666	12.436529	12.913376	15.552639	20.8433
ENSDARG00000010662	fbxo36a	0	0.035694	0.781101	0	0.052479	1.313012	0.046628	0.044026	0.459952	0	0	0.045401
ENSDARG00000010673	trim16	0.324075	0.3683	0.213432	0	1.160838	0.022208	1.769282	0.105996	0.540501	0	0.181032	0
ENSDARG00000010680	gngt2a	91.240547	69.098317	83.787652	33.911637	20.227317	44.204829	77.735515	134.30015	95.467574	38.873569	28.943285	43.91856
ENSDARG00000010681	ENSDARG00000010681	7.944861	6.923546	5.91659	8.021317	7.15976	4.729471	8.046274	8.134428	6.780712	4.90071	5.126422	4.902043
ENSDARG00000010700	il17d	0.091685	0	0	0	0	0	0.428838	0.154186	0	0	0	0
ENSDARG00000010701	crygs4	3.422899	1.252393	0.736117	0	0	3.013687	0	0	0.061129	1.661245	2.2665	0
ENSDARG00000010710	msi1b	98.641627	117.149836	87.47847	69.364477	47.18682	64.334118	103.94107	118.314114	110.498538	59.569118	43.822696	47.763657
ENSDARG00000010712	npffr1l3	0	0.531125	0.083167	0.064959	0.079023	0.091877	0	0	0.166904	0	0.052213	0.071681
ENSDARG00000010717	chchd10	67.335565	72.602961	62.609433	39.38448	50.342724	48.394373	83.251943	106.934905	89.366993	39.95434	21.398558	44.833371
ENSDARG00000010721	septin6	32.333459	33.752272	21.908964	31.54794	30.498373	21.282839	35.166762	42.754036	34.899414	18.929064	23.02299	19.354807
ENSDARG00000010727	ttyh2l	28.165287	29.354747	26.696437	15.618293	17.273212	17.51817	25.1179	30.842956	33.621684	15.061612	18.606294	17.542275
ENSDARG00000010728	scin	0.320995	1.021438	0.52083	0.535327	1.333561	2.119833	1.185001	1.619817	1.135187	3.386381	0.968279	0.928006
ENSDARG00000010729	ENSDARG00000010729	0.064231	0.039418	0.008713	0	0.006439	0	0	0.118846	0.018824	0.006814	0	0
ENSDARG00000010732	xrcc4	3.692139	5.356975	3.195033	5.278978	1.052993	6.22623	6.830148	6.879711	3.33436	4.136965	3.744446	3.555246
ENSDARG00000010738	zgc:101716	10.207387	7.578504	3.690997	8.160532	10.454429	13.700849	11.937911	8.243814	8.122517	22.394574	6.236603	10.751202
ENSDARG00000010745	dnaja2b	118.470496	123.570693	95.719204	120.336142	114.005952	105.412409	109.748691	120.242012	119.387148	102.725507	136.94381	121.670537
ENSDARG00000010752	acsl4b	4.711767	4.840715	2.579462	3.901334	5.399651	4.456956	4.048366	5.124773	4.254683	2.900168	5.353554	5.198884
ENSDARG00000010756	nod2	0.656412	0.571543	0.267129	1.195275	0.432082	0.365791	0.378058	0.305762	0.391904	0.449956	2.040991	0.525864
ENSDARG00000010758	ENSDARG00000010758	0.317542	0.170265	0.22671	0.071671	0.016755	0	0	0	0.122373	0.124109	0	0.159446
ENSDARG00000010764	dhrs12la	10.771743	8.807744	5.8667	10.138843	5.734721	11.583733	11.311893	7.720922	7.70992	9.310677	7.421654	8.762285
ENSDARG00000010767	EPHA4	0.358209	0.470853	0.228656	0.255407	0.259598	0.098839	0.230233	0.326905	0.192765	0.123617	0.225654	0.190135
ENSDARG00000010770	sox19a	9.654732	13.470573	6.875796	12.643951	12.768872	12.493147	10.982188	13.038881	14.90004	16.249812	9.315777	12.995249
ENSDARG00000010773	PNPLA6	17.972143	21.370197	18.858403	23.914345	19.082151	27.71904	21.970166	21.429266	23.157819	30.206002	24.405621	27.08686
ENSDARG00000010779	tlk2	18.559941	15.384031	14.503397	21.195261	15.534888	17.04786	17.965168	16.79882	17.039383	15.116091	13.2559	16.857515
ENSDARG00000010782	ppt2a.2	0.232451	0	0	0	0	0.425417	0	0	0.263659	0	0	0
ENSDARG00000010784	ppp1r12a	21.748839	15.940755	13.899026	15.380532	15.209624	15.158093	24.304039	19.178842	17.952403	14.39969	14.72454	18.472803
ENSDARG00000010785	THBS1	7.889388	7.715853	5.595203	7.940371	5.787835	5.580555	8.823495	7.185759	9.150203	6.094663	9.323427	7.36683
ENSDARG00000010789	homer3b	3.376893	3.156313	2.253237	3.559504	6.289958	3.8108	4.462971	5.95187	5.787382	1.277206	5.107956	4.473866
ENSDARG00000010791	dla	7.070489	6.792651	4.012513	7.065963	7.834417	6.077065	5.532646	6.524373	6.18974	6.650497	5.593472	6.165406
ENSDARG00000010792	cdc25b	3.160128	3.790109	3.515734	4.456592	11.894537	3.500798	3.238164	5.55721	4.93876	3.908982	2.850963	4.387462
ENSDARG00000010794	tfeb	1.034071	0.490692	0.4274	1.063246	1.194296	1.253019	0.718775	0.940899	0.425075	0.635107	1.428906	0.635017
ENSDARG00000010816	slc7a14a	3.251353	5.005717	3.075481	1.938279	3.303385	3.688901	3.834427	4.334766	4.462472	2.482514	3.547777	3.300456
ENSDARG00000010823	memo1	6.627363	3.702777	2.39799	2.841182	7.451817	3.557472	3.747693	3.860647	6.171946	3.647081	1.905148	2.812273
ENSDARG00000010831	churc1	24.477363	14.636956	9.730875	13.103483	24.703652	11.704773	16.246181	20.079856	23.135186	16.38188	13.985323	13.298092
ENSDARG00000010841	fshb	0	0.104325	0	0.243699	0	0	0	0	0.144035	0.069561	0.046978	0.246435
ENSDARG00000010844	kras	0.534238	1.092858	3.030563	2.041097	0	1.271168	1.636362	2.614201	1.28022	0	1.074351	0.042123
ENSDARG00000010862	amt	3.388307	3.984432	3.261431	3.0627	2.318797	1.504614	3.531947	3.634653	4.011161	3.809756	6.120251	2.745144
ENSDARG00000010873	ddx17	183.458858	162.463028	129.553498	165.357682	119.904055	180.81259	202.927433	202.09333	184.771622	176.129534	147.852852	156.092902
ENSDARG00000010878	cdkn1ca	8.505735	10.528455	8.910815	15.287397	9.694869	4.697093	11.053597	12.98596	9.77843	6.810642	6.400763	9.068672
ENSDARG00000010905	mettl13	2.669313	2.04744	1.437583	1.111155	2.296245	2.228975	4.386385	2.159021	2.309045	1.81435	2.564259	3.099284
ENSDARG00000010918	nprl3	5.186635	6.768125	3.732151	4.843643	4.539828	3.086581	8.833718	8.004694	10.159447	8.592854	2.342849	5.560228
ENSDARG00000010925	HTRA3	0	0	0.410626	0.824695	0	0	0.03333	0	0.182533	0	0.859403	0.21621
ENSDARG00000010933	ENSDARG00000010933	1.300428	2.927633	4.311415	1.717287	1.220926	1.918689	3.839522	4.773331	4.870393	2.28506	0.45661	0.823527
ENSDARG00000010934	SYT14	0.43857	23.442473	0.250856	0.585631	1.369052	0	1.086369	0.478557	0.868464	0	5.443556	0.296103
ENSDARG00000010936	abcb4	2.064242	2.142064	1.59827	3.532836	2.305674	4.348173	1.287966	2.663623	1.690919	1.729897	2.331489	2.91032
ENSDARG00000010940	ENSDARG00000010940	0	0	0	0.274325	0	0	0	0.024455	0	0	0	0.025219
ENSDARG00000010941	pomgnt2	0.390684	0.677784	0.433874	0.471017	0	0.641249	0.344703	1.646646	1.378446	0.637493	0.151433	0.483299
ENSDARG00000010945	RAPGEF6	2.688386	3.769595	2.304827	4.170729	5.395527	6.234407	3.922348	2.611587	3.409864	2.777261	5.637975	4.174217
ENSDARG00000010946	cbsb	26.572364	29.197705	21.803577	31.947908	34.003482	34.757059	19.929295	21.967808	17.639694	39.230257	28.878315	32.522601
ENSDARG00000010948	kif11	7.472558	7.562854	4.687211	8.452431	2.169096	8.560673	8.401687	12.953123	10.045571	6.98612	2.997028	6.953641
ENSDARG00000010953	ndel1a	26.801525	27.410693	19.910204	23.676927	24.712198	22.672517	30.108163	30.945495	28.295852	18.791558	19.387849	20.960808
ENSDARG00000010956	sh3glb1b	42.007226	40.673467	34.53357	47.33341	44.384885	51.480821	39.535207	32.267253	42.086765	54.067775	44.07614	46.320604
ENSDARG00000010957	mpp2b	22.400583	23.439597	19.654716	20.74371	25.858317	19.880992	30.554459	24.847543	28.882946	12.896512	19.061858	20.847556
ENSDARG00000010958	glmnb	101.270206	102.098065	59.398973	62.444663	17.073817	42.468347	111.067809	135.691641	129.316043	56.707058	40.184167	48.388974
ENSDARG00000010962	fkbp7	0.212192	2.134167	0.251861	0	0	0	2.063728	2.052313	1.204122	0	0.800095	2.116415
ENSDARG00000010965	psma8	38.558738	43.113851	31.896203	35.804474	34.112841	25.259903	42.850012	46.081542	50.406063	30.906887	33.291823	39.829377
ENSDARG00000010977	ENSDARG00000010977	5.67912	5.798991	1.799844	1.261382	4.743692	1.778211	7.061714	10.885315	8.029664	1.526277	2.346755	6.044967
ENSDARG00000010978	TRMT1	3.431305	2.006887	1.855397	3.152294	3.310402	1.440453	2.082706	2.282129	1.965817	3.476941	2.150945	3.598599
ENSDARG00000010981	zdhhc3a	1.033282	1.155501	0.70083	0.531736	0.414353	1.622674	0.657602	0.851652	0.650665	0	0.935068	0.788635
ENSDARG00000011000	gtf2a1	13.19243	13.552137	11.2345	12.40948	8.898548	10.243022	20.748246	21.316354	20.938887	7.697417	11.116626	10.683273
ENSDARG00000011020	hnrnpa1a	52.558801	88.218497	53.171663	37.976762	26.696288	47.864391	62.72504	52.312531	69.681935	40.044743	29.668269	41.875939
ENSDARG00000011023	pdlim3a	0.170566	0.697832	0.057844	2.511327	1.253963	0	0.452298	0.310814	0.249782	2.684034	2.258132	1.134155
ENSDARG00000011026	zgc:92907	3.604245	4.876921	9.567446	4.78184	13.469485	5.571235	6.482976	13.131925	8.205924	1.400657	10.620525	11.890848
ENSDARG00000011027	fgfr1a	6.069835	5.161833	3.655239	6.562108	7.05675	6.260271	3.498272	4.977348	5.18589	5.188817	6.404528	7.704033
ENSDARG00000011042	pgbd5	1.204163	0.53029	0.119107	1.032787	0.477847	0.164152	1.197427	1.01275	1.083767	0.292748	0.80719	0
ENSDARG00000011049	slc17a9b	0.132031	0.236326	0.147878	0	0	0	0	0.180446	0.096675	3.103375	0.134106	0.644126
ENSDARG00000011055	fbxo9	25.087898	27.592639	22.474461	35.192609	33.067129	23.198207	33.587397	29.297724	27.042883	25.933312	31.038442	26.494176
ENSDARG00000011065	camk2b1	56.006256	51.412738	35.926557	51.257015	58.330768	43.399843	56.009758	65.962973	62.379964	53.430378	61.51165	66.904549
ENSDARG00000011066	glra3	12.061816	9.959494	7.507267	12.388138	11.970232	11.772404	12.104625	14.458011	10.768945	8.279688	9.243888	9.045973
ENSDARG00000011072	ddx11	1.177016	0.921226	0.583119	1.299187	0.225735	1.084119	1.574025	1.437534	1.864201	4.320971	0.699802	1.257482
ENSDARG00000011076	zgc:91968	2.097894	2.531226	4.712627	10.356005	5.907099	7.420256	0.414712	2.701886	1.948939	5.500763	1.893576	7.157538
ENSDARG00000011079	wdr3	32.251524	41.644438	20.102368	39.073813	20.355164	73.190834	46.375145	38.269894	31.407594	39.476631	82.50374	63.867118
ENSDARG00000011083	ENSDARG00000011083	0	0	0	0	0	0	0	0	0	0	0	0
ENSDARG00000011088	ENSDARG00000011088	6.096384	6.194811	3.590503	5.695044	6.878086	4.314215	5.115435	8.442376	6.912714	3.588496	5.271593	4.64655
ENSDARG00000011091	drd2b	3.197922	2.315821	1.597262	4.443712	1.863923	3.611203	3.387369	1.980665	1.778848	2.288	2.592353	1.332964
ENSDARG00000011094	ccna2	1.626777	1.133276	0.94097	1.298613	2.463956	1.443954	1.469792	1.735404	1.640161	0.754562	1.005509	1.569724
ENSDARG00000011113	ENSDARG00000011113	4.355518	4.112222	4.196415	3.915745	3.179692	4.555659	4.222712	6.988197	3.777959	3.571991	4.289634	3.577586
ENSDARG00000011122	pptc7a	21.051812	20.341994	13.451289	15.699936	17.060029	18.972206	17.117704	16.405476	14.95574	17.048126	14.808883	13.974589
ENSDARG00000011125	snrpb	163.191945	178.77757	150.599259	248.500606	199.788706	220.718585	178.469571	174.507321	170.45179	196.408283	178.969997	202.766998
ENSDARG00000011141	dpysl5a	31.79098	27.52066	20.749953	26.547739	21.935709	19.599326	31.902004	35.591242	32.735614	23.02684	27.496373	27.022674
ENSDARG00000011146	uqcrb	573.366434	677.804227	449.433571	557.743265	426.58009	731.378555	558.269694	670.919336	583.961473	506.787679	491.651493	467.172526
ENSDARG00000011152	rpp14	12.743036	12.080597	8.87316	13.004664	12.330401	8.355824	16.228905	12.311457	14.357783	17.113352	11.880511	26.339068
ENSDARG00000011157	arhgef18a	0.878973	1.01334	0.792843	7.802416	1.698779	0.533639	0.856564	1.448019	0.869191	1.374666	1.421379	1.100287
ENSDARG00000011163	sema3fa	8.047332	7.991461	6.0993	6.784225	8.523399	3.990326	6.870613	8.978573	10.141009	7.598556	10.875053	7.115799
ENSDARG00000011166	cahz	32.873891	35.249023	21.66632	32.07276	44.520815	31.863613	28.612642	37.603755	36.120575	31.480659	29.333276	40.863018
ENSDARG00000011170	ndrg2	35.788469	33.085022	21.042241	31.973593	28.32225	22.349501	35.61816	42.775169	36.049167	26.688726	35.466592	33.97599
ENSDARG00000011171	TENM2	12.096345	13.175416	9.927475	14.559993	14.37548	14.204376	13.17605	13.578946	13.955734	8.779646	12.333701	16.658856
ENSDARG00000011175	atp6v1d	53.426208	60.637326	44.488168	47.284117	58.773041	45.62108	62.563245	65.599348	66.222152	41.930497	69.980789	63.597385
ENSDARG00000011188	acvr2aa	24.680727	23.309784	15.926287	17.396559	19.492273	18.921036	30.377258	28.028805	23.924054	13.694299	19.288921	19.109539
ENSDARG00000011190	fgfr1b	0.556135	1.075566	0.738883	0.325872	0.029051	0.406593	0.375777	0.342434	0.619864	0	0.216568	0.211558
ENSDARG00000011196	dnajc11a	2.914466	5.501768	4.548363	7.04771	5.573064	3.222547	4.217807	6.581885	7.508599	4.852466	2.713419	7.325779
ENSDARG00000011201	rplp2l	2873.714649	3717.546222	2609.952389	3805.412036	2891.914293	4034.869377	3236.374275	3255.717775	3217.932497	3682.999292	2903.435628	2825.927973
ENSDARG00000011219	akt2	11.119319	16.468086	10.695138	12.709214	12.467528	14.748868	13.94348	16.690699	16.618914	12.427739	9.948426	12.434763
ENSDARG00000011222	ccdc28b	0.731496	4.123348	1.587653	1.422083	0	5.158724	3.46872	3.609278	1.428304	0.72428	1.029726	1.184276
ENSDARG00000011233	pcyt1aa	2.738477	2.669927	1.973854	1.840217	3.05484	1.493237	2.94517	2.161747	2.372537	0.433222	3.309074	4.019223
ENSDARG00000011235	otx2b	42.391487	45.040174	39.829416	57.53422	39.928609	53.856531	49.383652	66.757461	60.721952	55.203883	47.48455	54.158249
ENSDARG00000011239	ppp1r14aa	15.958805	23.883828	20.45343	19.288252	18.70009	8.24997	22.646519	21.004565	22.687721	13.302172	19.69351	16.357813
ENSDARG00000011240	ift46	19.119053	30.203466	13.928392	22.279427	22.086656	13.45016	34.489569	22.624671	31.922253	14.974744	26.017987	17.555301
ENSDARG00000011245	esrp1	0.437913	0.831826	0.473389	0.536557	0.638007	0.61402	0	0.534916	0.877964	1.625975	0.870159	1.609656
ENSDARG00000011246	krr1	11.1817	15.751073	8.297286	19.210711	11.736947	17.469609	10.235443	13.236723	15.2969	11.304419	10.185835	11.856485
ENSDARG00000011247	rnpc3	69.248185	71.661436	47.419059	71.854484	59.245502	59.464494	71.172619	72.526002	59.528032	51.396193	42.445028	65.018053
ENSDARG00000011257	enpp2	0.335484	0.271122	0.109558	0.277081	0.884418	1.124697	0.267467	0.428458	0.236549	0.17136	0.312341	1.013
ENSDARG00000011259	trpm1a	26.703914	24.981461	23.474574	23.426432	26.872124	33.67899	37.362791	23.145661	30.01383	19.863444	20.916868	21.594326
ENSDARG00000011262	traip	0.560021	0.978527	1.060926	0.944075	0.561428	0.02106	1.608538	0.406142	0.862534	0.758603	0.718439	0.803937
ENSDARG00000011272	uqcc2	63.795658	67.439647	42.430601	80.383189	55.738798	67.970747	55.147657	68.808141	66.92597	24.446177	75.887221	69.548878
ENSDARG00000011273	tlx2	3.464536	7.879104	2.797527	5.938285	3.482379	8.596126	8.164907	9.202305	6.497539	11.564104	3.831832	2.971761
ENSDARG00000011283	ENSDARG00000011283	0	0	0	0	0	0	0	0.040029	0	0	0	0.751481
ENSDARG00000011298	atf7a	0.100276	0.69516	0.464756	0.473028	0.720456	0.893086	1.407747	0.435738	0.477257	0	0.134437	0.217427
ENSDARG00000011299	blzf1	9.48444	15.253536	7.652384	10.948705	16.631615	10.506487	11.322948	12.622647	14.225166	8.320199	11.386225	11.54474
ENSDARG00000011301	nae1	11.265657	13.254602	10.029765	12.102119	6.133619	6.032147	10.945123	12.911654	12.794902	3.999723	11.44111	7.284053
ENSDARG00000011312	stk3	13.477595	7.591018	6.54514	9.756191	12.280565	7.33437	10.406419	11.176513	9.759976	3.703136	6.938475	12.203576
ENSDARG00000011317	ADRA1B	0.029437	0	0	0.025248	0	0	0	0	0	0.031229	0.029599	0
ENSDARG00000011326	ankrd45	1.126983	1.698715	1.126458	0	0	0.840924	2.011618	0.897952	3.431079	2.454063	0.656052	1.234665
ENSDARG00000011333	ENSDARG00000011333	0.425942	1.651271	1.465599	3.197038	6.389191	1.555391	1.623679	1.067656	2.339895	0.208235	0.416666	0.766095
ENSDARG00000011334	ncaldb	25.537291	32.464933	19.485421	9.359136	7.568901	14.895135	28.745097	20.186722	25.87693	9.54973	7.901523	8.857951
ENSDARG00000011360	nfatc2ip	12.463138	19.579548	17.175732	14.069121	14.66879	17.622712	23.52892	19.165628	23.216921	17.20756	12.808107	17.37982
ENSDARG00000011370	fyna	25.140125	26.783671	14.963837	19.01515	21.744102	16.691356	20.321963	27.68623	26.005422	20.866721	25.725669	26.142188
ENSDARG00000011371	zgc:64106	1.26536	0.907452	0.577091	0	3.390075	0.21413	0.183765	1.524507	1.277956	1.296079	0.460667	1.192067
ENSDARG00000011373	mknk2a	22.171412	21.327564	14.977536	16.697743	18.282481	19.994767	19.600219	19.598205	22.808071	13.910141	12.37573	14.920041
ENSDARG00000011376	dnase1l4.2	0.065893	0.080118	0	0.554256	0	0.576614	0.010997	0.207519	0.385985	0	0.14177	0.010191
ENSDARG00000011400	tnnc1a	0	0.202806	0	0	0.894514	0	0.397659	0	0.622223	0	0.81173	0
ENSDARG00000011404	fen1	6.754085	11.241766	7.152688	7.79787	8.258898	11.46768	6.099642	9.76571	8.5603	7.904133	6.151693	12.312221
ENSDARG00000011405	rps9	1023.202424	1643.663815	1110.533777	1527.143616	1374.817931	1548.343891	1181.168617	1334.71634	1441.315198	1114.318347	996.244726	1160.540363
ENSDARG00000011407	col2a1b	14.969646	19.507479	12.187161	18.371039	17.640975	18.907612	24.882545	22.816983	26.725326	15.503117	13.590698	18.90415
ENSDARG00000011410	AADAT	0.984078	0	0.472627	0.042201	0.635198	0	0	0.030845	0.698209	0.038907	0	0.349896
ENSDARG00000011418	sigmar1	16.246764	10.86533	7.328477	9.436247	14.429593	11.74038	12.917325	12.669224	12.040534	5.396559	12.29173	11.97049
ENSDARG00000011422	RYR1	0.409282	0.473409	0.331636	0.857219	0.934082	0.713065	0.429611	0.553586	0.836132	0.700659	0.870812	0.764862
ENSDARG00000011434	ptger2a	0.02364	0.065705	0	0	0.032817	0.035699	0	0	0.023969	0.017847	0	0
ENSDARG00000011445	mideasa	0.470699	0.766374	0.659044	0.898047	0.963258	1.729723	0.755199	0.852808	0.837017	0.580871	0.71476	1.316371
ENSDARG00000011449	fes	2.764717	3.614435	4.055058	4.153782	2.145098	3.451287	4.535778	2.478218	4.240442	5.249187	2.508842	5.37974
ENSDARG00000011459	gsna	1.389587	1.514435	0.933433	1.294959	2.089625	2.185714	1.075439	1.505823	1.633837	1.559202	2.3108	1.766915
ENSDARG00000011462	otub1b	33.048104	29.883692	18.274542	25.274301	19.153426	25.725932	24.936811	32.804777	31.51034	22.067013	32.661482	27.322941
ENSDARG00000011463	ENSDARG00000011463	0	0.213639	0.020898	0	0	0.033601	0.320402	0	0.137676	1.274755	0.03098	1.817138
ENSDARG00000011466	afg1la	13.067287	12.844993	9.834073	10.602758	6.236	11.308683	11.958429	12.661414	15.79415	13.041389	6.809282	10.148973
ENSDARG00000011473	calcrla	0.174015	0.49158	0.16861	0	1.844218	0.271106	0	0	0.819109	0	0.24996	0
ENSDARG00000011487	gnaq	0.977644	1.658459	1.520261	1.206631	1.027914	0.858145	0.758771	2.065623	0.768227	0	0.167833	0.765196
ENSDARG00000011488	sirt2	6.6317	8.355482	6.967248	5.26791	3.560044	4.038908	10.084682	8.036971	9.184335	4.631388	5.94595	4.652911
ENSDARG00000011490	scube3	0.225097	0.454463	0.230273	0.041598	0.072935	0.297162	0.578756	0.163165	0.15981	0.025725	0.219455	0.473236
ENSDARG00000011493	dcun1d3	5.278733	5.065538	4.208939	3.698006	7.500391	4.394488	5.719835	5.558009	4.081552	2.123151	2.76868	5.293814
ENSDARG00000011496	ppm1bb	29.073773	27.177217	21.184019	26.918341	26.707836	23.784947	30.259605	31.456151	27.883154	24.979425	23.114395	26.048229
ENSDARG00000011498	si:ch211-212o1.2	2.99595	3.793914	3.326224	3.27314	1.376599	3.889602	4.723312	5.23441	3.786721	3.17828	2.743459	2.381882
ENSDARG00000011506	lpcat1	6.99535	5.851508	4.161037	17.106228	2.213963	5.923942	4.318734	4.830372	6.0561	3.492539	5.121059	4.60127
ENSDARG00000011510	rcc2	22.107158	20.344749	12.935291	16.794281	17.694184	15.513977	23.816399	28.400928	26.984514	16.150212	18.259841	24.554409
ENSDARG00000011515	ORAI1	0.463273	0.274094	0.008057	0.772665	0.2739	0.207273	0.289055	0.309707	0.078281	0.012602	1.911057	0.451401
ENSDARG00000011519	myl4	0.276956	0.874845	0.458604	0	0.290875	1.191517	0	0.682518	0.964145	0.013991	0	0.848283
ENSDARG00000011521	upb1	2.184298	0.348187	0.844195	0.684306	4.844251	0.348044	1.06877	0.966692	0.958096	0.575561	0.729036	1.620833
ENSDARG00000011533	sema6dl	27.540345	27.387746	15.551301	13.673738	37.223035	20.909235	22.819035	38.806231	37.459128	13.998018	14.200174	26.500755
ENSDARG00000011537	ugt2a5	0.71459	0.376677	1.32456	2.389005	2.470955	1.074754	0.541275	1.115424	1.399081	1.276154	0.537864	1.090354
ENSDARG00000011545	arrb2b	28.850565	25.717664	20.92008	24.817775	31.42941	27.359683	36.166979	35.812054	29.914059	22.842113	26.196336	29.791323
ENSDARG00000011549	C1QL4	0.619969	1.030439	1.041172	0	0	1.181915	0.942885	1.051352	2.516384	0.041062	0	0
ENSDARG00000011553	atp5pb	165.26539	218.921369	165.626753	208.963683	191.655594	209.061964	199.566309	209.831989	237.232256	181.093884	172.807042	185.945366
ENSDARG00000011555	spag7	21.209954	27.39451	16.126908	28.361309	26.729027	12.31587	26.766834	26.163334	23.925662	25.648669	18.494834	22.000834
ENSDARG00000011564	sfpq	357.219191	339.105347	267.542159	267.953083	217.26575	311.529325	430.512956	493.734098	477.25688	281.19639	267.669227	295.677825
ENSDARG00000011570	pou6f1	4.363196	4.424779	3.696055	7.850715	7.296498	6.68191	5.06536	4.294242	4.275605	5.928719	7.945684	6.62645
ENSDARG00000011571	CALCRL	0	0.042201	0	0.021562	0	0	0.023529	0	0	0	0	0
ENSDARG00000011573	ENSDARG00000011573	0.686717	0.655561	0.232885	0.535244	0.604302	0.146585	0.505158	0.218232	0.519587	0	0.234842	0.260266
ENSDARG00000011579	hoxb10a	2.260471	0.520733	0.725152	1.51957	2.694893	0.666265	0.543195	0.796427	1.610422	1.069396	0	1.006758
ENSDARG00000011581	ENSDARG00000011581	0.200686	0.057618	0.05314	1.807734	0.010567	0	0.150984	0.158135	0.268935	2.324337	0.009847	0.073287
ENSDARG00000011582	sox5	7.905624	11.931055	7.533348	7.346161	9.503784	5.860678	8.689636	9.170021	12.08192	4.951587	5.169847	7.041201
ENSDARG00000011583	cry1b	12.874048	12.246075	10.487009	25.164303	19.166073	26.43719	11.446525	11.932013	12.216876	12.264476	17.022469	19.79694
ENSDARG00000011594	smarcb1b	81.695113	92.805468	58.31995	84.268776	104.56559	75.166481	97.903275	93.415623	113.144968	85.295049	56.98487	97.175572
ENSDARG00000011597	atxn2l	19.865764	22.29573	16.85668	26.368643	22.623966	29.483192	26.537245	21.374247	22.945036	23.576845	27.528317	23.582796
ENSDARG00000011600	epha4b	0.174689	0.738525	0.552925	0.059931	0	0.279413	0.577678	0.401583	0.631025	0	0.32788	0.303019
ENSDARG00000011602	cracd	24.230528	27.673448	19.868151	26.605237	18.043875	25.996909	28.813233	30.380825	27.832121	33.984915	27.845017	23.991322
ENSDARG00000011605	dennd6b	8.722838	7.360873	4.956913	5.480689	4.216904	5.385616	3.483844	5.322181	6.541465	3.488236	3.755352	6.123348
ENSDARG00000011609	FOXK2	25.659514	24.280512	17.692153	23.079769	29.371759	19.819719	26.091393	24.668421	24.563041	19.402468	23.383435	23.925977
ENSDARG00000011611	actr1b	49.519988	46.545724	34.505231	39.400095	38.577773	41.779579	46.577929	58.086767	53.446943	48.997924	34.983383	44.832063
ENSDARG00000011613	rbm39a	431.039458	464.459494	378.136564	510.549288	491.563062	471.442348	485.539068	448.0037	471.300698	489.529527	465.172846	513.832523
ENSDARG00000011615	mybpc3	10.235913	13.384477	7.039777	24.390353	16.818571	23.652369	13.562287	12.384343	11.964597	23.205979	11.15323	13.63325
ENSDARG00000011618	SLC26A2	0	0.054747	0.223271	0.351197	0.016098	0.008465	0.202887	0.101289	0.223398	0	0.613551	0.090526
ENSDARG00000011635	SCX	0	0	0	0	0	0	0	0	0	0	0	0
ENSDARG00000011640	syt5b	156.316334	158.378068	130.383268	176.257633	128.296511	157.373808	151.394498	180.978271	149.296915	158.271799	160.994745	130.355775
ENSDARG00000011648	snrpd1	97.034214	95.113097	80.612136	123.245538	69.251546	88.077206	82.093859	104.749059	87.296357	136.984941	81.72174	94.935135
ENSDARG00000011652	ftr52p	0.359168	0.665477	0.274071	0.471473	0	0.804941	0	1.040316	0.847195	0	0.361045	0.449989
ENSDARG00000011661	twf1b	29.107428	18.867529	19.847516	27.406771	24.788211	27.580423	18.741286	23.69915	26.661435	21.926955	24.591573	29.505744
ENSDARG00000011662	chuk	12.035568	11.46801	9.442732	13.556836	14.047903	10.574241	15.472834	14.405126	11.926234	10.603561	11.675722	10.08349
ENSDARG00000011665	aldoaa	245.012178	265.481356	187.700138	279.942723	254.583587	222.474669	265.951415	287.880903	258.986668	230.57971	224.428924	231.62385
ENSDARG00000011671	PDE6B	14.671623	11.537448	10.396356	8.760997	9.023113	11.751012	10.65912	12.810787	12.863045	9.01737	8.781612	11.87999
ENSDARG00000011672	sema3b	0.520602	0.505858	0.520825	0.145116	0.53496	0.085162	0.304524	0.339332	1.124522	0.358986	0.745938	0.079017
ENSDARG00000011673	ENSDARG00000011673	1.760408	3.367747	2.089511	5.452295	4.412093	6.292778	3.933151	4.153832	4.117641	5.239495	2.556793	2.415428
ENSDARG00000011683	prtfdc1b	4.711613	4.04928	2.375655	5.230501	1.622022	2.423726	1.364497	4.545841	4.842913	0.980809	2.181048	3.932223
ENSDARG00000011693	ttc36	2.970687	3.749275	0.671628	2.939884	5.971637	4.568828	5.663598	0.539515	1.896318	7.676679	7.659032	3.633533
ENSDARG00000011696	esrrgb	0.993549	1.09578	0.322382	0	4.172613	4.746602	0.254031	0.856618	1.026129	0.024011	1.08619	0.413343
ENSDARG00000011701	ctsll	0.091094	3.64476	1.668202	5.755562	5.966472	6.092969	0.028419	1.174748	3.579612	3.801102	6.900181	1.896167
ENSDARG00000011703	clocka	0.473598	0.514441	0.524078	0.014594	0.397467	0.376509	0.422803	0.653038	0.180538	0.018051	0.250938	0.118884
ENSDARG00000011723	C2H5orf22	3.51226	4.864729	1.928456	7.06194	4.47922	4.455693	4.852482	4.987929	5.370831	6.995776	4.084133	5.74015
ENSDARG00000011724	marveld1	0.033441	0	0	0.028682	0	0	0	0	0	0	0	0
ENSDARG00000011727	b9d1	18.755708	15.135212	10.939848	10.406855	6.059263	11.176168	17.146392	10.912891	10.814421	11.992139	12.604965	7.158122
ENSDARG00000011740	u2af2b	56.124236	50.757818	40.84219	72.113938	59.05848	74.562814	58.184912	64.373666	49.136331	67.107862	59.087537	66.893661
ENSDARG00000011743	PIGO	4.986978	4.054876	2.939634	2.664838	5.559412	2.470532	5.536062	4.895498	4.990012	2.795442	3.306025	4.584497
ENSDARG00000011764	ints13	12.967066	14.020992	12.06401	13.988384	15.333361	16.891535	13.560512	11.169377	15.842716	15.893267	13.083384	16.462025
ENSDARG00000011769	cpm	14.200746	13.561138	11.480189	15.297707	15.997491	11.338039	16.092897	14.59761	12.679987	12.349165	11.015207	12.968882
ENSDARG00000011770	dhrs12	6.374018	7.693673	4.863617	20.105961	19.149428	17.215993	4.450085	7.460653	7.30946	17.911233	18.248297	19.580556
ENSDARG00000011777	CTTN	17.188585	23.229076	19.034863	14.787481	13.277752	15.595914	20.131081	19.477417	22.454346	6.264245	9.756523	15.066106
ENSDARG00000011783	stag2a	5.729057	6.69758	5.679895	6.334672	4.767086	5.663331	9.6488	9.062985	9.179881	4.334899	6.18053	6.508431
ENSDARG00000011785	tbx6	1.795785	2.961401	2.75562	1.671291	3.447391	3.069568	3.075317	2.485079	2.657786	2.242853	2.215455	2.308637
ENSDARG00000011797	tent5bb	0.509112	0.596356	0.351734	0.89582	0.968366	0.811411	1.331612	0.856316	0.793295	0.041543	0.013125	0.792481
ENSDARG00000011801	wars2	4.187594	3.319137	5.486314	3.898593	0.538222	8.274932	5.125133	5.057141	3.040022	4.518385	3.058999	2.576505
ENSDARG00000011809	mical1	1.350148	0.411559	0.546854	0.399888	0.759553	1.575806	0.554545	0.754285	0.755731	1.173671	0.750696	0.345403
ENSDARG00000011818	batf	0	0	0	2.370139	0	0	0	0.943878	2.529723	0.09772	0	0.094551
ENSDARG00000011819	PCNX1	8.319686	8.280224	7.450694	8.031001	8.547459	6.281958	10.01609	9.134594	9.244446	7.09393	8.185302	9.894755
ENSDARG00000011821	plod2	0	0.061539	0.007909	0.077405	0.090476	0	0.035493	0.336013	0.113153	0.012371	0.090745	0.032892
ENSDARG00000011824	pbxip1b	1.8311	2.010641	1.715442	2.012919	5.07808	2.977656	1.98344	2.735051	1.411604	3.518258	3.261014	3.907611
ENSDARG00000011825	cetn3	14.570793	22.997496	18.850281	8.125229	11.718112	13.022133	18.194873	19.44016	15.479569	4.352552	23.93766	9.89328
[truncated: 30,521 more rows]
