# Supplementary material for: Creb3l3 deficiency promotes intestinal lipid accumulation and alters ApoB-containing lipoprotein kinetics
Source: J Lipid Res. 2025 May 29;66(7):100833. doi: 10.1016/j.jlr.2025.100833 (PMC12271627; doi:10.1016/j.jlr.2025.100833)
Supplement: ADult_salmon.merged.gene [file mmc2.zip › ADult_salmon.merged.gene_tpm.tsv]

gene_id	gene_name	mut_3h_1	mut_3h_2	mut_3h_3	mut_fast_1	mut_fast_2	mut_fast_3	wt_3h_1	wt_3h_2	wt_3h_3	wt_fast_1	wt_fast_2	wt_fast_3
ENSDARG00000000001	slc35a5	0	0.108525	0.541383	0.669017	0.966726	0.74963	0.492824	0.690555	0.887248	0.455837	0.680408	1.19767
ENSDARG00000000002	ccdc80	0.016932	0.051312	0.114746	0.295232	0.037713	0.170128	0.13107	0.442843	0.162388	0.021553	0.087406	0.199244
ENSDARG00000000018	nrf1	0.906185	2.684186	4.197401	4.121233	5.247407	5.595339	4.127944	4.069428	4.78353	4.693313	4.247176	4.816785
ENSDARG00000000019	ube2h	1.699195	5.076195	6.047797	6.096275	8.362514	6.263082	5.351447	5.762754	9.449832	6.13954	3.453101	8.700881
ENSDARG00000000068	nherf1a	30.252482	53.8933	137.186451	92.022809	88.588881	77.92625	106.459683	97.371658	73.203836	54.046625	61.306005	68.377275
ENSDARG00000000069	dap	54.747719	99.776649	134.014709	177.144039	215.099924	155.38009	172.129603	164.239535	113.729925	189.025333	170.205105	222.82385
ENSDARG00000000086	ITSN1	0.224683	0.355274	1.132395	0.84308	0.998671	0.705733	0.548161	1.063826	1.475273	0.782192	0.774476	1.045285
ENSDARG00000000103	MYH10	0.964592	1.387699	0.872284	3.818405	1.793287	2.994096	1.631945	3.773182	8.216615	4.754201	0.349548	6.006476
ENSDARG00000000142	tmem267	0.162021	0.147303	0.506778	0.086483	0.463983	0.465136	0.209037	0.338599	0.305232	0.287261	0.211815	0.064509
ENSDARG00000000151	thraa	1.307756	3.155698	4.424762	3.776159	3.586665	3.986818	4.324762	4.098534	4.233891	4.697151	3.425745	2.692118
ENSDARG00000000161	itsn2a	0.365621	0.216778	0.155345	0.241213	0.458312	0.646787	0.223448	0.609343	1.079981	0.316349	0.276628	0.550432
ENSDARG00000000175	hoxb2a	0.277458	0.259596	0.367751	0.815846	0.323146	0.703193	0.704486	0.402105	0.422855	0.513397	0.271943	0.280869
ENSDARG00000000183	ptpn4b	0.399023	0.313828	0.27176	0.331315	0.376526	0.694478	0.279549	0.63537	0.607972	0.258073	0.516888	0.288188
ENSDARG00000000189	sema6e	0.531801	0.761441	0.869894	1.093904	1.270352	0.971846	1.219237	0.344743	0.413171	0.715083	1.155638	0.592172
ENSDARG00000000212	krt97	59.968586	65.748621	174.696208	314.711338	344.34914	164.988366	153.064356	118.465812	197.743478	351.55027	299.378557	253.060541
ENSDARG00000000229	usp49	0.726382	1.074621	2.235366	1.47863	1.461501	1.784723	1.219321	1.682732	2.159878	1.163228	1.205941	1.272239
ENSDARG00000000241	slc40a1	4.648133	11.866689	23.603234	22.265837	28.072388	13.305294	11.746221	10.095679	3.898412	6.632872	5.992993	5.335662
ENSDARG00000000324	DCAF8	0.362953	0.322307	1.940504	1.177425	2.270146	2.289925	1.361264	0.527591	1.477396	0.902522	1.033881	1.458534
ENSDARG00000000349	cfap300	0	0.024828	0.085418	0.204074	0.045619	0.274397	0.05285	0.18159	0	0	0.19224	0.126852
ENSDARG00000000369	prkag3b	0	0.174634	0.256824	0.239234	0.19693	0.184895	0.142446	0.21209	0.690833	0.046846	0.051814	0.06838
ENSDARG00000000370	ENSDARG00000000370	0.028989	0.016645	0.07874	0.064607	0.053522	0.063865	0.068901	0.046667	0.09877	0.023305	0.04296	0.036852
ENSDARG00000000380	pde6a	0.099303	0	0.068901	0.059458	0.181237	0.05298	0.215572	0.32923	0	0.317799	0	0
ENSDARG00000000394	ENSDARG00000000394	6.109116	11.381833	15.007148	13.565799	15.096904	13.916755	13.310152	17.434489	18.742558	10.841916	12.277056	12.138651
ENSDARG00000000423	si:ch73-314g15.3	0.278665	1.356168	2.973766	1.625809	2.519228	1.605883	1.924533	2.201774	2.377831	1.72141	1.730869	2.116753
ENSDARG00000000442	slc39a13	0.704225	1.194563	1.98828	1.224398	1.460641	1.994335	1.676906	1.946053	3.082384	0.685538	1.110751	1.132837
ENSDARG00000000460	nitr2b	0.652768	0.610758	1.229351	2.77378	3.976932	2.893659	0.346784	0.561721	0.6905	1.283029	1.756965	0.642103
ENSDARG00000000472	cntn2	0.057741	0.066813	0.073884	0.039226	0.087688	0.077442	0.020317	0.034905	0.012586	0	0.039064	0.009753
ENSDARG00000000474	ENSDARG00000000474	0	0	0	0	0	0	0	0	0	0	0	0
ENSDARG00000000476	pms1	0.147506	0.332954	0.604564	0.63001	0.535303	0.59626	0.301871	0.615563	0.658566	0.543863	0.551408	0.617363
ENSDARG00000000489	upf3b	1.878532	5.571225	9.512656	6.954433	9.241124	7.202999	8.056536	7.503378	8.899542	6.023348	7.140884	7.919517
ENSDARG00000000503	stx1b	0.060684	0.102986	0.158175	0.120928	0.1453	0.199862	0.199404	0.22866	0.184302	0.042485	0.119611	0.116511
ENSDARG00000000516	ankar	0.006884	0.01183	0.096892	0.064827	0.010869	0.021791	0.02938	0.054929	0.148547	0.026287	0.029075	0.051161
ENSDARG00000000529	ofd1	0.536152	0.78707	1.07067	1.703101	1.639588	1.526348	0.64397	1.443074	1.556783	1.516308	1.225757	0.904825
ENSDARG00000000540	asnsd1	0.968793	1.965521	3.407643	2.820442	4.184731	3.114542	3.024321	5.367947	6.286762	2.399244	2.831799	2.967984
ENSDARG00000000542	gtf2e1	0.624973	0.421705	2.130878	1.849281	2.005758	2.008074	1.706267	2.214446	2.028253	1.452504	1.601571	1.639547
ENSDARG00000000551	slc1a4	6.052349	0.143704	0.326655	0.091401	0.273466	0.217433	0.262071	0.728219	0.886576	0.016168	0.059608	0.256975
ENSDARG00000000563	TTN	0.002687	0.00603	0.008602	0.008995	0.006888	0.163651	0.034048	0.017408	0.041486	0.009533	0.011015	0.017057
ENSDARG00000000567	ZNF281	0.253157	0.699503	1.246275	1.147658	1.273519	1.074432	0.96587	0.967107	1.01165	0.855351	1.023826	1.217433
ENSDARG00000000568	ell	2.335935	6.862338	4.601132	5.544717	4.45545	5.595544	3.867156	3.214667	8.617787	7.100888	5.571831	7.321634
ENSDARG00000000588	tamalin	0.725565	1.086486	2.784373	2.733792	2.250959	2.613928	3.42978	5.797665	9.692482	1.28059	1.424973	2.503649
ENSDARG00000000606	DNAH6	0.007824	0.01776	0.010489	0.011137	0.032832	0.018174	0.018202	0.036082	0.044236	0.006403	0.226896	0.026214
ENSDARG00000000631	ptpn4a	1.407098	3.845849	4.213401	5.70827	6.251751	6.490659	3.705879	3.787005	6.130032	5.025978	5.213938	3.281283
ENSDARG00000000638	opn1mw4	0.011768	0	0.018404	0	0.019658	0.019707	0.045547	0	0.084646	0	0.016568	0.021865
ENSDARG00000000651	osgepl1	0.701713	0.76556	1.883913	1.456605	1.035452	1.370979	1.207115	1.415362	0.672995	0.915546	1.053798	0.934391
ENSDARG00000000656	psmb9a	1.897965	15.008258	7.064029	34.193536	6.955547	31.587207	6.245183	5.224297	3.880464	21.968159	37.720553	5.658757
ENSDARG00000000666	creg2	2.149072	4.747549	4.936133	6.999131	5.61544	4.759219	3.865216	8.360848	10.876376	8.647673	3.296618	6.949074
ENSDARG00000000690	sypl2b	0.425826	0.858752	1.646734	1.504276	1.552017	0.92056	2.207557	2.131363	3.248624	0.872187	0.545015	1.352225
ENSDARG00000000729	daxx	1.214512	1.071496	2.324249	2.04433	2.500677	1.831278	1.925704	3.970717	3.981489	1.543238	1.47352	2.179426
ENSDARG00000000730	slc6a22.1	2.307068	7.987024	11.317046	17.564217	22.269281	21.333726	4.666004	7.319801	12.737139	9.230772	3.592919	9.851168
ENSDARG00000000747	lcmt2	0.214925	0.431938	1.020529	1.267972	1.265276	1.054171	0.82964	0.404387	1.190259	0.993527	0.690841	0.945486
ENSDARG00000000760	znf511	0.758103	1.516316	1.719142	2.26607	2.627802	1.936078	2.958723	2.923777	5.589408	2.243615	1.120694	2.500223
ENSDARG00000000767	spi1b	1.978707	2.009722	4.773317	9.739756	6.980413	7.729913	8.982852	12.512382	20.690849	3.136974	3.991082	4.915761
ENSDARG00000000779	scfd1	2.49551	5.568899	13.194083	13.050435	13.193141	11.563793	9.558367	14.133066	16.760463	9.678568	8.1048	12.316307
ENSDARG00000000796	nr4a1	0.096858	0.593897	0.923679	0.961049	1.273744	0.827414	0.627799	1.416026	1.578325	0.443951	0.670383	1.085817
ENSDARG00000000804	rassf6	5.114908	8.709375	12.439629	9.555709	14.482119	7.295357	7.689697	8.632581	8.522403	9.745522	10.45343	10.349304
ENSDARG00000000830	telo2	0.427961	0.596688	0.95098	1.47208	1.1296	1.173145	1.056203	1.820898	2.099818	0.640917	0.739704	1.147943
ENSDARG00000000837	snx9a	0.716119	2.022951	4.623706	2.218327	4.927319	3.061678	2.823006	3.001461	4.148099	1.303075	2.950034	2.250662
ENSDARG00000000853	dstyk	0.877886	2.714658	3.657313	6.250715	6.475213	7.035853	3.902882	3.391698	4.073716	5.411566	5.239285	6.119035
ENSDARG00000000857	mapk14a	4.859688	7.302245	14.880118	10.132354	13.842295	10.321418	11.361499	12.264362	12.148522	8.124198	8.692181	9.468463
ENSDARG00000000861	scrib	1.679192	2.51457	6.13953	5.240109	7.176356	6.064118	4.087811	3.850525	5.33465	8.386761	3.343476	8.126786
ENSDARG00000000887	zgc:56699	0.451644	0.495773	0.311192	0.185228	0.085034	0.195357	0.927407	0.600639	1.010329	1.62986	0.38387	0.65469
ENSDARG00000000906	skap2	4.288637	9.482301	15.13041	17.556691	19.588146	16.257558	16.470011	14.025419	15.354443	9.660963	13.271473	13.359993
ENSDARG00000000935	unk	2.12678	0.131749	0.370797	0.264954	0.455287	0.330305	0.255382	0.358434	1.258125	0.095913	0.248819	0.291994
ENSDARG00000000943	dzip1	0.217714	0.184283	0.253561	0.395153	0.308457	0.405185	0.301318	0.322355	0.183572	0.18918	0.19656	0.385332
ENSDARG00000000966	ncor2	2.918821	4.88836	7.897912	7.949329	8.444744	7.458409	7.678994	6.575873	7.746982	5.328383	5.541114	6.088906
ENSDARG00000001014	MYH9	2.966622	2.807869	13.624901	5.509853	10.555499	6.817544	8.804504	11.721723	10.126602	2.523352	4.830012	5.616274
ENSDARG00000001015	znf384a	0.328738	0.789294	1.230862	0.913876	1.36525	1.24704	1.463067	1.323644	1.221393	1.11318	1.030497	1.069753
ENSDARG00000001057	bysl	5.191405	11.963252	16.254489	22.537745	19.09662	15.666577	13.245344	26.615753	36.148149	23.708536	13.469332	30.374342
ENSDARG00000001127	slc17a6a	0	0.02049	0	0	0.018826	0	0.007269	0	0	0	0.03173	0
ENSDARG00000001129	dicer1	0.63104	1.268887	2.047136	1.699064	1.996687	1.71366	1.397385	1.585797	2.140029	1.544074	1.744832	1.966348
ENSDARG00000001154	RIMBP2	0.080291	0.029751	0.085827	0.095258	0.07193	0.116042	0.066358	0.02654	0.237809	0.027331	0.007692	0.027809
ENSDARG00000001162	ENSDARG00000001162	4.471919	9.214736	9.786933	10.849943	11.746767	10.932847	13.312667	10.468118	10.468223	10.63248	12.462312	11.156519
ENSDARG00000001169	hsd17b8	11.765545	21.483856	17.132669	27.750393	15.52835	17.380008	21.528948	19.586049	12.901397	19.239501	14.497457	8.815727
ENSDARG00000001210	arl14ep	2.432871	4.873008	12.395405	14.913635	12.795595	9.676256	10.8143	19.160038	20.689852	9.762246	8.268698	10.841757
ENSDARG00000001220	mycbp2	1.22845	2.16966	2.645613	2.570839	2.815604	2.328575	2.369998	2.437101	2.905322	2.284994	2.261402	2.136873
ENSDARG00000001234	map4k2	1.860648	2.691594	1.619803	2.328799	1.240222	1.964729	2.028067	3.236314	4.900781	5.573986	2.167938	5.475216
ENSDARG00000001241	puf60b	7.902898	16.510581	27.300641	23.978127	27.502217	24.119074	25.090418	34.255462	39.974006	21.372172	20.870959	22.531238
ENSDARG00000001244	srrm1	17.343998	40.661456	46.033389	47.051288	49.986124	44.461218	44.024007	42.880872	55.184403	43.767915	43.356804	42.281329
ENSDARG00000001249	pcgf1	1.283168	1.793221	4.816738	3.47164	4.066001	3.34218	2.410238	3.206209	5.171932	3.204167	3.846453	2.831538
ENSDARG00000001259	GAS2	0	0	0	0	0.180483	0	0.049756	0	0	0	0.044536	0
ENSDARG00000001303	psmb8a	0.245024	17.326203	0.042578	37.196916	0.113698	33.054389	0.052688	0.506889	0.032638	17.228601	25.776759	0.050585
ENSDARG00000001313	g2e3	0.141638	0.031807	0.060703	0.087662	0.326097	0.044518	0.494509	1.835044	1.696497	0.757053	0.114274	0.111124
ENSDARG00000001354	slc6a22.2	0.426314	3.972571	1.626705	7.396916	0.117259	0.523632	0.434879	6.961117	8.612033	21.383119	0.377333	19.474133
ENSDARG00000001414	ENSDARG00000001414	0.235842	0.009757	0.083917	0.195823	0.193974	0.040406	0.050713	0.138068	0.242721	0.061472	0.015109	0.029909
ENSDARG00000001431	actn3b	0.087888	0.470628	0.311554	0.763255	0.208995	1.864221	0.087757	0.097452	0.325499	0.162217	0.137858	0.20213
ENSDARG00000001437	slc2a1a	0	0	0	0.085847	0.043179	0	0.044464	0	0.082633	0	0	0.032017
ENSDARG00000001442	inppl1b	0.393958	0.448525	0.698713	0.821661	0.514174	0.759595	0.614416	0.464565	0.799977	0.998178	0.406302	0.636895
ENSDARG00000001447	mier1b	0.642372	0.910936	1.589099	1.516551	1.568513	1.577777	1.174912	1.65672	1.881524	1.138819	1.042709	1.332733
ENSDARG00000001452	adam8a	0.13724	0.193197	0.36464	0.89741	0.668874	0.533799	0.542619	1.595599	1.326374	0.219851	0.340261	0.296125
ENSDARG00000001463	tdh2	0.624853	1.796022	1.347752	2.811103	3.047912	1.897142	2.303046	1.050182	4.78751	1.205678	1.890552	2.099744
ENSDARG00000001470	mhc1zea	2.43687	2.838324	12.444955	12.142834	24.281022	32.038432	9.211853	6.656685	18.741841	6.221879	10.60096	12.997836
ENSDARG00000001498	skap1	0.220095	0.654089	1.732743	1.087206	1.874859	0.915664	1.850241	2.398349	1.690504	0.586104	1.377559	0.85552
ENSDARG00000001549	sp3a	0.0597	0.196818	0.293628	0.12641	0.492405	0.31607	0.196421	0.364442	0.535379	0.077517	0.102437	0.220098
ENSDARG00000001557	tomm34	2.902771	4.335622	20.391286	11.61081	11.05135	6.776046	13.852349	13.384085	17.412401	4.792771	6.580375	11.335089
ENSDARG00000001558	kifc1	0.274179	0.065027	0.216343	0.531228	1.389023	0.638823	1.899433	3.671715	5.759353	0.182089	0.26014	0.642568
ENSDARG00000001559	ENSDARG00000001559	9.314702	10.508034	0.437607	0.094469	0.066291	0.063615	0.034016	0.234754	0.050045	0.042367	0.027564	0.053493
ENSDARG00000001572	prf1.3	0	0	0	0	0	0	0.012088	0.022031	0	0	0	0
ENSDARG00000001578	echs1	11.311614	22.713581	50.143785	45.359501	49.808225	47.38605	52.184273	50.275041	44.613434	40.228113	42.473426	49.813299
ENSDARG00000001621	nfyal	0.644404	0.411455	0.971938	0.636942	1.135764	0.581931	0.430681	0.804696	2.06174	0.257645	0.619014	0.545916
ENSDARG00000001634	kirrel1a	0.27108	0.400933	0.551748	0.662673	0.610462	0.57775	0.597339	1.055691	1.04321	0.448344	0.306866	0.247361
ENSDARG00000001656	psmb13a	0.443916	26.806328	1.140554	52.40552	0.848697	55.383607	1.35001	0.695784	0.228079	45.709617	64.909197	1.443413
ENSDARG00000001676	gpm6bb	0	0.203121	0.146452	0.212444	0.051637	0.274597	0.060409	0.025205	0.326786	0.094725	0.013342	0.065247
ENSDARG00000001686	uckl1a	0	0.067367	0.023177	0	0	0.012409	0	0.009772	0.017766	0	0	0
ENSDARG00000001710	FLOT1	0.101161	0.272506	0.468763	0.363979	0.344236	0.357641	0.647743	0.288997	0.58392	0.178845	0.274297	0.296161
ENSDARG00000001712	ENSDARG00000001712	0.200313	0.045949	0.059281	0.007868	0.03166	0.00529	0.032603	0.117623	0.249933	0.307152	0.045692	0.088036
ENSDARG00000001721	oc90	0	0	0.006926	0	0.014796	0	0	0.088343	0	0	0.006235	0.041142
ENSDARG00000001729	strn3	1.475033	2.9674	5.349903	5.02057	4.84653	3.509623	3.833113	6.733559	8.51141	4.054777	2.860488	5.422992
ENSDARG00000001733	gulp1a	0.434609	1.03211	1.075879	0.711301	0.505537	1.847995	1.00673	0.449544	0.9072	0.484872	1.150141	0.782814
ENSDARG00000001734	fkbp8	4.216014	7.653152	17.154242	13.343527	14.665695	12.625579	14.087644	13.56013	13.251713	9.524585	10.813938	9.768798
ENSDARG00000001754	noc2l	1.676406	2.698367	5.413049	2.841317	4.388525	2.913363	4.782815	8.492849	13.482646	5.029045	4.432713	4.992952
ENSDARG00000001760	ENSDARG00000001760	0.088002	0.032944	0.044527	0	0.008648	0.021673	0.053492	0.082612	0.117913	0.014826	0.003644	0.153892
ENSDARG00000001767	slc29a2	0.01524	0.105568	0.900555	1.144656	3.321434	0.649835	1.052839	4.662157	5.085948	0.324529	0.998364	0.805869
ENSDARG00000001769	ptpra	0.082447	0.17133	0.626285	0.274074	0.570587	0.249841	0.329453	0.522276	0.904685	0.122298	0.309538	0.338295
ENSDARG00000001771	otol1a	0	0	0	0.130292	0.122328	0.017519	0.094478	0.069562	0.351158	0.019974	0	0.21381
ENSDARG00000001776	STIM2	0.19569	0.057601	0.217985	0.094857	0.021167	0.122014	0.04087	0.480265	0.349388	0.03632	0.031219	0.041201
ENSDARG00000001777	nup155	0.233758	0.277847	1.978625	0.784726	1.24036	0.914904	0.684695	1.566373	2.219251	0.529959	0.729087	1.230847
ENSDARG00000001781	tspan11	0.223808	0.066864	0.155742	0.236668	0.33291	0.299297	0.082817	0	0	0.039977	0	0.315492
ENSDARG00000001782	prkacba	0.351034	1.103486	1.349215	1.541327	1.93811	1.57427	2.479518	3.196664	3.024307	1.260982	1.809343	1.45923
ENSDARG00000001785	irx2a	0.204357	0.003853	0.166891	0.016183	0.046385	0.044254	0.016403	0.00864	0	0.050893	0	0
ENSDARG00000001788	atp5po	148.366661	295.786771	507.730388	455.062081	492.657796	482.187956	592.445416	579.339097	420.474489	459.971763	529.868693	554.599722
ENSDARG00000001803	kcnh6a	0.743616	0.587673	0.47989	0.894435	0.684379	0.96534	0.917775	0.947368	1.55389	0.650248	0.739622	0.376005
ENSDARG00000001804	zgc:112148	4.68796	6.453031	17.85017	15.421815	17.306471	18.336353	9.632637	10.548109	8.192846	14.875125	7.209118	19.545812
ENSDARG00000001807	tnfrsf21	1.791519	4.250155	0.880037	3.364036	2.723615	1.478758	2.133321	2.32969	1.03785	1.135028	1.235077	0.546867
ENSDARG00000001817	ENSDARG00000001817	0	0.116986	0.352168	0.480785	0.376167	0.107743	0.498045	0.770064	0.539982	0.368533	0.226452	0.657521
ENSDARG00000001818	c3b.2	0.915519	1.642493	0.631936	5.923229	0.005726	0.452311	0.23995	7.322201	12.146743	14.246531	0.231821	14.623799
ENSDARG00000001825	CFAP43	0.008749	0.206875	0.518673	0.390901	0.696119	0.863722	0.53814	0.123545	0.085034	0.423398	0.629014	0.393163
ENSDARG00000001829	zgc:112982	9.333291	24.642257	28.354325	24.583618	33.410568	27.15453	28.949634	22.55817	27.315211	29.870556	21.727782	22.797066
ENSDARG00000001835	nalcn	1.427625	2.688604	2.201547	1.32578	0.734383	1.530008	1.635974	0.684598	0.708013	2.016352	2.149979	1.944062
ENSDARG00000001857	AFF4	0.959737	0.419098	1.179062	1.169001	0.770899	0.474125	2.203285	1.525517	2.47533	0.432133	0.445495	0.526042
ENSDARG00000001859	dbx1b	0	0	0	0.028752	0	0	0	0.015351	0.055352	0	0	0
ENSDARG00000001870	atp1a1a.4	29.178863	51.553464	71.402964	90.26615	150.178778	80.405282	130.998973	119.991757	55.567094	96.739252	136.2515	50.649012
ENSDARG00000001873	phgdh	0.068806	0.022747	0.185866	0.296039	0.334371	0.324727	0.121052	0.948319	2.06968	0.203034	0.088067	0.848412
ENSDARG00000001879	NAV2	0.206046	1.262746	0.848025	1.281034	1.23408	0.77988	0.909951	1.744368	2.245239	2.26454	0.43399	1.764792
ENSDARG00000001880	stx3b	7.280979	27.542314	13.614535	14.287596	24.976414	14.034413	11.463866	12.09439	10.48959	10.650423	9.555373	7.706518
ENSDARG00000001881	cacnb3a	0	0.012452	0	0.017059	0.011769	0	0.008836	0.009108	0	0.026152	0	0
ENSDARG00000001882	kbtbd12	0.005455	0.023323	0.025598	0.064496	0.034472	0.217286	0.017591	0.098044	0.101173	0.047439	0.046095	0.010134
ENSDARG00000001888	ppm1ba	1.067217	0.855419	1.519172	1.182706	1.287968	1.320352	1.511783	1.297635	1.68153	0.67369	0.901516	1.529679
ENSDARG00000001889	tuba1a	1.087993	1.158929	2.047669	2.245831	0.838268	1.135287	2.058418	2.581467	2.972416	0.987483	1.076739	1.195464
ENSDARG00000001890	stt3b	5.692956	11.225101	26.180132	13.677514	24.085253	17.549619	18.514791	22.857369	23.103252	12.153895	14.363891	15.407018
ENSDARG00000001891	syt14b	0	0.012478	0.085859	0.084748	0.034391	0.045969	0.070831	0.027379	0.148097	0	0.038647	0
ENSDARG00000001897	man2b1	14.843487	43.080943	17.571211	28.489672	30.474182	10.822684	38.518286	28.949861	8.344467	20.12935	19.164084	11.409103
ENSDARG00000001898	manea	1.131924	2.944138	4.992664	7.986323	8.317923	8.318253	3.559764	4.073282	5.705614	8.666213	3.669365	6.282729
ENSDARG00000001906	ENSDARG00000001906	0.014015	0	0.013151	0	0.023411	0.028163	0.010849	0.003728	0.073925	0.005352	0.027623	0.020831
ENSDARG00000001909	VILL	0.124825	0.029605	0.050926	0.216301	0.172256	0.072709	0.161047	2.114757	7.781592	0.072537	0.160459	0.040335
ENSDARG00000001910	rorab	2.037453	4.089264	6.43829	5.365391	6.095882	7.217093	3.902302	5.124979	3.689123	2.94013	2.70383	5.242589
ENSDARG00000001912	drd4-rs	0	0	0	0.010955	0.003673	0.003682	0.039718	0.012052	0	0	0.003096	0.016839
ENSDARG00000001913	PALMD	0.029757	0.005547	0.014313	0.043129	0.015976	0.104391	0.110175	0.098997	0.008347	0.052551	0.055136	0.034895
ENSDARG00000001929	pink1	3.038764	10.671783	7.73093	7.331744	7.449105	6.130316	7.645083	4.981067	4.117438	8.520992	5.830363	8.396943
ENSDARG00000001930	klhl15	0.249391	0.525615	1.678483	0.776525	0.967954	0.693985	0.612617	0.787704	0.937714	0.541112	0.69905	0.531831
ENSDARG00000001933	ENSDARG00000001933	0.182864	0.882414	1.748908	0.845466	1.36032	1.330937	1.810583	0.785691	1.467121	0.77888	1.475401	0.953958
ENSDARG00000001937	ENSDARG00000001937	0.009876	0.022447	0.030891	0.061502	0.032996	0.016539	0.015927	0.068954	0.00592	0.033	0.041713	0.142212
ENSDARG00000001939	b3gat3	0.898664	1.087061	2.264551	1.261539	1.386718	1.048565	1.522992	2.288979	2.246016	1.228741	1.056139	1.308908
ENSDARG00000001940	dnajc1	7.892233	8.719892	15.078762	13.340657	11.732219	12.568138	11.743077	21.997685	29.529642	11.642009	7.851346	14.058547
ENSDARG00000001950	ak1	12.42677	15.368189	15.702	32.203701	16.887845	30.895646	32.956997	20.598261	36.192135	17.071063	18.294951	22.790016
ENSDARG00000001953	pfkfb3	4.462264	3.467055	29.476101	37.099932	49.092742	51.495297	11.573363	16.7842	11.065069	6.788397	9.807795	6.674478
ENSDARG00000001968	dock5	0.16386	0.146455	0.413121	0.134033	0.277417	0.102398	0.138845	0.230942	0.281488	0.154107	0.210052	0.118155
ENSDARG00000001969	txlng	0.907896	1.068524	2.786269	2.53314	3.090411	2.634675	2.824716	3.130166	3.824399	2.795015	2.442627	2.547676
ENSDARG00000001971	CTHRC1	0	0	0	0	0.199048	0	0.038412	0	0.35712	0.11175	0.088231	0
ENSDARG00000001975	hsd11b2	8.339054	45.293067	41.813103	18.073147	26.249769	27.236528	28.287828	22.80634	36.574854	26.36382	74.348462	38.134684
ENSDARG00000001976	ENSDARG00000001976	0.073868	0.09594	0.066014	0	18.580076	0.106032	0.204222	0.056136	0.379528	0	0	20.685461
ENSDARG00000001993	ENSDARG00000001993	0.164107	0.063042	0.907938	0.937263	0.889172	3.496675	0.262705	2.855639	12.640955	0.807203	4.917038	3.404337
ENSDARG00000001994	stxbp1a	0.049466	0.351731	0.277211	0.629255	0.339542	0.635105	0.541594	0.515314	0.415114	0.204639	0.219454	0.275728
ENSDARG00000001999	ADAMTS18	0	0.111725	0.011681	0	0.067555	0	0	0.049549	0	0	0.010521	0
ENSDARG00000002002	lmcd1	0.231921	0.321299	0.224533	0.467663	0.866006	0.425376	0.256474	0.10281	0.714952	0.274127	0.202131	0.246237
ENSDARG00000002006	rxrbb	0.898659	1.407975	2.101329	2.323529	2.216541	2.121529	2.085291	1.979601	2.201771	1.902562	2.09129	1.884529
ENSDARG00000002013	grb10a	1.040073	0.627225	1.086989	0.663944	0.60229	0.6827	0.977754	1.098211	1.804502	0.859046	0.54444	1.29156
ENSDARG00000002016	ppil2	0.747374	1.705928	4.090923	3.861965	4.568931	3.648254	3.25177	5.149403	6.024061	3.021004	3.179053	3.826148
ENSDARG00000002020	ENSDARG00000002020	0.440754	0.838865	1.660196	1.509969	1.581132	1.114443	0.904757	0.755776	0.877827	0.789709	0.988231	0.947836
ENSDARG00000002021	pygb	1.532189	3.23028	9.44957	3.195289	11.181958	8.209122	7.342404	8.421398	6.419836	2.420101	4.285648	2.856307
ENSDARG00000002026	QKI	0	0	0	0	0	0	0.087948	0.309977	0	0	0	0
ENSDARG00000002031	ENSDARG00000002031	0.511515	0.372038	1.08796	1.019324	1.62922	1.199254	1.00312	1.206332	1.520802	0.586001	0.64374	1.584016
ENSDARG00000002037	PFKFB2	4.937153	12.343614	4.858271	3.152473	3.872319	1.349111	6.904027	6.925025	1.089894	3.772444	5.151493	0.719152
ENSDARG00000002060	brf2	0.084903	0.409432	0.564786	0.558158	1.485064	0.788186	0.795497	1.284179	1.266694	0.523863	1.008048	0.963284
ENSDARG00000002071	adss2	0.027436	0.199547	1.619754	0.529642	1.077038	0.597289	0.761037	1.08548	0.674269	0.17025	0.762875	0.369579
ENSDARG00000002077	mnat1	0.749247	0.827151	3.682691	2.499552	2.100928	3.472909	3.694039	4.092446	3.689158	1.941507	2.429944	2.013605
ENSDARG00000002082	csnk2a1	9.212126	11.456889	23.213114	18.163381	24.007507	17.495957	19.610625	31.49015	35.58404	14.793061	13.668443	18.715737
ENSDARG00000002084	lamb2	0.010196	0.05562	0.139529	0.171439	0.106456	0.115258	0.092085	0.09492	0.110014	0.092475	0.053832	0.080516
ENSDARG00000002097	ENSDARG00000002097	0.193532	0.50776	3.116688	1.091531	0.272812	1.3154	0.949673	0.870823	0.842408	0.809692	1.138604	1.46108
ENSDARG00000002127	stam	1.626192	2.758856	4.240762	4.396617	4.029337	3.967688	2.584958	3.031875	4.654666	3.914665	2.766028	3.823873
ENSDARG00000002128	cwf19l1	1.547337	2.189853	2.837144	3.151816	3.33608	3.778377	3.225622	3.801353	5.592458	2.605135	2.768714	2.506769
ENSDARG00000002131	celf2	0.250017	0.037555	0.366752	0.178245	0.792211	0.321039	0.430685	0.404169	0.664548	0.117491	0.40275	0.097883
ENSDARG00000002165	psme1	128.008005	150.416024	309.784386	330.313576	322.396062	208.974764	403.595538	400.834795	422.070361	300.590037	413.138554	308.439299
ENSDARG00000002167	cacnb1	0.19321	0.116179	0.772634	0.417055	0.89122	1.553908	0.229439	0.909698	1.589286	0.192789	0.146051	0.543466
ENSDARG00000002168	tra2b	15.925747	30.76582	29.368521	22.785852	18.711545	18.934373	28.93325	31.31655	30.383645	29.183763	32.223975	25.274155
ENSDARG00000002172	aplnra	0	0.18226	0.641294	1.04412	0.304442	0.747738	0.271757	0.77558	0.983181	0.452367	0.333558	0.169309
ENSDARG00000002174	itfg2	0.808792	1.372595	2.782756	2.901103	2.828274	2.618594	1.933932	1.835708	2.637352	2.717928	2.095194	1.92353
ENSDARG00000002184	igbp1	1.960194	2.376165	5.683512	4.293703	7.495367	5.981705	5.889221	6.148869	7.812924	2.970413	5.519485	3.734592
ENSDARG00000002190	chmp2bb	9.130132	18.507898	33.165661	34.23787	40.808042	21.979882	19.362994	23.552917	29.139324	23.672272	19.243656	29.820238
ENSDARG00000002192	aspn	0	0.048171	0	0	0.152146	0.15415	0.136718	0.299469	0.158799	0.025291	0	0.073834
ENSDARG00000002193	rho	0.010251	0.023473	0.096036	0.025536	0.171249	0.188842	0.050028	0	0.02458	0	0	0.114284
ENSDARG00000002194	rhd	0.070669	0.35694	0.122801	0.156473	0.065585	0.092047	0.202613	0	0.131788	0.104948	0	0.029179
ENSDARG00000002196	bach1b	0.855394	1.706304	2.742063	3.366446	3.693971	2.973805	3.165788	3.093241	4.220071	2.314693	2.474814	3.393156
ENSDARG00000002197	pygl	3.368523	12.768639	2.819209	30.248191	0.035956	3.075541	1.530891	13.210369	34.241953	28.511269	0.424251	47.138359
ENSDARG00000002204	hspb9l	0	0	0	0	0	1.123688	0	0.044618	0.160884	0	0	0
ENSDARG00000002210	stk25a	2.717541	9.365659	37.595107	36.930392	50.8739	48.987084	10.65198	5.494256	7.993978	20.480852	20.931752	15.48203
ENSDARG00000002213	invs	0.241424	0.290405	0.470509	0.296061	0.508777	0.559802	0.522329	0.694439	0.721348	0.304947	0.308524	0.427869
ENSDARG00000002215	rtca	2.148453	3.767942	8.345848	6.53496	5.960244	5.466045	6.867143	10.000275	10.910444	3.86605	3.59072	7.350406
ENSDARG00000002216	tbx3a	0.821648	0.873732	2.134009	3.362401	4.399553	5.645183	2.863149	2.565911	1.855721	3.221712	2.752546	2.092321
ENSDARG00000002217	scocb	0.556997	0.506398	0.849681	1.353331	1.250787	1.238605	0.848247	1.499713	2.966573	0.880447	0.874182	0.677428
ENSDARG00000002219	ENSDARG00000002219	0.321371	0.491388	1.701984	1.291742	1.976582	2.629764	2.035439	1.28217	0.140099	3.179632	2.519354	0.936386
ENSDARG00000002220	C5H9orf78	3.06834	5.324318	11.448555	10.126086	10.121227	8.946559	10.469494	11.931026	11.800944	6.839958	5.964523	8.454052
ENSDARG00000002230	sypb	0.140178	0.141368	0.245171	0.44489	0.219968	0.222644	0.540059	0.313856	0.696426	0.136411	0.162488	0.250571
ENSDARG00000002231	PLPP2	0.156303	0.025837	0.488892	0.318553	0.379787	0.214162	0.109996	0.151176	0.272604	0.135654	0.300079	0
ENSDARG00000002235	mmp14a	0.635955	0.785736	1.020088	2.00047	1.362004	2.348851	2.003907	1.772833	3.147387	0.755057	0.895357	1.726987
ENSDARG00000002240	psmb6	21.82407	42.45703	82.291302	118.764567	117.790719	84.938762	110.468396	144.249301	157.587885	89.112033	61.273072	112.368227
ENSDARG00000002241	KCNA2	0	0	0	0	0.036029	0.018059	0	0	0	0	0	0.020037
ENSDARG00000002249	tbxas1	2.864783	7.921138	10.347851	12.58622	15.82766	11.157522	8.646812	5.662369	4.584485	9.484519	9.047187	9.644604
ENSDARG00000002255	epb41l3a	0.071123	0.335739	0.382786	0.556203	0.631136	1.090222	0.43408	0.296866	2.203292	0.573921	0.471895	0.438994
ENSDARG00000002259	ca15c	0.241698	0.169528	1.438701	0	0	0.015613	0	0	0	0	0.026253	0.069292
ENSDARG00000002264	mrpl41	15.929437	11.149697	37.883498	23.929555	25.209935	17.856267	32.395718	60.08183	52.575552	21.269525	17.218118	25.294202
ENSDARG00000002267	dcaf13	2.808734	3.413295	13.179129	8.144586	10.632354	6.024286	9.124892	16.185656	20.175411	6.680726	6.377248	10.329394
ENSDARG00000002271	zfand5b	4.15065	14.298906	13.263898	14.980867	19.948001	14.940276	10.3091	10.133673	15.823247	20.395451	14.279139	22.097951
ENSDARG00000002285	mcoln1a	0.319155	0.836746	1.45871	1.694761	2.343373	1.26784	0.954408	0.952067	1.140232	1.36993	1.09025	1.259548
ENSDARG00000002293	ENSDARG00000002293	0.880292	0.35676	1.272059	1.185266	0.687341	2.102369	0.167222	0.420343	0.068169	0.027777	0.307907	0.278505
ENSDARG00000002295	ENSDARG00000002295	0	0.1004	0.046498	0.211592	0.198732	0.335515	0.098638	0.373084	0.101905	0.097307	0.047857	0.078902
ENSDARG00000002298	ankrd22	2.935073	5.993879	19.594592	19.230676	26.433072	26.37058	16.384268	8.856568	9.538485	9.57642	13.976121	15.553389
ENSDARG00000002299	ARSD	0.286023	0.188696	1.874545	0.381475	0.967502	0.832159	1.0976	1.298086	1.236282	0.285064	0.37637	0.254863
ENSDARG00000002300	p2rx2	0.00987	0.046692	0.018849	0.010007	0.040267	0.040367	0.01645	0.042743	0.009633	0.023012	0.011312	0.007465
ENSDARG00000002304	gins2	0.771147	0.48075	3.686959	3.622236	5.741692	1.58658	2.984757	7.38393	9.403324	2.397906	2.016285	2.579062
ENSDARG00000002305	me3	4.404545	3.728095	19.569423	11.407787	25.016518	13.207931	28.233854	14.955699	10.647181	9.167253	18.458325	14.721209
ENSDARG00000002311	fabp4b	0	0	0	0	0	0	0	0	0	0	0.048458	0
ENSDARG00000002330	lhx8a	0	0.019203	0	0.026307	0	0	0	0	0	0.020165	0.023469	0.019623
ENSDARG00000002332	frmd6	0.240271	0.229646	0.375766	0.391328	0.228034	0.397212	0.509297	0.610395	0.647016	0.359975	0.34695	0.452154
ENSDARG00000002333	fam102bb	0	0.039506	0.186882	0.270597	0.326647	0.309267	0.196218	0.101051	0.338607	0.207419	0.168237	0.14129
ENSDARG00000002336	dlc	14.529608	8.763679	21.407357	15.07736	22.173928	20.505671	14.561032	15.836608	18.269318	15.719458	19.716028	23.701083
ENSDARG00000002339	sgf29	1.353734	3.600011	5.292155	6.061848	5.968976	5.840117	9.343791	5.537228	6.951244	6.349849	4.843213	5.359165
ENSDARG00000002344	tubb4b	37.477449	50.152307	103.268249	134.896761	150.679461	116.282062	85.479981	181.061134	190.674077	51.996698	49.162763	88.907463
ENSDARG00000002347	cyp11a1.1	0.151053	0.087392	0	0.050878	0.114121	0.195469	0.114936	0.091311	0.242842	0.078658	0.145417	0.051029
ENSDARG00000002353	tagapa	0.485757	0.5978	1.148881	2.620835	3.636057	4.224458	1.263759	1.961704	1.588393	3.39956	2.419262	2.263228
ENSDARG00000002355	SHPK	0.0549	0.219615	0.688438	0.342352	0.258155	0.349365	0.042498	1.328802	0.189161	0.021868	0.185503	0.106402
ENSDARG00000002362	ubald1a	1.481563	8.76517	12.353494	11.007404	11.228629	9.123801	8.4932	7.714314	13.36832	8.995974	6.054868	11.38657
ENSDARG00000002365	cers5	2.153882	5.842964	9.898395	10.626216	17.012178	9.361866	10.234258	13.432283	10.662928	6.26863	6.104124	8.224118
ENSDARG00000002369	UBB	28.290382	60.783656	82.150148	104.360907	104.711256	72.42901	71.739466	67.840171	75.652822	65.599344	62.624496	111.750565
ENSDARG00000002377	mief2	1.501814	3.232516	2.733429	2.587041	2.768442	2.682792	2.989247	1.816645	3.432355	2.202362	2.655396	2.55515
ENSDARG00000002385	ATM	0.310951	0.507304	0.79318	0.798587	0.979232	0.746025	0.743371	0.892774	1.165523	0.456895	0.771045	0.547485
ENSDARG00000002391	tlcd1	0.176929	0.058493	0.176084	0.080131	0.080607	0.215487	0.103759	5.754089	14.076397	0.30711	0.113226	0.119541
ENSDARG00000002394	ugt5d1	2.428803	4.170954	26.426904	11.89318	14.408662	13.749201	7.311722	12.865014	9.780505	3.507825	6.239844	4.64778
ENSDARG00000002396	cry-dash	0.703146	2.853163	4.005101	3.52143	2.979787	3.61934	4.965647	3.819193	6.86792	2.642724	1.312992	4.455732
ENSDARG00000002401	gale	10.438161	12.517578	28.082506	33.513641	23.344887	15.098143	23.450607	38.838414	42.682358	12.592305	14.359703	16.485802
ENSDARG00000002402	ercc3	0.836648	1.222808	2.608626	2.875451	3.555969	2.518423	2.363809	3.816831	3.313741	1.799675	2.229083	3.158223
ENSDARG00000002403	nusap1	0.150884	0.086638	0.434684	0.692344	1.220463	0.385667	1.270465	5.534007	5.940696	0.106139	0.346594	0.69349
ENSDARG00000002405	si:ch211-225b11.1	0.672786	1.493758	3.361458	2.258017	3.281066	2.395684	2.891864	4.59612	4.525255	1.034435	1.106741	1.171105
ENSDARG00000002406	zmynd10	0	0.037629	0	0	0	0	0.026699	0	0	0	0	0.076901
ENSDARG00000002411	ENSDARG00000002411	0.412311	0.37841	3.641266	1.728261	2.296234	2.156118	1.559441	1.577913	2.003329	1.148042	1.645642	1.562275
ENSDARG00000002445	prdm1a	0.127303	0.364729	0.920766	0.76877	1.42916	0.898762	0.666928	1.427719	1.526158	0.43356	0.434517	1.047534
ENSDARG00000002463	ENSDARG00000002463	0.006532	0.035631	0.107588	0.065082	0.158014	0.097527	0.072114	0.15636	0.051545	0.032838	0.127121	0.165171
ENSDARG00000002467	rdh14b	0.758439	1.537595	2.481351	4.429914	2.97083	3.664373	3.520435	2.712909	4.410382	3.079367	2.417893	3.077564
ENSDARG00000002479	ercc6l	0.143404	0.135809	0.579371	0.498606	1.372455	0.290183	0.535382	2.467339	2.836657	0.239583	0.23977	0.405223
ENSDARG00000002483	WNT7A	0.009885	0.053923	0.061839	0	0.066053	0	0	0	0.023702	0	0	0
ENSDARG00000002487	noc3l	2.068194	1.500043	3.350977	3.153854	4.287557	3.300203	3.193155	5.744799	8.049623	3.325428	3.631151	4.225988
ENSDARG00000002494	ITGB6	4.398234	11.848946	10.238759	9.553208	14.181563	10.211686	11.762766	8.376402	4.136856	7.117404	10.195195	5.779138
ENSDARG00000002506	C7H16orf87	4.616571	7.345079	6.050823	5.913155	5.343866	4.612335	6.683818	6.034913	7.578553	4.382312	3.785243	3.898962
ENSDARG00000002507	ITGA10	0.007031	0.015982	0	0	0.008809	0.014719	0.056507	0.020816	0.045035	4.336487	0	1.51958
ENSDARG00000002508	ENSDARG00000002508	0.042361	0.012816	0.27533	0.053094	0.187084	0.023648	0.072906	0.058187	0.150368	0.040373	0.05289	0.118163
ENSDARG00000002509	zgc:153911	0.723161	0.387737	1.377461	2.217048	2.768365	2.721715	0.80143	0.998719	2.51195	0.477961	0.757073	1.688179
ENSDARG00000002510	dmbx1b	0	0.040466	0	0.027232	0.082163	0.112891	0	0	0	0.021027	0	0.02092
ENSDARG00000002523	hsdl2	11.36706	23.79329	69.553842	68.953449	78.502221	84.359614	46.391796	55.890744	46.524896	47.634186	35.656623	61.872976
ENSDARG00000002533	adora2b	0	0	0	0	0.042558	0	0	0	0.030542	0	0.035868	0.091972
ENSDARG00000002536	tm9sf4	1.804609	4.971074	9.648226	7.720953	8.312678	8.14258	5.399295	7.773904	10.263776	6.250252	4.845047	10.248411
ENSDARG00000002538	smu1a	6.253714	8.678268	15.698691	17.263735	18.379273	13.438334	13.332143	25.513427	29.378412	12.735696	9.31647	18.904703
ENSDARG00000002546	rundc3ab	0.074639	0.135717	0.080813	0.157318	0.376927	1.254001	0.48149	0.076356	0.33039	0.109625	0.355668	0.509078
ENSDARG00000002549	eif3eb	0.373014	1.228288	0.091507	0.374116	0.724493	1.146349	0.532004	2.423305	3.623807	1.873627	0.797548	3.177518
ENSDARG00000002552	mapkapk2a	3.113035	5.242058	12.005014	12.426497	12.503985	10.390148	6.839608	10.260543	15.094727	7.709677	8.594483	10.003468
ENSDARG00000002564	syngr1a	0.047619	0	0.018618	0.088963	0	0.039873	0	0.015832	0	0.022731	0.016761	0
ENSDARG00000002571	tmod2	0.693547	0.295567	1.508347	0.539871	1.031851	0.834792	0.824895	1.815869	1.117266	0.248294	0.625532	0.583957
ENSDARG00000002576	cabp5a	0.440129	0.967796	0.528252	2.227127	0.068394	0.057491	0	0.299469	0.529686	0.097717	0.014411	0.031893
ENSDARG00000002582	tbx15	0.006204	0.04375	0.012938	0.035764	0.020729	0.115189	0.040024	0.070013	0.103277	0.072003	0.005823	0.090851
ENSDARG00000002587	dpysl3	0.38691	0.542748	0.464749	0.381348	0.736453	0.587345	0.463271	0.977878	0.867622	0.2438	0.816164	0.366543
ENSDARG00000002589	mylpfb	0	0	0	0	0.203988	0.168553	0.129856	0	0.234229	0	0.070852	0
ENSDARG00000002591	ruvbl1	3.383294	4.14987	15.737419	10.532762	14.133875	8.360006	9.523597	24.362882	39.931997	5.766171	6.545738	10.687462
ENSDARG00000002593	slc45a2	0.239943	0.258544	0.569829	0.575549	0.742269	0.699468	0.538882	1.217308	2.024236	0.13575	0.30028	0.445822
ENSDARG00000002597	pabpc1l	0.144599	0.105171	0	0	0.019324	0.067915	0.138801	0.215378	0	0.080361	0.065146	0
ENSDARG00000002600	pcsk1	0.041096	0	0	0	0.010998	0.055126	0	0.008756	0	0	0.046345	0
ENSDARG00000002601	irx7	0.014179	0.051564	0.022175	0	0.023686	0.14247	0	0.018465	0.271975	0.054146	0.039925	0.131725
ENSDARG00000002607	ENSDARG00000002607	0.135473	0.005729	0.009854	0.086326	0.094733	0.010552	0.061909	0.151642	0.173805	0.066219	0.031049	0.146344
ENSDARG00000002609	RNF145	0.793107	1.707538	1.273918	1.082167	0.601481	1.332252	1.883285	0.860625	0.752482	2.057814	2.07566	0.632841
ENSDARG00000002613	rpa3	4.90187	1.290868	12.05436	9.431388	13.384076	4.98197	7.938087	23.648169	29.747619	4.90564	6.66333	5.904373
ENSDARG00000002632	anxa11b	8.408317	10.606949	19.323054	16.527829	30.191562	11.118943	14.433309	26.788631	41.766113	15.141888	10.608209	20.121138
ENSDARG00000002634	ENSDARG00000002634	0	0	0.294153	0.042592	0.327559	0.170865	0.17358	0.545751	1.607813	0.264293	0	0.520517
ENSDARG00000002635	fam184aa	0.108119	0.254574	0.122429	0.241427	0.261544	0.199773	0.177951	0.396604	0.43815	0.165084	0.241422	0.152378
ENSDARG00000002642	sh3gl1b	0.670382	2.707348	1.497752	0.693978	2.079764	2.186994	1.149296	1.181	1.711741	0.681583	1.023439	0.965431
ENSDARG00000002644	rgs5a	14.760412	16.33207	21.168308	37.584549	27.962388	41.308537	26.015723	23.847197	66.204033	14.298909	24.171911	16.963631
ENSDARG00000002656	stxbp5a	0.07855	0.062785	0.081	0.157682	0.236665	0.336952	0.081789	0.112247	0.386965	0.15736	0.253195	0.635998
ENSDARG00000002659	mapre1b	10.373519	14.187961	26.053383	21.531051	22.466938	15.474994	17.050402	29.354914	40.193767	14.553829	15.635011	16.912084
ENSDARG00000002663	optn	9.30297	19.37197	44.503811	48.742293	50.162604	44.194907	33.8041	17.630427	15.577037	27.490153	25.106992	31.041137
ENSDARG00000002666	kcnj1b	0.582617	1.116134	0.585752	1.062535	1.233957	0.696915	0.496647	0.415083	1.621441	0.734997	0.849558	1.256496
ENSDARG00000002670	atg14	0.782523	1.350171	2.223124	2.968206	2.647557	2.440132	1.643107	1.383334	2.394609	2.917051	1.976952	2.3508
ENSDARG00000002682	tbcela	3.765413	16.806758	19.919441	18.125536	27.762845	20.119733	11.078059	8.444905	4.896519	13.081741	13.82509	8.824513
ENSDARG00000002685	fam113	0	0.061943	0	0	0	0	0.096118	0	0.053003	0.032522	0.029299	0
ENSDARG00000002690	rabif	1.762585	3.482615	8.84184	8.594213	8.604296	7.704234	6.89777	14.503524	17.665597	5.838351	6.827129	11.595456
ENSDARG00000002696	gnb3b	0.479158	0.01444	0	0	0	0.026598	0	0.086895	0.019041	0	0	0
ENSDARG00000002701	rasl12	0.120526	0.265141	0.372973	0.044067	0.047284	0.299486	0.622723	0.356342	0.411822	0.074312	0.004981	0.03287
ENSDARG00000002707	her11	0	0	0.022683	0	0.024229	0	0	0	0	0	0	0
ENSDARG00000002710	ncl	16.152437	28.663884	85.310132	62.865283	73.057712	55.713652	61.048652	129.967876	172.820141	47.799584	57.648251	85.80172
ENSDARG00000002720	utp15	1.81243	1.566044	4.614542	3.913284	4.449427	2.590823	4.022896	8.568237	10.19146	3.4672	2.9865	5.497148
ENSDARG00000002722	ANKRD2	0	0.075729	0	0	0	0	0	0.027694	0	0	0.029318	0
ENSDARG00000002728	kiss1ra	0	0	0.122079	0	0	0	0.020142	0	0	0.029809	0	0.176079
ENSDARG00000002731	sdc2	2.653728	2.147349	3.128407	13.208209	2.704453	2.630329	1.919796	13.176916	23.756811	9.650857	1.679286	14.152908
ENSDARG00000002732	spon2b	0	0.037029	0.22473	0.358344	0.354893	0.384231	0.173154	0.012439	0.025937	0.255074	0.339682	0.141821
ENSDARG00000002745	tdh	21.200344	26.142656	9.283249	93.154122	8.895289	23.372615	14.010663	23.73624	98.579062	59.057169	6.336566	115.406804
ENSDARG00000002748	sema6d	0.955657	1.814915	3.480709	2.666164	4.618988	12.794844	6.01149	2.784742	7.108335	4.69555	2.469671	3.314778
ENSDARG00000002750	ENSDARG00000002750	0.058172	0.170414	0.267874	0.265654	0.496676	0.281428	0.346073	0.185128	0.728382	0.191289	0.263898	0.246193
ENSDARG00000002754	pdcd2l	0.87215	1.955873	2.909817	5.105321	4.977832	2.65333	1.89414	3.208974	9.026768	5.10677	4.13391	5.419338
ENSDARG00000002758	dedd1	19.47413	74.034761	47.434024	78.502014	72.261608	84.561498	101.214019	50.195866	52.904493	105.759779	85.684453	95.900082
ENSDARG00000002760	GDF5	0	0.030234	0	0	0	0.069615	0	0	0	0.015874	0	0
ENSDARG00000002764	miox	4.745808	1.001826	0.744166	19.369854	0.020918	0.566186	0.904711	8.509614	17.713946	8.631106	0.346857	16.425848
ENSDARG00000002768	pvalb2	0	0	0	0	0	6.081078	0	0	0	0.055027	0.031384	0
ENSDARG00000002771	SLC4A5	0.087399	0.028814	0.007421	0	0.006894	0.056324	0.087793	0.266197	0.064314	0.027179	0.034859	0.019169
ENSDARG00000002779	pdx1	1.195258	1.030951	0.359479	0.458049	1.049536	1.745021	1.660723	1.100472	2.865855	2.31144	1.596498	0.14236
ENSDARG00000002787	tle3a	1.528621	2.086936	3.530033	2.935557	4.514294	3.898427	2.637269	2.602255	3.039482	2.286805	1.963097	1.753524
ENSDARG00000002790	ap2m1a	11.454356	19.723674	46.653757	31.677718	37.780985	28.298654	28.992452	62.926473	65.423817	22.520876	30.079921	27.891922
ENSDARG00000002791	atp1a1a.1	52.502592	114.704235	270.364388	169.962391	221.502193	164.106288	181.185486	177.160773	131.884295	171.7552	221.351003	152.564847
ENSDARG00000002792	arcn1a	5.751761	6.178057	23.758958	11.063009	14.185594	12.321554	16.544663	16.217423	19.647543	7.58836	9.57386	11.138491
ENSDARG00000002795	meis3	0.007004	0	0.118421	0	0	0.046914	0.223724	0.09314	0.033585	0.059744	0.017621	0.09302
ENSDARG00000002797	ENSDARG00000002797	0	0.079781	0.974393	0.349739	0.073295	0.411475	0.045287	0.128372	0.210403	0.083776	0.71541	0.489141
ENSDARG00000002798	cog8	1.742061	2.033682	3.869356	4.491337	3.736719	3.734657	3.349498	3.443591	4.713252	2.52379	2.605328	2.858961
ENSDARG00000002816	rasgrf2b	0.048075	0.050029	0.048333	0.025661	0.022925	0	0.00443	0.063934	0	0	0.029018	0.019129
ENSDARG00000002826	cep57l1	0.629325	0.667515	1.517334	1.328117	2.575138	1.302739	1.680272	4.568286	5.029749	1.635525	2.543772	1.526591
ENSDARG00000002830	trmt2a	1.171504	2.306252	6.846315	4.047215	4.514795	5.707992	5.303361	10.024413	7.527813	3.676221	4.121482	3.376288
ENSDARG00000002831	COL4A4	0.052594	0.01866	0.034105	0.137241	0.010893	0.027927	0.011585	0.035828	0.02153	0.029392	0.021672	0.028601
ENSDARG00000002840	ENSDARG00000002840	2.213185	5.553595	10.45208	4.813338	7.899063	9.81824	7.753625	5.208667	3.988538	5.860433	8.122077	5.444251
ENSDARG00000002847	FNDC1	0.016327	0	0.007308	0.017098	0.0197	0.007812	0.03603	0.035499	0.005593	0.004454	0.029787	0.013001
ENSDARG00000002872	zgc:113210	0.47765	0.546845	1.125124	0.896022	0.975229	0.780148	0.783634	1.301821	1.173534	1.080898	0.921547	1.292883
ENSDARG00000002877	reps1	0.670881	1.358685	2.178008	2.160939	2.481422	2.177251	1.746039	2.122827	2.634714	1.563648	2.177773	2.141592
ENSDARG00000002880	VPS50	0.121177	0.312249	1.010624	0.787919	1.305347	0.886798	0.632069	1.025616	1.987793	0.424463	0.759855	1.143028
ENSDARG00000002894	aven	0.589492	1.821046	3.628204	2.84172	3.343213	3.114897	3.614664	4.686923	4.088037	2.31133	2.93603	2.697011
ENSDARG00000002897	ENSDARG00000002897	0.746723	0.705775	1.847705	1.804796	1.654967	1.757901	1.240023	3.31841	3.368094	2.124531	1.35201	1.991858
ENSDARG00000002909	tjp3	3.971792	8.396269	15.460071	16.069449	23.787944	20.637831	13.486878	19.492889	22.402018	11.125058	10.922376	15.317741
ENSDARG00000002912	adipor1a	0.609159	0.797403	1.710636	2.086323	1.113539	1.509554	1.11988	2.238981	3.690265	2.093725	0.722548	1.40767
ENSDARG00000002916	SEC31B	0.936821	0.579496	1.357537	0.872272	1.503357	1.080399	0.792236	0.928287	1.374419	0.3039	0.438769	0.598197
ENSDARG00000002917	gls2b	0.226537	0.072691	0.055915	1.442569	0.663182	1.029826	0.119932	0.523024	3.138921	2.197812	0.120807	2.51077
ENSDARG00000002933	gbx2	0	0.314246	0.135141	0.071749	0.14435	0.036177	0.250844	0.239413	0	0.096245	0.172349	0.040138
ENSDARG00000002937	meis1a	2.158	1.813138	4.341628	5.525535	7.240359	7.097727	2.383238	6.967953	15.828196	2.969233	3.928388	3.564079
ENSDARG00000002945	bgnb	0.06407	0.608466	1.658869	5.052994	3.558605	4.322106	2.486854	2.363062	10.370624	2.434667	0.85405	5.084717
ENSDARG00000002947	abcd3b	0.329194	0.869631	4.283805	2.258875	4.036188	3.089275	1.370321	3.733636	2.844469	1.351975	1.783919	1.661844
ENSDARG00000002949	ppp6c	9.227528	13.542681	34.855643	27.019393	29.539366	27.37371	30.661919	35.595993	37.431412	23.677367	24.604062	27.152085
ENSDARG00000002952	smo	0.198328	0.235012	0.327595	0.369959	0.357365	0.35079	0.454258	0.414897	0.812139	0.217012	0.341972	0.451308
ENSDARG00000002956	ENSDARG00000002956	0.629032	1.132626	1.184598	1.606041	0.793075	0.678072	0.480936	2.028659	2.607724	0.923272	0.233752	0.802105
ENSDARG00000002959	gpr34b	0	0.219018	0.678155	1.050129	1.146917	1.47251	0.388434	0.38445	1.530661	0.183988	0.542663	0.313322
ENSDARG00000002967	pdap1b	6.44433	6.147727	13.130361	12.548049	12.850067	9.91801	10.510044	16.868996	23.041206	10.874805	11.628678	16.000125
ENSDARG00000002968	A1CF	5.288119	4.005579	30.374562	19.765693	19.379204	25.699814	13.138521	25.927704	22.055616	12.118494	14.44943	21.35374
ENSDARG00000002970	ss18	2.95225	5.582303	11.72502	11.000145	13.115596	10.632202	9.411708	15.184942	17.781339	11.389687	7.90509	11.125254
ENSDARG00000002971	phc1	0.542345	0.669988	1.415538	1.121417	1.0417	1.158363	1.717036	1.083808	1.994981	0.849008	0.929555	1.064022
ENSDARG00000002986	gda	3.019849	10.207873	12.40509	13.060863	9.865396	7.235884	13.356781	16.578159	7.183935	10.34215	7.448665	12.525777
ENSDARG00000002988	tnnt2d	1.998421	3.398223	1.157544	0.69138	0.525481	1.7353	2.864797	0.860125	0.619397	0.529958	0.338668	0.55009
ENSDARG00000002991	cep135	0.146457	0.337448	0.581968	1.279516	2.092131	1.420741	0.846875	1.96538	2.216904	1.613536	1.539692	1.204297
ENSDARG00000002994	ENSDARG00000002994	3.333298	11.251629	12.874076	12.298833	18.714578	21.989054	11.266015	9.014979	5.293671	11.255155	15.7726	12.442803
ENSDARG00000003008	PRKCE	0.178291	0.3186	0.283641	0.298628	0.112949	0.236801	0.289518	0.457865	0.714934	0.287598	0.086557	0.251308
ENSDARG00000003017	ube2al	6.480021	17.471456	20.456187	20.219407	27.205362	17.196342	13.15989	11.364957	18.619808	19.753781	14.227807	16.770081
ENSDARG00000003020	lrrc4.2	0.173464	0.014337	0	0.058921	0	0	0.061036	0	0.018905	0	0.033303	0
ENSDARG00000003021	hdac8	2.265037	2.422936	3.296274	4.399448	5.462788	4.301159	4.679451	5.022731	5.028754	3.13833	3.526032	4.321759
ENSDARG00000003022	ENSDARG00000003022	0.611131	0.227707	0.133534	0.340299	0.304286	0.505226	0.293762	0.249814	0.70971	0.239281	0.088155	0.222104
ENSDARG00000003027	scnm1	1.866829	4.893522	11.866736	3.833159	5.284198	3.622129	6.972366	15.59204	6.192362	3.09768	9.042152	2.458574
ENSDARG00000003032	eif4a1b	44.546513	102.884815	144.36003	103.045631	122.398816	129.482386	119.297107	110.939719	124.540402	128.977106	117.773286	149.166982
ENSDARG00000003035	hspa9	11.96129	14.479548	35.637776	25.548523	28.855727	21.891631	30.706737	45.114251	47.312927	21.991907	24.179897	37.711085
ENSDARG00000003041	ENSDARG00000003041	0	0	0.21009	0	0.232699	0.022496	0.155985	0.142922	0.128838	0	0.056739	0.149759
ENSDARG00000003046	ENSDARG00000003046	0.007076	0.04428	0.070729	0.043328	0.041373	0.023701	0.017953	0.101783	0.225802	0.020267	0.014944	0.045247
ENSDARG00000003054	tacr3l	0.01466	0.139948	0.315251	0.109553	0.146939	0.190268	0.307356	0.14135	0.536044	0.104968	0.06192	0.156624
ENSDARG00000003058	cep43	5.313468	9.428585	13.810854	16.608511	12.512659	11.242873	11.311643	17.529315	21.634317	10.64664	11.592307	10.188624
ENSDARG00000003061	cd276	1.214666	2.533202	1.068641	0.750831	1.491854	1.176965	2.062907	1.850415	2.612182	1.126931	0.674409	1.623
ENSDARG00000003068	gorasp1a	1.001261	1.617768	2.310548	1.599467	2.154389	1.781562	2.31332	3.357883	3.67935	1.381878	1.551401	0.955462
ENSDARG00000003069	btbd7	0.026103	0.015213	0.052337	0.01042	0.04193	0.042218	0.075036	0.050069	0.139448	0.023962	0.129568	0.046635
ENSDARG00000003077	gpx9	0.008684	0	0	0	0	0.078852	0	0	0.04958	0.019741	0	0.01921
ENSDARG00000003081	mybphb	1.054784	0.019899	0.007461	0.017839	0.013972	0.311611	0.097471	0.045625	0.117991	0.060025	0.011775	0.061002
ENSDARG00000003084	spire2	0.049946	0.038529	0.114589	0.053818	0.101487	0.050869	0.009113	0.126241	0.167523	0.029	0.010692	0.059916
ENSDARG00000003085	STAMBPL1	1.366353	0.656045	1.304009	1.866828	1.349769	1.304719	1.990361	1.383551	3.893297	1.066261	0.932166	1.050551
ENSDARG00000003087	ubxn6	0.928814	1.540255	3.370019	3.350126	3.972053	3.048664	2.233703	3.102891	2.583326	1.986256	2.060889	3.603392
ENSDARG00000003090	or30bt4	0.01441	0	0	0.035894	0	0.048263	0	0	0	0	0	0
ENSDARG00000003091	oclnb	0.25007	0	0.034287	0.07722	0.031127	0.252022	0.974058	0.202477	1.100032	0.177891	0.27983	0.023081
ENSDARG00000003098	kdm5bb	2.722969	3.932716	6.479032	6.972892	7.42867	7.067447	6.161732	5.63705	7.193689	5.145481	4.466898	7.023089
ENSDARG00000003109	rcan1a	2.452021	2.884758	9.381436	4.08378	3.610971	12.966628	6.826898	14.142446	5.952971	3.750302	4.708148	4.669645
ENSDARG00000003113	ada	19.168442	30.888233	180.168854	104.140041	130.13032	115.929121	50.189872	39.876124	48.036414	82.887822	113.882343	81.052664
ENSDARG00000003127	zgc:123105	4.551309	15.899637	14.356255	13.338727	12.058879	14.782641	16.031269	13.736299	14.801598	20.69178	12.918831	24.67588
ENSDARG00000003132	apip	6.440287	12.951307	18.876881	23.532377	27.537444	20.415096	20.965437	27.017106	23.929659	20.106357	15.882669	25.24003
ENSDARG00000003142	dachc	1.490866	2.900922	7.261514	2.173699	4.769603	4.385315	4.109589	3.358148	1.873052	2.132326	5.839963	3.138049
ENSDARG00000003144	pxmp2	4.748383	5.873805	7.824953	12.733266	2.596721	6.182418	6.452356	15.586319	21.837664	30.139438	2.232042	33.29879
ENSDARG00000003146	ENSDARG00000003146	0	0	0	0	0	0.057491	0.097443	0	0.042701	0	0	0
ENSDARG00000003151	skp1	33.237648	52.261768	133.007715	116.2347	134.276664	102.236469	104.586305	147.792595	156.430534	89.303636	76.565763	116.542288
ENSDARG00000003153	nudt21	2.388922	6.248989	11.186424	11.936135	14.539187	9.896253	12.959414	21.551714	23.614965	7.255428	7.218408	11.187556
ENSDARG00000003157	ENSDARG00000003157	0.449065	0.537722	1.427446	0.709353	1.341187	0.936184	1.059307	1.174999	1.234286	0.864399	0.894382	0.644436
ENSDARG00000003165	nr2f6b	2.380958	8.316518	10.069361	10.846276	9.982804	8.971411	12.802464	10.895198	10.403131	8.74557	8.63226	7.21462
ENSDARG00000003167	mlst8	1.017762	2.107369	4.796349	2.468364	5.612467	3.805659	4.666434	5.283589	5.912167	3.912334	2.648099	4.298632
ENSDARG00000003169	magi1b	0.769004	4.346233	1.260262	4.832304	2.74896	2.303006	1.479145	3.497978	3.947174	3.323126	1.957213	8.195679
ENSDARG00000003175	stx5al	2.470075	4.022885	8.672062	5.134324	6.21278	6.228226	5.24637	7.687221	6.634237	4.416823	4.408116	5.151444
ENSDARG00000003181	sult1st4	1.670067	8.067667	4.463547	14.279381	12.595945	16.467617	6.994699	6.621451	9.383204	19.458202	8.404931	17.923476
ENSDARG00000003189	psmd1	30.087716	30.006975	53.030408	53.495663	53.51623	33.561707	42.856153	80.764344	86.893168	37.828843	27.716901	35.921146
ENSDARG00000003193	rassf7b	3.1321	7.353526	16.437135	13.645759	19.606757	11.801691	12.78772	7.54853	9.583682	9.485729	10.741957	12.949585
ENSDARG00000003197	ENSDARG00000003197	0.371548	1.337704	1.188375	1.541244	1.056965	1.607796	1.518174	1.184197	1.738351	0.603314	1.40836	1.218158
ENSDARG00000003200	foxm1	0.105947	0.061646	0.14581	0.369471	0.615314	0.141903	0.655449	1.966945	2.612886	0.080917	0.125296	0.214025
ENSDARG00000003203	rhcga	0.747378	0.612638	0.754145	1.087598	2.119698	1.089699	0.508454	1.818671	1.25341	1.50928	0.986783	0.231787
ENSDARG00000003205	ngly1	2.023082	2.840436	4.773953	4.809739	5.75808	4.031242	3.778124	5.224319	6.115586	3.373835	3.00692	4.320404
ENSDARG00000003206	chchd6a	1.1108	5.750716	13.576757	12.174076	10.263911	8.604829	14.970747	19.155037	17.260429	9.986454	7.879558	11.206591
ENSDARG00000003207	mterf3	1.063336	3.36655	31.347014	4.488425	4.224953	3.841558	17.696939	5.852078	14.480677	5.292463	5.125413	38.107594
ENSDARG00000003208	pomk	0.165536	0.646583	0.642418	0.809407	0.829581	0.82651	0.763318	0.782738	0.712954	0.766756	0.625799	0.917013
ENSDARG00000003210	ANO2	0	0.033047	0.170544	0.090545	0.032447	0.030436	0	0.072512	0.093144	0.138809	0.025588	0
ENSDARG00000003213	naa15a	3.051313	3.819018	10.240225	6.411156	7.713427	5.92991	7.528264	14.988516	17.378144	5.50926	5.634836	7.970278
ENSDARG00000003216	anxa2a	16.406682	8.121645	13.208862	22.637929	20.19327	12.8304	23.588297	68.96996	107.145942	6.926573	9.553957	13.014873
ENSDARG00000003217	urb2	1.404281	1.703423	4.200273	2.910689	4.222113	2.527331	2.360817	7.26338	6.653133	4.116165	3.212106	5.32623
ENSDARG00000003219	bin2a	83.206644	112.11799	345.62468	256.685125	331.796577	245.702818	311.724656	339.863987	308.481865	180.000494	243.736467	205.19519
ENSDARG00000003229	gdf9	0.409566	0.378893	0.179798	0.161085	0.036009	0.204561	0.500603	0.18156	0.120598	0.192073	0.182092	0.133506
ENSDARG00000003235	nup88	2.503381	3.008526	8.416964	5.010074	6.709529	5.397448	6.896092	8.106329	9.925217	4.380561	4.338502	5.725619
ENSDARG00000003244	ENSDARG00000003244	5.649225	17.165923	13.384591	15.728901	16.02721	16.484745	11.172524	11.968429	14.711709	16.435928	19.413682	12.779896
ENSDARG00000003250	pik3cd	0.115016	0.469279	1.711019	1.055153	1.406032	1.48457	1.784315	2.078011	2.024573	0.701672	1.252112	0.516015
ENSDARG00000003251	zbtb22b	0.005702	0.114049	0.303197	0.170442	0.133354	0.08594	0.11035	0.326075	0.355464	0.272115	0.024084	1.292535
ENSDARG00000003257	zgc:101559	0.243201	0.581422	1.913744	1.626659	2.204338	2.715135	1.365472	0.754663	0.691093	1.427449	2.625029	0.920469
ENSDARG00000003259	loxa	0.260505	0.3056	1.168835	0.648903	0.252681	0.825517	0.303573	0.239382	0.267172	0.098196	0.682825	0.92121
ENSDARG00000003269	CLCN3	2.434839	4.143769	6.349241	5.187585	5.961516	7.478607	5.986034	5.955653	6.946109	5.001284	5.388754	5.254738
ENSDARG00000003270	dhps	1.592989	3.644103	5.214929	5.291615	5.822646	5.400523	3.889372	6.590481	11.278247	4.478374	4.501081	6.586125
ENSDARG00000003281	pik3ip1	0.461111	1.008753	0.743678	2.189521	1.492428	2.545848	1.719681	1.312695	2.453048	1.471965	1.227384	2.503336
ENSDARG00000003287	wdr12	1.1211	1.032493	4.189737	2.683793	4.183388	2.279763	3.04312	6.04124	8.58778	1.654089	2.695558	3.814387
ENSDARG00000003290	dab1b	0	0	0	0	0	0	0.020273	0	0	0	0.011061	0
ENSDARG00000003293	sox9a	0	0	0	0.089202	0.119814	0.101527	0.033522	0.115181	0	0	0.048774	0.048276
ENSDARG00000003303	stc1	0	0	0	0	0	0	0.046327	0	0	0	0	0
ENSDARG00000003307	STX16	1.298541	2.002432	3.604241	3.366617	3.649786	4.16183	2.529328	3.328543	3.70548	2.501875	4.008783	2.685201
ENSDARG00000003308	emc2	8.14589	10.057482	24.611222	24.746257	24.404174	18.598367	26.754005	42.058692	42.880838	20.335275	18.995037	24.30243
ENSDARG00000003311	pank2	0.81615	1.332395	2.30601	3.67203	3.150695	4.23538	2.16975	3.357124	4.151342	3.039851	2.330933	4.328821
ENSDARG00000003313	ENSDARG00000003313	0	0.081032	0	0.055504	0	0.027986	0.057496	0.573025	0.463754	0.563718	0.078427	0.641714
ENSDARG00000003320	fam91a1	1.036937	2.657999	4.183736	3.892364	4.607178	3.165511	3.209879	4.955852	4.765313	4.221013	3.502737	3.940283
ENSDARG00000003326	cacng5a	0.024926	0.030216	0.025989	0.020697	0	0	0.085759	0.03315	0.019922	0.015864	0.116979	0.030876
ENSDARG00000003328	ENSDARG00000003328	0.828258	0.370531	1.298863	0.952527	1.344291	1.006915	1.097078	1.204455	1.393396	0.648474	1.048411	0.588987
ENSDARG00000003344	trpc2b	0.052259	0.043857	0.018725	0	0.006715	0.013464	0.036302	0.016038	0.067469	0.015351	0	0
ENSDARG00000003373	commd2	5.442358	8.622545	10.357663	14.503574	12.199931	11.091004	9.706368	17.189719	19.957399	11.881382	6.704474	13.234892
ENSDARG00000003375	gng12a	3.648102	6.442047	21.375719	15.706029	18.83443	12.292035	11.981752	19.837914	22.014699	9.761815	10.235233	13.812077
ENSDARG00000003380	paox	6.905844	9.603198	28.545422	13.951347	29.085584	17.541792	18.302112	27.899673	14.396161	8.670655	10.530384	12.141533
ENSDARG00000003381	ENSDARG00000003381	0.542214	0.863681	0.757414	1.737872	2.315819	1.216561	1.459962	1.646536	3.47246	1.538222	1.540714	1.142117
ENSDARG00000003382	cwc25	5.048115	6.849568	7.041403	11.348133	9.684415	8.839144	8.514633	9.273455	11.424021	10.078947	7.605475	9.072252
ENSDARG00000003383	asb8	0.899059	2.51455	4.460471	3.887384	6.990443	5.134234	3.155727	4.063135	5.714109	3.444786	2.621736	4.594214
ENSDARG00000003395	ENSDARG00000003395	0.011596	0.023563	0.08213	0.058113	0.037739	0.010014	0.031536	0.036809	0.031924	0	0.154716	0.048598
ENSDARG00000003398	rbpja	0.997315	2.04567	3.455193	3.03264	2.219839	3.954674	2.650567	2.428586	1.765745	3.066494	3.022476	3.079983
ENSDARG00000003399	fgf8a	0.006683	0	0	0.094554	0	0	0.195898	0.008888	0	0	0	0
ENSDARG00000003403	TENM1	0.075536	0.420886	0.372627	0.845488	0.819111	0.520361	0.294368	0.55022	0.555684	0.324344	0.418142	0.220091
ENSDARG00000003411	foxa2	0.392811	1.666594	1.365171	2.261355	0.874922	1.096371	1.227577	3.598747	7.388202	9.983592	0.663644	11.09379
ENSDARG00000003414	capslb	0.277429	0	0	0	0.102988	0.103244	0.019885	0.061492	0	0.058857	0.108497	0
ENSDARG00000003420	chrna5	0.053072	0.144753	0.705508	0.638967	0.285014	0.444388	0.844498	0.237562	0.763504	0.540449	0.22416	0.460179
ENSDARG00000003421	igf2bp2a	0.157907	0.748696	2.709333	1.453028	1.750404	0.810585	1.799478	0.646945	1.067888	0.704812	2.319388	0.77022
ENSDARG00000003429	hnrnpdl	26.048732	52.757591	105.901921	98.074006	92.839825	95.420085	74.802	101.965916	87.000171	59.314677	59.019802	86.38398
ENSDARG00000003444	dhrs7	3.06497	4.053147	16.796632	13.313342	19.231847	17.752557	10.997332	11.200837	8.290216	6.529244	7.720906	9.177568
ENSDARG00000003446	ippk	0.368707	0.368734	4.545768	1.898087	3.284936	2.099353	1.403313	2.762265	4.272883	0.856529	1.046853	1.073274
ENSDARG00000003449	pde10a	0.009747	0	0.017866	0.056912	0.009542	0.05179	0.044016	0.006482	0.157147	0.043624	0.016083	0.106128
ENSDARG00000003462	fech	0.112496	0.225008	0.527805	0.224177	0.187924	0.094196	0.188682	0.104726	0.458541	0.150357	0.142544	0.376237
ENSDARG00000003469	neurod4	0.030951	0.01407	0.048405	0.096372	0	0	0.009983	0	0.037106	0	0.010894	0.086262
ENSDARG00000003475	sult1st5	4.419877	8.171648	24.357825	19.837037	26.165832	21.162364	20.288208	13.594157	12.793095	15.449873	19.04126	19.545425
ENSDARG00000003486	ppp1caa	3.94785	7.938166	13.04063	13.818738	13.145925	11.704831	12.789909	19.203487	23.52687	13.244886	8.764392	20.479787
ENSDARG00000003487	nup93	1.065443	1.08619	4.833955	2.827655	6.368944	2.69934	3.373005	12.441586	18.561134	2.342422	2.487073	3.932083
ENSDARG00000003495	MADD	0.465959	1.783168	1.82118	1.524994	3.081011	1.907178	2.295868	2.928236	1.599427	1.983897	1.34472	1.169867
ENSDARG00000003512	anks1b	1.641275	0.450146	0.871094	1.155195	0.532828	1.14911	0.733016	0.537384	0.802462	0.55532	0.344348	0.715201
ENSDARG00000003517	impa1	3.98323	10.25798	13.728262	15.441027	19.524408	10.936315	9.972086	20.097115	19.131011	8.082258	6.961605	10.254609
ENSDARG00000003519	aprt	4.081021	7.263543	17.503969	10.135376	14.74178	12.4252	12.189523	12.371246	13.696412	10.939463	11.50107	9.513405
ENSDARG00000003520	TBC1D14	0.480639	0.918041	1.743812	1.314986	2.281717	1.575853	1.863039	1.842569	1.164173	1.279852	1.912599	1.057828
ENSDARG00000003523	itln3	2.471067	2.884981	2.640839	41.836721	0.145533	3.017972	1.833252	69.133121	211.104127	280.616366	1.217654	18.27944
ENSDARG00000003526	psma5	19.61949	26.06951	87.607303	63.627444	73.367302	56.060911	66.788634	111.326782	133.513518	42.273017	50.495598	63.642058
ENSDARG00000003527	mak16	2.971715	4.097318	17.121598	7.17672	10.1586	6.990815	12.311022	30.035497	38.286725	9.777587	9.990946	16.807483
ENSDARG00000003531	tcea1	3.179843	3.036316	9.522274	8.079928	11.01897	7.452527	7.286505	11.223169	12.171415	5.590158	4.969619	7.232217
ENSDARG00000003533	COL8A1	0.16174	0.116531	0.192745	0.500703	0.568228	0.321971	0.479316	0.382101	0.964348	2.129424	0.173515	4.129521
ENSDARG00000003544	ADARB1	0.041873	0.037185	0.265595	0.074975	0.089935	0.090158	0.21893	0.493228	0.17979	0.079951	0.075797	0.113991
ENSDARG00000003553	gnrhr2	0.00974	0	0.015233	0	0	0	0.025133	0	0.023354	0	0	0.018098
ENSDARG00000003564	dohh	6.587406	10.137147	15.746098	15.407049	15.637628	13.330834	17.713594	26.447704	27.166597	12.921977	13.218404	16.465459
ENSDARG00000003570	hsp90b1	40.502007	45.845776	107.625273	44.70464	46.056991	25.24034	87.614271	167.332468	172.478657	43.530085	28.146532	40.111177
ENSDARG00000003573	dctn5	4.098434	9.00479	16.90542	12.293297	14.406032	10.63835	12.360051	16.828405	23.338555	8.086242	8.246514	9.106275
ENSDARG00000003576	klhl32	0.070171	0.1361	0.102426	0.291321	0.384909	0.352537	0.344028	0.45416	0.370147	0.33049	0.270036	0.199916
ENSDARG00000003584	pla2g7	4.682778	11.722411	21.133828	21.026592	24.848525	17.082675	18.343529	17.300827	21.112066	16.03793	15.611777	15.352456
ENSDARG00000003592	surf1	3.503123	8.286799	13.721276	12.390099	16.26138	10.865009	11.437705	18.705601	14.0468	13.463462	11.54232	13.763445
ENSDARG00000003599	rpl3	493.934794	1285.552326	1756.767555	1330.518884	1618.879213	1469.269178	1534.615358	1533.037372	1381.483386	1809.528106	1617.228275	1895.279166
ENSDARG00000003607	nr2f6a	1.132933	2.131991	3.834522	2.748882	3.407741	3.803611	2.491953	3.734785	4.367808	2.863817	3.679993	3.100354
ENSDARG00000003615	slc26a3.2	9.807324	50.579207	128.997255	80.456802	101.354641	82.302182	78.258363	39.404154	35.285425	39.620152	34.011741	71.083124
ENSDARG00000003616	arih1	0.584188	0.865121	2.332678	1.296714	2.140716	1.610043	0.699317	1.645147	2.208999	0.977435	0.889493	1.599347
ENSDARG00000003631	clockb	0.725798	0.291069	1.700097	0.885177	1.01195	1.014727	0.413114	1.787916	1.628587	0.291578	0.61777	1.107093
ENSDARG00000003632	cav4a	0.06727	3.812224	5.014753	5.138657	11.611971	7.510219	0.723294	0.104372	0.241937	3.59638	3.251657	4.207959
ENSDARG00000003635	mogat3b	6.407236	5.957806	39.76583	25.323669	40.601245	49.928762	22.179107	23.906453	25.936062	5.377701	13.570546	10.445386
ENSDARG00000003641	tfg	10.492507	14.938245	40.249193	33.379686	34.098069	32.423306	21.611145	32.479195	36.823844	17.531917	20.077229	28.568279
ENSDARG00000003642	zfyve19	2.649509	3.196318	6.454499	4.12486	8.320033	6.164878	3.484083	6.962446	10.078788	3.794154	3.389482	4.307503
ENSDARG00000003655	tmem59l	0.275863	0.564306	0.523878	0.662618	0.403225	0.618716	0.527531	0.543753	0.625999	0.451476	0.499353	0.384421
ENSDARG00000003675	cryl1	6.223643	11.652715	22.110974	17.355453	32.096622	18.069618	18.304752	20.301737	16.399313	17.22125	16.325947	18.868128
ENSDARG00000003680	runx1t1	0.029264	0.009675	0.153941	0.053014	0.093326	0.268423	0.017162	0.148595	0.09568	0.035557	0.026218	0.092438
ENSDARG00000003681	eif5	22.129871	34.798564	69.425213	65.780332	78.042866	56.46692	60.553406	111.087651	123.563081	51.695037	43.797318	57.037071
ENSDARG00000003684	obsl1a	0.004364	0.003967	0	0	0.021869	0.043848	0	0.060937	0.047084	0.011584	0.009216	0.004054
ENSDARG00000003693	hars	8.054543	12.42571	25.964172	22.375265	23.390772	14.29761	23.892682	51.52718	61.904437	21.191824	15.716669	29.93054
ENSDARG00000003695	vdac3	14.232019	21.846569	18.831942	33.287706	13.608231	15.146606	25.412177	42.217542	67.534748	66.006859	30.402558	85.829607
ENSDARG00000003697	slc5a8l	11.850734	33.345436	44.092534	24.820549	36.068077	24.922968	44.373719	31.32792	15.177078	17.430387	26.636018	19.202463
ENSDARG00000003699	atp7a	0.634667	4.280201	3.231625	2.536265	2.451281	1.641985	1.487656	1.520138	2.094563	0.821686	1.034414	1.093467
ENSDARG00000003701	cldng	0.225455	0.062262	0.226668	0.495715	0.134508	0	0.541679	0.182622	0.406355	1.291427	0.241043	0.063786
ENSDARG00000003705	prnprs3	1.592203	3.098529	1.720315	5.526514	3.220381	2.797581	2.655585	3.714317	6.106376	3.040092	1.464685	3.117706
ENSDARG00000003706	RYR2	0.027797	0.011515	0.011682	0.01619	0.011733	0.017032	0.019608	0.023105	0.008136	0.011169	0.018511	0.016749
ENSDARG00000003732	mitfa	0	0.103385	0.01482	0.09442	0.114994	0.443461	0.012226	0.088217	0	0.108562	0.040025	0.191855
ENSDARG00000003749	polb	1.417539	2.257561	2.874354	2.751747	2.994014	2.63583	3.418116	4.81046	4.992739	1.717288	2.28478	2.561168
ENSDARG00000003750	pfas	1.412397	0.937108	0.936809	0.914052	0.897705	0.568331	1.225199	2.348473	3.338864	1.112783	0.613799	1.233261
ENSDARG00000003751	lats1	0.452656	1.104555	1.112446	1.464339	1.371566	1.276674	1.221109	0.956402	1.58889	1.182312	1.159249	0.88838
ENSDARG00000003754	tspan2a	1.995982	2.192716	7.341779	5.676228	7.071467	7.95951	9.018488	4.943915	7.338134	4.16834	7.681019	4.156712
ENSDARG00000003757	cnpy1	8.86418	12.701798	25.143403	19.909531	22.689023	17.91549	31.004909	30.703991	35.355614	16.503463	12.202404	19.396242
ENSDARG00000003769	tada2b	0.151114	0.467855	1.098617	0.651098	1.016564	0.923338	1.096014	1.178637	1.361161	0.990363	0.36268	0.865086
ENSDARG00000003776	pip4k2aa	0.877299	1.703931	2.175253	2.541276	2.170176	2.3489	2.241771	3.653276	4.387999	2.468753	1.722133	2.081503
ENSDARG00000003779	ctnnd2b	0	0.123275	0.124309	0.145584	0.093727	0.10179	0.084453	0.153516	0.26345	0.093738	0.11849	0.104249
ENSDARG00000003789	dennd5b	0.823414	2.818328	3.498174	4.404402	3.958259	5.461693	2.990864	3.981948	4.978043	6.949731	4.078812	10.156724
ENSDARG00000003795	idh2	48.983213	100.995754	59.697084	89.468095	93.152936	61.836941	121.453087	184.948529	180.980792	90.377652	71.439894	100.409603
ENSDARG00000003797	ENSDARG00000003797	0.010752	0.004844	0	0.008927	0.008901	0.030009	0.010311	0.004766	0	0.055917	0.003751	0.01485
ENSDARG00000003803	LHX3	0	0	0	0	0	0	0	0	0.100914	0	0	0
ENSDARG00000003808	aqp3a	1.835757	0.062102	0.333835	0.085075	0.213951	0.314575	2.401507	1.056033	6.346449	0.309755	0.264465	0.396615
ENSDARG00000003811	plxnb2a.1	2.532737	4.776967	9.589627	8.152856	11.194803	8.546917	6.860872	7.231507	8.450202	9.009121	6.149326	9.688354
ENSDARG00000003818	prkag1	3.06562	4.035213	10.642504	6.419514	9.651334	5.507603	8.138595	8.70834	10.167374	4.012138	5.181648	5.90726
ENSDARG00000003820	nr1d2a	9.252138	47.465816	24.366442	16.021239	28.536985	13.372835	26.210354	11.337212	17.088613	32.757317	71.500472	31.684119
ENSDARG00000003822	ankrd16	0.212761	1.473347	0.540704	1.208916	1.033686	1.13785	1.541996	1.026391	1.04729	2.459863	1.007845	1.465338
ENSDARG00000003827	snapc1b	0.784592	4.057803	1.998325	2.922254	7.255998	2.289973	1.918485	2.255789	2.95618	2.796391	1.798955	2.790633
ENSDARG00000003829	galnt2	4.664149	14.273266	9.820308	12.940518	10.474291	6.986884	8.477117	8.513527	6.777677	7.57597	8.435171	7.910533
ENSDARG00000003835	stom	6.573055	34.200744	26.306554	26.110253	28.207255	13.9827	24.684416	17.042167	9.679604	7.600962	9.367098	7.417343
ENSDARG00000003841	usb1	0.17163	0.879493	1.134587	0.874476	1.00348	0.705489	1.248085	2.977636	2.955433	0.953323	1.581626	1.14512
ENSDARG00000003845	chm	0.569636	1.182251	2.978557	2.651539	3.123863	2.46676	2.108295	2.540496	3.655953	1.41723	1.506763	2.68342
ENSDARG00000003846	mrpl21	6.581256	8.694971	31.957119	20.323072	22.440904	19.194426	22.769907	32.15767	34.159993	18.54309	14.43645	20.197067
ENSDARG00000003854	acsl1b	9.285463	10.472628	22.932701	31.402359	25.478809	30.303324	22.975899	19.36769	12.531871	9.923708	14.682946	9.132938
ENSDARG00000003860	cbx3a	4.257164	8.16377	33.695807	22.893021	35.464614	19.716556	29.209626	56.789054	79.551897	16.705213	17.78577	26.575654
ENSDARG00000003865	pard6b	0.074139	0.215694	0.858016	0.295483	0.668788	0.645619	0.344351	0.216915	0.533288	0.16987	0.459273	0.165303
ENSDARG00000003866	tm9sf2	13.269761	23.553951	37.883893	34.086533	37.058417	30.581485	28.401119	34.164809	37.894011	22.324332	22.043891	25.786933
ENSDARG00000003867	cdk20	0	0.13726	0.075893	0.058574	0.206398	0.261859	0	0.376064	0	0.041181	0.045548	0
ENSDARG00000003869	decr1	11.257017	26.371325	68.980356	76.618363	60.83352	73.022237	51.702282	48.893962	32.936158	49.697501	33.149537	58.284014
ENSDARG00000003872	ccdc102a	0.357342	0.82299	1.830401	1.036325	1.619368	1.959997	0.931963	1.580819	2.203328	0.846741	1.190781	0.968384
ENSDARG00000003877	PBRM1	0.146676	0.088901	0.033963	0.179476	0.120362	0.185301	0.165999	0.270352	0.271919	0.272695	0.047561	0.224716
ENSDARG00000003899	zdhhc23b	0.780435	0.751275	1.206181	1.69244	1.993919	1.091694	1.208283	1.892638	2.619734	0.999266	1.240962	1.944799
ENSDARG00000003900	ENSDARG00000003900	0.039625	0.545529	0.744741	0.775532	0.832151	0.492948	0.825282	0.737764	1.370841	0.648504	0.581789	0.788836
ENSDARG00000003902	ctsl.1	1440.059174	3327.346178	934.902911	2093.280741	1772.343092	234.236929	1546.180324	1414.217336	19.937769	1050.147827	964.842169	463.106713
ENSDARG00000003903	hapln2	0	0	0	0	0	0	0.020213	0	0	0	0	0
ENSDARG00000003904	sycp1	0	0.022719	0.065717	0.062419	0.041744	0.125543	0.085974	0.132931	0.069901	0.015904	0.023454	0.131552
ENSDARG00000003909	ENSDARG00000003909	0.278398	0.92806	2.999372	2.118945	4.611876	2.88797	0.66848	0.915316	1.687318	0.693979	1.513378	0.819012
ENSDARG00000003910	med13b	0.66093	1.179306	1.777093	1.791679	1.891814	1.626051	1.227988	1.217396	1.682157	1.147232	1.449781	1.456263
ENSDARG00000003920	setb	19.734139	25.870046	69.819049	37.537309	49.7081	36.442888	51.452027	119.277393	145.204975	35.874845	37.557264	52.614299
ENSDARG00000003925	gjb9a	0	0.206476	0.035518	0	0.075876	0.076065	0.254392	0.060406	0	0.075281	0.191845	0.084394
ENSDARG00000003927	cldn12	1.419729	2.273491	3.50714	4.330159	5.652896	4.809139	3.288747	4.366215	5.802382	3.126634	2.719993	4.106723
ENSDARG00000003931	cndp2	26.354654	60.301259	108.722984	71.864284	134.145405	93.705801	86.474423	63.11129	35.950861	42.959437	79.464746	54.918457
ENSDARG00000003934	nxnl2	0.01866	0.237505	0.642014	1.347932	2.805402	2.437393	0.577788	0.471496	0.805325	0.60568	0.525419	0.624067
ENSDARG00000003938	rpa1	2.129638	2.014067	10.939268	6.966369	12.410562	4.970417	7.058537	15.853803	22.552399	5.503446	6.72033	6.151428
ENSDARG00000003940	mtfr1l	1.452053	2.339368	4.043509	3.194561	3.558921	3.878476	3.458318	5.311703	7.149921	3.293255	2.083743	3.229509
ENSDARG00000003941	rrs1	5.331273	3.214167	13.048394	7.978505	9.886243	6.749305	9.178899	21.317147	20.649009	6.17349	7.386403	9.261916
ENSDARG00000003944	NMUR1	0	0.075414	0.064863	0.103311	0.092378	0.277823	0.338897	0.073543	0.795548	0	0.09732	0.051374
ENSDARG00000003952	pfn2b	74.443838	132.078688	302.237166	250.790795	319.182557	235.433572	298.193461	352.269989	343.570548	159.74242	231.373218	192.130891
ENSDARG00000003961	parp3	1.144286	1.795947	9.484748	4.785588	6.509256	5.204214	6.876616	9.811489	7.609985	2.483836	4.748302	3.502493
ENSDARG00000003963	traf4a	0.38605	0.470826	1.489479	1.24308	2.988541	0.767604	0.771407	2.103714	3.72508	0.737109	0.271758	0.865998
ENSDARG00000003965	tlx1	0	0.048977	0.010531	0	0.033746	0.011277	0.095566	0	0.064582	0	0.075844	0.087581
ENSDARG00000003968	larp6b	0	0.034097	0	0	0.037051	0	0.543304	0.061137	0	0.042349	0.258892	0
ENSDARG00000003970	ENSDARG00000003970	0	0	0	0	0	0.051304	0.013175	0	0	0	0	0
ENSDARG00000003971	isl2a	0.28681	0.134583	0.274917	0.11523	0.046366	0.077469	0.238733	0.110737	0.510214	0.017665	0	0.120332
ENSDARG00000003973	chordc1a	0.528611	0.064079	1.120648	0.409652	0.510203	0.413112	0.318269	0.765487	1.013955	0.067287	0.314229	0.502
ENSDARG00000003974	spoplb	1.488148	2.669261	5.299629	3.82599	5.429022	5.234476	5.150408	5.166283	6.46272	4.46052	3.727521	5.89649
ENSDARG00000003977	zgc:153896	9.78855	10.342686	66.256631	15.29852	21.443697	24.976029	27.727625	25.812332	6.8626	10.903879	20.11625	8.014923
ENSDARG00000003984	LTN1	0.891869	1.628313	4.264357	1.738441	4.087818	2.711009	2.311592	2.80397	3.504405	2.710686	1.609659	1.586228
ENSDARG00000003989	CRHR1	0.1213	0.039652	0.15542	0.010185	0.050089	0.043366	0.04396	0.025376	0.058821	0.018216	0.019188	0.027856
ENSDARG00000003991	fhl2b	0.161679	0.306764	0.013536	0	0	0.011772	0.099763	0.2187	0.016855	0.080531	0.039587	0.039183
ENSDARG00000003994	SYT9	0.010382	0.018878	0	0.00862	0.005781	0	0.008933	0	0.033559	0	0.034106	0.00643
ENSDARG00000003998	phyhipla	0.050923	0	0.023892	0.012685	0	0.042639	0	0.042438	0.036629	0.019446	0.035847	0.013192
ENSDARG00000004015	adcyap1a	1.543678	3.105029	7.775894	5.988092	8.664715	5.255007	6.333028	6.97891	16.716332	3.937975	4.862885	3.009008
ENSDARG00000004017	spag1a	7.572177	6.336894	20.144054	15.843675	29.907784	19.030407	10.361955	14.148122	15.552603	9.167687	10.970125	13.796994
ENSDARG00000004018	CHST13	0	0.241577	0.083112	0.231658	0.066582	0.155743	0.137128	0.070675	0.286696	0.152204	0.130934	0.172797
ENSDARG00000004023	isl1a	0.220027	0.176505	0.27326	0.370757	0.205007	0.314282	0.292224	0.111882	0.589622	0.08629	0.154887	0.228027
ENSDARG00000004034	arhgdig	6.281749	9.884257	37.865115	30.182356	47.375033	25.596318	34.4292	38.388892	28.915662	15.658506	31.56288	19.536008
ENSDARG00000004037	cog2	1.618519	2.112443	3.680392	3.20305	3.101831	2.885056	2.786379	4.384159	5.511548	2.455208	2.271711	2.831984
ENSDARG00000004046	phf6	0.883065	1.244048	2.414687	1.842963	2.14361	2.842405	2.229493	3.396197	3.70053	1.321531	1.824549	1.862484
ENSDARG00000004049	marcksa	0.376901	0.394061	0.648389	0.640725	1.368889	0.315589	0.888173	1.591435	2.922753	0.305847	0.172457	0.280117
ENSDARG00000004051	ENSDARG00000004051	0.996022	3.044284	2.608127	3.77052	4.077538	3.747493	3.271803	1.507612	3.0716	4.910814	1.549902	4.663118
ENSDARG00000004055	uhrf1bp1l	2.194351	4.637546	11.241561	6.293547	7.645627	6.275858	6.168617	6.800969	7.125413	5.604097	5.678231	5.787362
ENSDARG00000004059	galk2	1.835177	2.57981	5.547207	5.205161	6.76249	3.086196	5.978967	6.65524	5.712838	2.76788	4.548672	4.083176
ENSDARG00000004060	bhlhe40	5.842574	12.485566	22.901259	30.632095	36.297456	33.843953	26.5035	25.790475	19.282675	25.883808	20.880081	28.416129
ENSDARG00000004074	BACH2	0.00299	0	0.023383	0.05214	0.074929	0.080123	0.023148	0.025582	0.014339	0.028548	0.00421	0.036263
ENSDARG00000004078	acsl4a	3.957695	12.729393	30.624631	24.025814	40.450475	21.483093	35.690658	32.776841	40.972955	35.304385	49.608023	61.959976
ENSDARG00000004082	gja2	0	0	0	0	0	0	0.017332	0	0	0	0	0
ENSDARG00000004094	acsbg2	6.680603	19.256056	9.657473	8.523425	9.033936	10.128113	20.773948	16.935185	7.417431	27.800291	26.672523	11.99219
ENSDARG00000004105	tie1	0.765066	1.465693	1.519657	1.671446	1.369417	0.859358	1.623014	1.59888	1.917772	1.60248	0.520685	1.29005
ENSDARG00000004109	ENSDARG00000004109	0	0	0	0	0	0	0	0.033527	0	0	0	0
ENSDARG00000004111	esr1	0.245033	0.543718	0.383212	0.434495	0.416262	0.44512	0.51975	0.325868	0.896204	0.967432	0.251426	0.740791
ENSDARG00000004114	TTI1	0.043225	0.128612	0.086037	0.293647	0.406986	0.32903	0.329538	0.4442	0.697213	0.277608	0.215762	0.270144
ENSDARG00000004115	mgat4b	0.396455	0.368632	0.283622	0.627456	0.760464	1.161212	1.203185	0.275605	1.749923	0.610743	0.67868	0.468761
ENSDARG00000004130	mvk	0.435599	0.697008	2.86122	0.824639	1.979255	0.977498	1.663523	2.850162	2.339521	0.449126	0.515152	0.987408
ENSDARG00000004131	RTTN	0.112751	0.901742	0.990497	0.629781	1.159344	0.761609	0.513782	1.065627	1.629174	1.242131	0.713439	0.881511
ENSDARG00000004132	USP19	2.405088	8.632551	15.529998	15.114948	19.430366	17.747198	14.022884	9.601854	12.881281	13.152976	15.086641	13.227847
ENSDARG00000004141	dhrs11b.2	25.732414	41.788865	88.529036	91.272701	107.456572	73.191582	116.400315	239.691044	265.648115	96.026105	82.513581	124.665783
ENSDARG00000004150	GRM2	0.008549	0	0.053969	0.071632	0.035704	0.049801	0.022261	0	0	0	0.016195	0.032059
ENSDARG00000004151	rab23	0.324043	0.209075	0.228868	0.338492	0.577138	0.507649	0.21578	0.333634	0.977457	0.179627	0.22075	0.524393
ENSDARG00000004154	orai1b	0	0.161205	0.554606	0.662512	0.232729	0.742341	0.212425	0.555831	1.123582	0.09673	0.267468	0.235322
ENSDARG00000004158	tmem63c	0.077427	0.191817	0.176131	0.113966	0.205771	0.064832	0.113517	0.104444	0.16034	0.066438	0	0.058852
ENSDARG00000004160	reep3b	3.130552	5.707753	8.544683	10.143775	13.973904	9.234907	8.296873	10.064156	18.144784	7.775425	6.772471	10.70327
ENSDARG00000004161	ik	2.643659	4.491752	11.009726	10.136367	12.42905	9.242512	9.628073	13.643792	12.656958	7.094637	6.454294	12.414954
ENSDARG00000004167	zgc:110366	2.734112	4.330388	8.281562	5.864417	7.379292	6.901945	6.050005	6.987856	2.130895	4.58236	4.070108	3.779575
ENSDARG00000004169	stmn1a	0.872098	2.374485	7.443501	5.340963	15.105678	5.366418	15.561931	19.153315	27.815633	4.417756	6.326	7.05568
ENSDARG00000004171	rabac1	1.240796	3.228224	4.93385	7.282996	5.369301	3.912645	5.381586	5.020611	8.371255	5.985831	3.819037	8.191646
ENSDARG00000004173	copa	11.329403	16.929148	38.200651	31.904274	32.881388	30.060325	26.02726	37.136133	40.133437	16.828225	16.931556	26.865278
ENSDARG00000004174	cnot1	5.563156	17.883148	30.426755	24.115578	28.967769	27.78135	25.743377	27.910883	35.964882	19.517513	19.194782	26.151145
ENSDARG00000004176	ULK4	0.026628	0.057226	0.11246	2.240425	1.5304	2.29276	1.987081	1.30229	0.855291	2.317118	3.129012	1.880421
ENSDARG00000004177	ENSDARG00000004177	0	0	0	0	0	0	0.034489	0	0	0	0.189828	0
ENSDARG00000004184	NF1	0	0.037276	0.051791	0.047137	0.071349	0.06338	0.030518	0.016777	0.083182	0.039142	0.057724	0.0293
ENSDARG00000004187	zgc:122979	0	0.053211	0.427152	0.121491	0.260721	0.228698	0.100682	0.29837	0.701654	0.093125	0.178534	0.036249
ENSDARG00000004189	cbx1a	1.14845	1.670595	6.276857	3.041402	5.563608	4.302018	12.415113	7.974222	16.786479	2.619828	3.267829	3.290625
ENSDARG00000004196	tnfsf10l	0.934101	8.238505	9.932919	5.759953	11.899761	5.578551	6.662628	1.769	1.229629	4.944071	7.555376	5.917156
ENSDARG00000004199	spam1	1.034571	0.232671	0.317472	2.980975	0.053196	0.409614	0.041489	3.758073	10.645271	2.991354	0.272117	1.57203
ENSDARG00000004204	efhc2	0.024344	0.011066	0	0.01516	0.0305	0.05096	0.047112	0	0	0.01162	0.008568	0.033924
ENSDARG00000004211	ccdc106a	1.281473	3.589645	7.485681	5.504175	7.162665	6.959072	6.479275	6.798484	8.902149	9.244921	5.490547	8.82905
ENSDARG00000004218	rnd1b	0.123192	0.258463	0.696474	0.778962	0.087066	0.372933	0.222866	1.16573	1.510958	0.560904	0.066708	0.713092
ENSDARG00000004219	slc6a3	0.008101	0.01473	0.012669	0.060538	0	0	0.052259	0.010774	0.077698	0.030936	0.079838	0.030104
ENSDARG00000004227	PDE3A	0.076922	0.16727	0.110666	0.15549	0.141856	0.154054	0.178053	0.097482	0.12083	0.047289	0.0516	0.095634
ENSDARG00000004232	dlb	0.071686	0.034759	0.112111	0.107139	0.143701	0.176071	0.308292	0.165247	0.504181	0.082124	0.053827	0.088796
ENSDARG00000004243	asic4b	0.205944	0.023386	0	0.032037	0.010742	0	0	0.051313	0.015419	0.147342	0.069068	0
ENSDARG00000004246	slit2	0.176943	0.409708	0.539258	0.799527	0.275505	0.417491	0.567217	0.44891	0.702059	0.242446	0.355161	0.386498
ENSDARG00000004251	dhfr	2.990191	7.276605	15.597433	11.529402	14.058098	8.920599	12.151191	16.680481	13.308726	10.666584	8.470152	8.367054
ENSDARG00000004256	wnt11f2	0.056475	0.012836	0	0.035169	0.601427	0.425592	0.163942	0.009388	0.033852	0.040437	0.268349	0.170515
ENSDARG00000004260	CUL5	0.006348	0.011542	0.077098	0.015812	0.021208	0.053151	0.103355	0.049171	0.091319	0.03636	0.026027	0.141531
ENSDARG00000004261	tmed9	23.038711	27.726426	67.13862	37.70091	43.971561	32.210518	41.800747	70.142689	75.511018	27.039261	20.628551	38.360402
ENSDARG00000004262	cyp46a1.2	0.961578	1.745551	2.78997	20.69203	3.186062	2.841105	2.796581	2.574749	2.924601	3.00484	12.479809	1.837424
ENSDARG00000004270	atl3	2.750705	4.607666	10.854715	7.481792	9.310994	7.954617	7.890373	9.718923	11.803237	5.977707	5.436445	6.851278
ENSDARG00000004274	zgc:112496	0.292709	1.596713	1.347894	1.498752	2.553515	1.525025	2.014124	4.130624	5.302682	3.135985	2.426832	1.571158
ENSDARG00000004280	seh1l	2.351811	3.611523	7.580111	5.685927	7.040025	6.227929	9.190668	11.262229	14.002493	4.56593	6.107445	6.379487
ENSDARG00000004282	zgc:77375	0.153062	0.037109	0.287252	0.228164	0.238644	0.358855	0.197477	0.054282	0.342528	0	0.100564	0.246474
ENSDARG00000004291	hecw1b	0.03279	0.005409	0.037436	0.01482	0.014943	0.074828	0.019191	0.003956	0.014266	0.00568	0.023395	0.033164
ENSDARG00000004296	ambp	48.819098	233.237383	54.047502	348.482877	0.494766	41.398734	28.757306	431.7613	647.806044	703.010079	9.856139	748.594339
ENSDARG00000004297	irf2bpl	0.746215	1.148106	2.097377	2.508702	1.932195	2.21092	2.087086	2.866131	5.092308	1.434758	1.185222	2.191233
ENSDARG00000004301	rhogb	1.065932	1.273691	5.708752	3.179512	4.927632	4.353353	4.6091	5.13396	10.375761	1.515798	2.224428	2.328257
ENSDARG00000004302	slc45a1	0.009691	0.244017	0	0.093861	0.045485	0.047338	0	0.051494	0.025063	0.128118	0.039798	0.018005
ENSDARG00000004305	vangl1	0.327005	0.728741	1.393759	1.316146	0.717484	0.437647	0.409683	0.542173	0.448395	1.234219	0.236771	0.495658
ENSDARG00000004306	klhl18	0.177427	0.038714	0.887945	0.318212	0.462372	0.439751	0.256383	0.915525	0.85083	0.14906	0.239807	0.382411
ENSDARG00000004307	lypd6	0.013461	0.073428	0.063155	0	0.179889	0.067626	0.034734	0.179014	0.48412	0.077104	0.018951	0.075031
ENSDARG00000004308	fam8a1b	0.867217	2.018396	4.326471	3.00266	2.622119	2.948141	3.155203	3.794386	2.973418	1.837972	2.185496	2.497534
ENSDARG00000004311	ldlrap1a	0.578573	1.149438	0.737281	1.761458	1.449759	1.453364	2.114982	1.111418	3.596541	0.920588	0.633554	1.51297
ENSDARG00000004318	cbwd	1.174222	2.720537	3.495072	3.774092	3.701611	2.838614	3.188745	4.949248	6.311983	3.055651	2.959724	3.888419
ENSDARG00000004322	USH1G	0.007008	0.033983	0.138813	0.145481	0.128784	0.164315	0.141661	0.080778	0	0.168573	0.187477	0.121538
ENSDARG00000004325	casp9	1.053296	2.134494	4.154675	4.95073	5.045796	4.37784	3.737546	2.620367	4.068764	1.555543	2.49567	4.624656
ENSDARG00000004328	LIN28A	0.174469	0.407915	0.155931	0.124868	0.124919	0	0.064319	0.03315	0.059766	0.047632	0.035094	0.092628
ENSDARG00000004336	exoc4	0	0.147356	0.596424	0.356233	0.907822	0.375208	0.276766	0.519854	0.445765	0.218448	0.161076	0.248004
ENSDARG00000004343	nelfe	3.231651	1.908295	5.05969	5.866622	7.317503	6.656785	3.994997	5.852219	15.327487	5.19217	4.719352	5.028682
ENSDARG00000004358	gnb3a	0	0	0	0	0.025988	0.065132	0.030107	0.15517	0.074602	0.044556	0	0.028906
ENSDARG00000004363	lhfpl6	0.271453	1.264665	1.331917	1.594392	1.568297	1.939067	0.587246	1.549411	2.24867	1.357488	1.18998	1.347019
ENSDARG00000004372	fmnl3	1.390359	2.347626	1.916971	2.78785	2.698445	3.031349	2.384626	3.155112	4.544597	2.064311	2.246755	1.278027
ENSDARG00000004377	ppp1r13ba	0.484096	1.399714	2.431347	2.786967	1.92877	11.31137	2.585396	2.134682	2.686332	3.929672	1.328214	1.823937
ENSDARG00000004378	yrk	3.598947	2.466442	4.777652	3.91196	5.13603	4.755251	5.108702	6.407786	7.118982	3.505848	2.352129	3.594223
ENSDARG00000004386	elapor2b	0.364299	0.763799	1.430153	1.101901	1.415836	0.734579	1.04074	0.855256	1.00717	0.44006	0.539062	0.704505
ENSDARG00000004392	hdr	2.209137	3.994577	7.861828	8.81245	12.645886	9.90576	6.142392	6.792166	4.788523	5.501998	6.855502	4.292772
ENSDARG00000004396	b3gnt5b	1.550005	1.269827	3.356432	4.157972	4.709079	3.451451	3.142523	3.828216	6.861094	1.951333	2.17025	1.392504
ENSDARG00000004402	elovl6	1.231612	0.741806	1.120701	2.626817	1.337289	0.696088	2.045801	4.07424	13.343698	8.906488	0.791112	1.75915
ENSDARG00000004405	snx10a	0.505348	2.109989	0.7567	1.199998	2.11477	0.539607	1.45406	0.986089	2.215932	1.049704	0.790222	1.134939
ENSDARG00000004406	spra	2.863654	6.679925	10.170381	6.948475	8.300061	8.483097	5.90258	5.500129	7.604733	4.345883	7.075584	6.295865
ENSDARG00000004415	tcf7l2	2.165186	5.100206	3.864139	5.487525	6.63565	5.530403	3.877401	4.775589	6.031015	4.830441	4.364168	4.712795
ENSDARG00000004427	dpy30	13.008006	23.484293	58.006534	56.015932	74.375483	50.389774	60.501277	87.419995	112.658208	43.044901	35.845665	54.445287
ENSDARG00000004433	BTK	0.195051	0.385064	0.941281	1.485345	1.079902	1.465225	1.488336	1.311811	2.271545	0.977881	0.65122	1.397867
ENSDARG00000004436	cibar1	2.622643	13.908733	28.372418	17.288378	22.755105	12.662297	9.153764	8.809585	12.914639	14.082922	7.1	9.596698
ENSDARG00000004445	grm5a	0.016351	0.07536	0.070453	0.00899	0.024081	0.030176	0.023248	0.021832	0.030244	0.034406	0.022833	0.060265
ENSDARG00000004447	aplnr2	0	0.132867	0.176612	0.231658	0.510753	0.44498	0.222833	0.565398	0.350972	0.114153	0.177697	0.074056
ENSDARG00000004451	tnfrsfa	0.43484	0.857968	1.938886	2.465923	3.477448	4.400225	1.623385	1.956352	3.194381	1.112912	1.732419	2.062839
ENSDARG00000004452	tardbpa	11.393002	22.824415	34.8076	38.335186	33.756101	30.562374	26.232686	35.822492	43.897935	24.069837	24.090721	31.682371
ENSDARG00000004455	p2rx5	0.044562	0.092603	0.228985	0.206144	0.404106	0.351805	0.221757	0.177787	0.412117	0.425422	0.098588	0.070969
ENSDARG00000004459	ENSDARG00000004459	0	0.315492	0.045616	0.061743	0.048724	0.298726	0.256581	0.077579	0.356587	0.055691	0	0
ENSDARG00000004460	desi2	0.930179	0.590379	1.331213	1.18037	1.099431	0.602516	0.769875	2.450743	1.725308	1.022065	0.803051	1.353289
ENSDARG00000004470	prkcsh	10.971052	18.129885	35.402724	27.609095	37.596417	22.369352	26.569956	34.523066	35.682118	19.289633	19.812847	24.167602
ENSDARG00000004472	atat1	0	0.052746	0.110325	0.2912	0.077071	0.328471	0.176584	0	0.181692	0.222478	0.009778	0.035932
ENSDARG00000004473	tbx21	0.189796	0.071402	0.040942	0.06521	0.01094	0.054801	0.050663	0.060927	0.078461	0.062481	0.009214	0.060801
ENSDARG00000004492	pcyt1ab	1.20052	0.66943	1.802421	2.830938	4.465509	1.930036	1.445629	2.618372	4.336896	1.222522	1.216947	1.724997
ENSDARG00000004497	tspan33a	1.281226	3.149936	1.602867	7.2525	1.629121	2.05618	1.753833	3.794647	13.124254	5.692962	1.295984	8.036242
ENSDARG00000004498	ENSDARG00000004498	0.728187	1.052006	1.830232	0.270216	0	0.207746	2.178305	0.196538	0.836437	0.769847	1.331072	0
ENSDARG00000004502	rcor3	0.008206	0.164135	0.077003	0.122646	0.1645	0.10994	0.243511	0.041733	0.177082	0.062674	0.207961	0.091484
ENSDARG00000004517	ppat	1.000532	1.481273	2.967051	1.457228	2.228518	1.336773	2.821569	4.442621	5.440271	1.555445	1.970559	2.234883
ENSDARG00000004525	C2H1orf35	2.642893	1.805576	2.882945	2.460808	2.551995	2.166061	2.627985	2.898505	3.858262	2.887733	2.172323	2.25186
ENSDARG00000004527	pin4	12.91326	15.081616	36.817679	26.598969	32.149966	20.37761	35.755875	59.710262	57.041433	29.445062	22.725603	27.684453
ENSDARG00000004529	ENSDARG00000004529	1.107658	0.372593	0.233343	0.666297	0.261574	0.383055	0.496647	1.982619	1.110997	1.20147	0.318398	0.433222
ENSDARG00000004537	kmt2a	0.077485	0.176115	1.029457	0.535806	0.877836	0.621227	0.333711	0.407036	0.626355	0.227468	0.464998	0.385117
ENSDARG00000004539	ptgs2a	0.070481	0.051263	0.352728	0.4038	0.499641	0.247867	0.391016	0.562399	1.064653	0.013457	0.049615	0.026191
ENSDARG00000004561	ENSDARG00000004561	0.1438	0.551116	0.75731	0.904338	1.751669	1.17795	1.139588	1.25023	1.130144	0.719454	0.648803	1.44733
ENSDARG00000004574	gtf3c2	0.043524	0.595294	0.664229	0.231427	0.574755	0.333402	0.569472	0.729576	0.721327	0.531099	0.297775	0.245069
ENSDARG00000004576	plk4	0.239815	0	0.327319	0.369281	0.589991	0.109529	0.253149	1.403289	1.369549	0.199808	0.092082	0.064812
ENSDARG00000004577	tmem178ba	0.04356	0.026402	0.158957	0.036168	0.024256	0.048632	0.1124	0	0	0.083172	0.061328	0
ENSDARG00000004580	nmnat2	0	0.079939	0.096258	0.175217	0.058753	0.279769	0.068065	0.093547	0.210821	0.083942	0.111412	0.196045
ENSDARG00000004581	sel1l	2.524617	4.23788	8.169611	5.080865	6.069558	5.283466	6.280875	8.284079	10.099068	4.777204	5.024387	4.702821
ENSDARG00000004586	ntrk1	0.011369	0.010011	0.008611	0.034666	0.007749	0.046611	0.041895	0.080206	0.013201	0	0	0.01023
ENSDARG00000004587	kat5a	4.117808	12.527751	10.027914	16.562232	15.009864	16.509038	12.100856	6.882851	11.002567	15.123594	13.971625	13.15804
ENSDARG00000004588	sox4a	1.222237	1.732998	2.567038	4.099663	4.267764	3.613342	5.077981	4.893951	6.971935	1.592303	3.031551	3.566293
ENSDARG00000004592	gpr22a	0.036575	0.226681	0.304751	0.266172	0.198336	0.119298	0.135665	0.228951	0.526648	0.12221	0.141606	0.176481
ENSDARG00000004594	znf800a	0.251909	0.388971	1.127043	1.243948	1.339497	1.035092	1.019397	1.680967	1.579366	0.791493	0.565451	0.935545
ENSDARG00000004597	LRRC4B	0	0	0.012786	0	0.005188	0.007638	0.048081	0	0	0.027747	0	0.00577
ENSDARG00000004598	or30bw1	0	0.016811	0.014459	0	0.007722	0.015483	0.011928	0	0	0	0	0
ENSDARG00000004616	mtmr2	0.098831	0.564792	2.053502	1.441931	1.886831	2.258004	1.038299	2.084192	1.557209	1.145708	0.636087	1.495284
ENSDARG00000004618	stx2a	0.718149	2.303709	8.043295	10.332078	12.98059	8.525046	5.484931	5.37273	8.100484	7.621351	5.161895	6.924866
ENSDARG00000004621	gpm6ab	0.534439	0.397518	0.517292	0.886337	0.452081	0.679808	0.596053	0.609348	0.696943	0.755948	0.232841	0.465585
ENSDARG00000004627	PANX3	0.110677	0.175713	0.00975	0.116474	0.036452	0.083525	0.096524	0.062184	0.074742	0.041664	0.030721	0.069503
ENSDARG00000004632	egln1b	3.428171	7.612275	14.260522	13.428096	18.372461	9.65725	12.463216	11.024923	13.368439	8.407108	7.176948	11.72108
ENSDARG00000004633	EPN3	0	0	0.015611	0	0	0	0	0	0	0	0	0
ENSDARG00000004634	osbp	49.926838	8.458541	18.874494	0.650643	12.90659	0.964323	0.83484	13.523846	58.399705	44.339358	7.634928	11.257737
ENSDARG00000004635	epha7	0.386669	0.248845	0.269747	0.297274	0.591497	0.385611	0.245804	0.312004	0.371866	0.229717	0.192677	0.343076
ENSDARG00000004636	ccdc9	0.983103	1.359335	3.917784	2.578181	3.040837	2.50072	3.085458	5.26296	4.997766	1.638264	2.338498	2.46075
ENSDARG00000004643	cdhr1a	0.026028	0.12257	0.018367	0.073298	0.063588	0.085456	0.152978	0.046989	0.166417	0.166041	0.036641	0.102197
ENSDARG00000004647	spice1	0.472803	0.838211	1.404912	1.678258	1.500652	1.573663	1.197127	1.265416	0.751032	1.286421	1.206501	1.41655
ENSDARG00000004648	kctd16a	0	0	0	0	0	0	0	0	0	0	0	0
ENSDARG00000004658	zgc:101810	0	0.025631	0	0.070226	0.011774	0.011803	0.354642	0	0	0	0.039692	0
ENSDARG00000004672	ptk2ab	4.534301	8.405289	23.290947	14.136949	24.025023	20.217419	15.124386	12.391323	10.212909	13.607864	13.318169	15.976288
ENSDARG00000004680	dnajb6a	2.165261	2.585956	6.133082	5.277352	5.563205	5.055743	5.23796	8.579063	10.070548	4.85327	3.412944	7.942092
ENSDARG00000004687	acaa1	13.971306	31.889397	84.088783	86.593617	87.934605	103.819087	48.395703	46.612564	40.260992	50.287281	35.406177	74.459003
ENSDARG00000004692	nabp1a	10.556013	16.99455	20.955508	12.987508	15.586136	8.210865	14.017536	16.981421	20.792988	10.431866	11.617203	10.905033
ENSDARG00000004695	six4a	0	0	0	0	0.012357	0	0.066808	0	0	0.012034	0	0
ENSDARG00000004696	eefsec	2.674453	3.290058	6.302144	5.117639	4.744642	5.661851	5.217645	6.931341	5.859399	4.542169	3.257883	4.446837
ENSDARG00000004697	rxrgb	3.549871	7.153734	10.817254	11.066301	11.18739	14.53179	10.853301	6.033572	3.338684	16.581862	15.937996	16.128757
ENSDARG00000004702	irf2bp2a	0.831466	3.988751	6.086738	5.904933	11.85051	6.458438	7.668958	6.352259	6.574617	2.938691	5.803257	5.193446
ENSDARG00000004706	syf2	6.715279	14.266161	28.13128	29.595128	32.723871	26.697245	28.963211	24.244404	30.054359	21.34968	15.210538	28.89557
ENSDARG00000004712	tbr1b	0.002243	0	0.003509	0	0.007495	0.045084	0	0.005967	0.032275	0.004284	0.006317	0.008337
ENSDARG00000004713	mad2l1	0.83303	3.767355	1.904085	1.596177	4.326631	1.073104	3.472299	18.322033	25.863047	0.448618	1.684044	2.539967
ENSDARG00000004714	tcf12	0.507621	0.608324	0.619312	0.833796	0.966755	1.009266	0.941862	1.052657	1.873266	0.76478	0.650444	0.768255
ENSDARG00000004721	pals1b	0.151056	0.104635	0.146244	0	0.012016	0.024092	0.027841	0	0.034494	0.054922	0.091145	0.040095
ENSDARG00000004724	tcea3	3.23985	8.261588	18.28188	12.80755	15.953722	18.930173	20.957859	10.034559	8.036728	13.297473	16.171793	19.523355
ENSDARG00000004726	trappc11	1.845141	2.998699	5.343387	5.240892	5.645749	4.718552	4.193423	5.183078	6.14405	3.374779	3.284944	4.713086
ENSDARG00000004735	hnrnpub	8.055706	15.290042	27.023337	20.558679	26.653984	21.804043	18.385901	25.219641	31.85508	15.820548	18.249588	21.506319
ENSDARG00000004745	lmbr1l	0.803665	0.877839	6.332351	1.155715	2.388012	2.39302	3.760099	3.558209	2.240955	2.222598	6.611602	1.922169
ENSDARG00000004748	zgc:100868	0.095143	0.230943	0.314507	0.573886	0.093748	0.158286	0.125757	0.445721	0.450123	0.389139	0.128913	0.653079
ENSDARG00000004753	MYLK	0.312413	0.31393	1.996624	1.587471	0.879446	1.128973	0.994378	2.017248	1.705114	0.45523	0.462993	0.633936
ENSDARG00000004754	hspa4a	5.463762	7.062602	16.718904	8.984108	8.962756	4.413834	10.547695	20.840603	29.322982	4.254943	5.783468	7.773917
ENSDARG00000004757	ybx1	174.637024	456.218538	703.531659	564.243889	738.041064	578.64031	629.550767	753.37596	790.122525	625.871565	550.130299	723.139679
ENSDARG00000004763	ENSDARG00000004763	0.008769	0	0.109718	0.043689	0	0.058743	0.113142	0.1866	0.105132	0.100465	0.086425	0.03632
ENSDARG00000004771	ankrd10b	7.2293	18.858589	26.63084	24.404962	33.355438	28.544378	23.983851	20.064674	24.902025	15.135386	16.371097	18.937051
ENSDARG00000004774	wdr36	0.807009	1.022427	4.495258	3.49926	4.002715	2.669549	3.277813	6.300309	7.393436	2.539586	2.658104	4.17438
ENSDARG00000004782	fgfr3	0.283899	0.553183	0.644899	1.144949	0.652096	0.829174	0.867735	0.838263	0.992686	0.47108	0.632855	0.634122
ENSDARG00000004785	cops2	4.585216	6.421836	19.734865	10.307678	14.756846	11.341694	13.484019	19.926411	21.969647	10.216389	10.691574	10.885191
ENSDARG00000004789	LRP1B	0.040957	0.005729	0.011182	0.007848	0.005263	0	0.010162	0.018854	0.006483	0.012031	0	0.017339
ENSDARG00000004794	ccdc146	0.010688	0	0.044984	0.026626	0.296564	0.138727	0.195534	0.217552	0.35912	0.065088	0.045495	0.095169
ENSDARG00000004796	mgrn1b	0.81756	3.556653	2.637493	2.501723	2.77511	3.84123	2.548065	2.850511	2.596936	4.0349	1.680775	3.19618
ENSDARG00000004806	grwd1	2.122295	2.093896	6.414956	4.053786	5.260874	4.207552	3.474866	7.821812	10.108739	2.102669	2.679788	3.837186
ENSDARG00000004823	asz1	0.33327	0.098269	0.295821	0.291677	0.18056	0.226261	0.11621	0.035936	0.06479	0.18918	0.088769	0.117303
ENSDARG00000004830	flot2a	1.604831	1.849826	3.099182	3.540665	4.31547	3.355011	2.576153	4.206831	5.236946	2.704533	2.120739	2.771231
ENSDARG00000004836	DNAJC5	4.665662	7.107562	8.859314	10.692238	11.387196	7.110216	6.972562	7.918859	8.593199	6.158506	5.520653	7.164248
ENSDARG00000004840	rassf1	2.707711	4.588768	9.540387	11.697379	11.595868	5.066386	3.630476	6.320955	8.460918	7.647697	3.384966	5.711548
ENSDARG00000004843	foxp1a	2.532247	11.05102	16.865602	18.609315	24.237191	16.778374	23.467429	17.368458	24.662328	12.483804	16.186145	19.092366
ENSDARG00000004851	hinfp	0.190683	0.582799	0.920685	0.942607	1.24672	0.939841	1.4543	0.750695	2.105242	1.163278	1.129347	0.889857
ENSDARG00000004861	esrrga	0	0	0	0.057013	0.063612	0.085573	0	0	0	0.023977	0.035065	0
ENSDARG00000004864	foxr1	0	0	0.214426	0	0	0	0.01771	0.018255	0	0.026179	0.038607	0.102175
ENSDARG00000004866	mindy1	1.503199	1.852136	3.949376	4.47257	4.933867	3.983141	3.859395	3.471141	3.938349	3.287163	2.485599	3.755437
ENSDARG00000004869	penka	1.5571	4.725617	23.423326	20.42568	22.511972	28.796164	20.378463	28.633407	19.446103	8.683924	14.683204	14.486485
ENSDARG00000004870	psen1	5.099061	14.554056	31.534104	22.20369	40.770854	21.825776	18.264353	15.007	16.918217	15.954577	14.087785	20.162625
ENSDARG00000004871	ENSDARG00000004871	0.075138	0.056123	0.037395	0.026213	0.080708	0.017268	0	0.004553	0.032782	0.032656	0.00482	0.014128
ENSDARG00000004874	spata6l	0	0.050016	0.043019	0	0.091902	0	0.131349	0	0.061058	0.210086	0	0.146641
ENSDARG00000004875	ENSDARG00000004875	3.091797	9.883819	15.071608	12.18101	21.403633	20.810234	14.250099	10.813475	12.263556	14.341472	12.091514	15.828293
ENSDARG00000004877	rock2b	0.744379	1.63108	2.618974	16.579178	4.159663	4.893755	2.128727	3.863507	4.284937	56.471426	3.419148	9.630247
ENSDARG00000004880	acsm3	0.50666	3.186903	4.243624	2.514775	3.767939	3.676745	4.798521	2.121241	0.755883	2.113944	2.647222	1.813045
ENSDARG00000004889	aga	0.730973	5.806237	6.297552	7.198971	11.482531	7.623941	5.112528	5.389291	7.225814	5.974543	4.260966	6.528739
ENSDARG00000004891	pex19	6.535736	12.370175	27.287946	19.214526	23.252745	19.261248	20.120014	24.469763	24.976323	19.257345	17.746872	19.482246
ENSDARG00000004898	zp2l2	0	0	0.041185	0	0.351934	0.044101	0.169875	0.105067	0	0.025141	0.148305	0
ENSDARG00000004904	gys2	1.184929	1.506792	0.646949	11.018519	0.033763	0.924304	0.573686	7.314276	16.151653	15.240835	0.313013	14.980613
ENSDARG00000004906	stip1	7.399662	11.64992	33.554891	18.56319	23.044557	14.534285	26.92816	37.661786	41.818662	14.377048	17.715555	19.576164
ENSDARG00000004925	immp2l	1.40356	2.233209	5.482732	6.615565	7.815251	6.474389	5.821305	8.444195	9.473863	8.704804	4.125278	13.419212
ENSDARG00000004930	lmo7a	24.079449	77.099964	77.068142	69.203212	90.121897	66.454604	65.315686	61.237744	52.77586	41.014304	52.38894	41.022387
ENSDARG00000004931	slc8a3	0	0.026743	0.016258	0	0.009208	0.01642	0.006328	0.045235	0	0	0	0.012893
ENSDARG00000004932	anos1b	0.432943	0.666459	0.437868	0.428219	0.265503	0.419377	0.315815	0.25967	0.272199	0.25471	0.125042	0.230944
ENSDARG00000004937	skp2	0.172185	0.178615	0.517024	0.325965	0.808727	0.253747	0.319895	2.344834	3.550462	0.368214	0.232721	0.4607
ENSDARG00000004939	ENSDARG00000004939	0.28239	0.158932	1.041001	0.33496	0.752524	0.495424	0.67662	1.824095	1.999003	0.243776	0.246117	0.412255
ENSDARG00000004948	bccip	9.208416	17.726207	25.144472	25.085954	23.797141	21.439763	21.752097	21.792425	23.22146	25.399361	20.401072	21.997194
ENSDARG00000004952	rsad2	18.520714	0.95012	112.969511	108.417413	5.528256	79.402923	132.047129	13.563582	35.056828	37.376618	17.328957	31.769069
ENSDARG00000004953	mxb	1.392027	0.97776	7.660686	7.607224	0.550412	7.232432	20.444763	6.42357	22.543927	5.361167	3.066906	3.509355
ENSDARG00000004954	grna	6.117552	7.139053	15.864613	19.550847	20.896534	16.678483	26.199399	14.880921	20.980724	12.162706	22.929253	21.893562
ENSDARG00000004956	zmat2	4.873317	14.249455	18.910973	22.109355	23.038434	16.181108	18.590592	22.748536	24.514269	19.628838	17.953559	16.464718
ENSDARG00000004964	cyp4t8	45.821725	128.502395	89.057685	124.863218	51.152124	54.74063	115.305207	77.914556	41.823834	122.282028	59.341767	83.635608
ENSDARG00000004979	elovl5	1.807536	2.146046	5.436597	1.607329	1.861888	3.354276	2.129484	4.716207	7.445892	1.302465	2.827841	2.473437
ENSDARG00000004988	ppp3ca	0.252829	0.437478	0.17737	0.221472	0.144209	0.297286	0.088587	0.103148	0.565191	0.107274	0.137796	0.161728
ENSDARG00000005002	brf1b	0.803188	0.928023	0.85591	0.395547	1.456172	0.76064	0.753324	0.52848	0.385384	0.756888	0.446072	0.523212
ENSDARG00000005004	slc5a12	0.07811	0.038735	0.033316	0	0.023724	0.107024	0	0.066106	0	0.081349	0	0.039581
ENSDARG00000005010	ENSDARG00000005010	0	0.173173	0.856437	0.059308	0.437513	0.598092	0.430062	0.854937	0.513792	0.136383	0.569863	0.265433
ENSDARG00000005015	tspy	0.980856	2.587229	4.114763	4.425125	5.421881	3.750469	3.761101	4.109258	6.187314	2.556023	3.058219	4.051644
ENSDARG00000005023	fkbp9	0.622664	0.52918	0.68801	0.741793	1.127064	1.031412	0.663637	1.557149	2.856085	0.581523	0.276334	0.528162
ENSDARG00000005026	tshz1	0.505713	1.037235	1.294934	1.191286	1.589642	1.188738	1.624133	1.812406	2.040731	0.95021	1.216297	0.826509
ENSDARG00000005034	crppa	0.475798	2.055793	2.558327	1.941681	2.125871	1.886338	2.118956	1.888501	4.378451	2.323591	1.694083	1.478223
ENSDARG00000005049	rab20	4.487792	16.062057	18.722341	26.634529	35.961154	20.008257	16.331341	19.463904	11.157795	13.904549	7.168552	17.996951
ENSDARG00000005050	wnt2ba	0.227107	0.222359	0.286874	0.630985	0.350199	1.170231	0.52967	0.522742	0.733023	0.316883	0.159871	0.421971
ENSDARG00000005057	dimt1l	1.036617	1.164512	4.042714	1.66696	3.318706	2.123124	2.875107	5.118966	5.358798	2.158656	2.640586	2.47703
ENSDARG00000005058	ncapd2	0.025537	0.125474	0.284561	0.437331	1.087829	0.288671	0.498334	2.755161	3.497783	0.176755	0.242688	0.37366
ENSDARG00000005078	eif4e3	1.14506	4.999543	8.873983	8.756725	14.342418	11.046184	6.456742	5.678347	6.655371	10.379775	4.990862	9.887419
ENSDARG00000005085	ggctb	1.025956	0.966307	2.25094	1.562775	1.49192	1.80441	1.847422	1.295704	1.433479	1.507946	0.789763	1.179409
ENSDARG00000005092	cep89	0.074167	0.219615	0.491904	0.859925	0.760814	0.41274	0.499365	0.939514	0.36199	1.270531	0.664063	1.221761
ENSDARG00000005095	glcea	0	0	0.105132	0.076113	0.08167	0.061405	0	0.186927	0.307708	0.046673	0.034416	0.033434
ENSDARG00000005098	zgc:86764	0.192083	0.299372	0.218214	0.660395	0.640046	0.242372	1.077325	1.986534	3.160437	0.571541	0.396473	0.598939
ENSDARG00000005104	limk2	1.702162	8.043686	3.635818	6.507908	4.948466	3.330265	5.294864	3.839149	7.625808	7.4792	3.238922	14.913401
ENSDARG00000005108	oclna	4.247017	7.463959	20.163943	19.047744	30.843364	22.553741	10.52784	11.228751	9.231202	15.464994	16.667954	17.65882
ENSDARG00000005112	cdh17	36.324194	76.563121	219.765191	141.751141	223.440588	154.383726	162.53851	204.205103	148.366279	64.658689	133.360726	108.390739
ENSDARG00000005115	calub	2.255853	3.574619	9.575105	4.521363	4.612584	4.457574	6.06021	8.152194	9.365444	2.579916	3.029038	3.695792
ENSDARG00000005122	atp2a2b	6.387827	9.243067	20.386909	14.324693	16.32486	12.739253	15.429601	26.088889	29.278659	10.417356	10.911809	14.308494
ENSDARG00000005126	large1	0.165705	0	0.009268	0.520451	0.016556	0.021057	0.039921	0.116207	1.135068	0	0.025666	0.044042
ENSDARG00000005128	rnaseh2b	1.643945	2.036285	9.29092	10.041365	11.442533	7.636126	8.611454	17.384101	18.284424	8.081735	5.509159	8.640315
ENSDARG00000005134	psmd11b	3.660709	6.403401	14.339479	10.647348	12.508436	9.779325	9.401039	14.081395	17.422729	8.069597	7.288409	10.270519
ENSDARG00000005139	hhatlb	0.05907	0.062654	0	0.024523	0.008223	0.0535	0.019053	0	0.153433	0.018798	0.00693	0
ENSDARG00000005141	camkvb	0.033214	0.060394	0.044524	0.023639	0	0.003973	0.039792	0.003155	0.034155	0.01812	0	0.013224
ENSDARG00000005150	tbx20	0	0	0	0	0	0	0	0	0	0	0	0.013158
ENSDARG00000005154	aspa	0	0.433538	0.455747	0	0.08851	0.310555	0	0	0	0.101166	0	0.024611
ENSDARG00000005159	CYTH3	0	0.025308	0.16689	0.017947	0.012036	0.024131	0.036432	0.187017	0.051825	0.112035	0.030048	0.093708
ENSDARG00000005162	tpm3	57.079583	52.70236	134.689874	107.047031	127.448007	71.988782	135.562815	178.342976	207.02947	63.926718	72.430947	89.426956
ENSDARG00000005163	efr3a	0.447323	0.144898	0.928054	0.72833	0.96173	0.571159	0.331283	0.694737	0.520126	0.321212	0.367974	0.518219
ENSDARG00000005172	dynll2b	8.109798	6.202061	24.657447	13.843658	25.062711	12.622426	18.710499	30.896415	37.345363	17.989395	11.014746	24.906896
ENSDARG00000005176	zgc:101040	0	0	0	0.060446	0.12161	0	0.015654	1.210184	3.694607	0.046333	0.051246	0.067631
ENSDARG00000005179	DGLUCY	1.925372	8.00893	14.537151	8.4035	5.0914	9.601588	8.525032	2.841141	3.044181	2.559022	7.093172	2.305576
ENSDARG00000005185	cpn1	3.144656	3.766601	4.255384	12.053748	4.161107	4.362819	5.237059	9.533682	14.373497	10.200786	3.66405	15.751386
ENSDARG00000005186	sp4	0.481085	0.652953	1.16314	0.904635	0.938319	1.4763	1.164208	1.514756	1.964054	0.858984	0.84182	0.797235
ENSDARG00000005191	ahcy	111.506599	306.319933	369.478949	441.920577	327.053955	458.89941	264.166484	398.792461	400.722423	732.344929	452.207097	730.859215
ENSDARG00000005210	coro2aa	4.948276	14.064872	28.051364	18.19168	24.925272	20.281823	20.488636	15.088828	12.271236	14.349032	16.942738	12.40927
ENSDARG00000005216	megf6	0	0	0.09271	0.038625	0	0.487298	0	0.755743	0.311506	0.064273	0.032701	0.024306
ENSDARG00000005218	wrnip1	0.414363	1.17024	4.122319	3.860655	2.305063	3.657315	4.186338	2.815624	3.989647	2.902647	2.304975	2.560488
ENSDARG00000005220	pdcd6	7.728485	12.243337	23.082075	19.122447	27.699131	16.621838	22.560134	19.799932	19.924919	11.622577	15.793648	17.985693
ENSDARG00000005221	desmb	5.785465	14.818525	56.296418	60.718678	19.454381	37.834492	49.21066	40.065578	4.630563	14.486228	41.105896	40.8019
ENSDARG00000005230	ssr2	77.653828	92.091627	162.240625	137.884986	158.631437	114.976668	163.066778	256.051171	297.340859	143.198537	100.151337	172.330195
ENSDARG00000005232	ccdc85ca	0.174813	0.852972	1.279979	0.989655	1.115002	1.604463	0.420324	0.602342	0.764917	0.227578	0.682416	0.794126
ENSDARG00000005236	ENSDARG00000005236	0.891263	1.771898	3.702861	2.742628	3.076528	2.537099	2.423637	2.842012	3.342718	2.096833	2.358055	2.204898
ENSDARG00000005246	asb3	0.899219	0.692324	1.938427	1.069503	1.190889	1.573711	0.721178	1.885378	1.709297	0.80433	0.878219	0.677341
ENSDARG00000005251	rpe	2.977517	5.597468	11.346802	8.811589	10.423061	6.990296	7.35484	14.212226	15.325676	8.005999	7.282979	10.136731
ENSDARG00000005254	kdelr2a	27.061162	40.385464	99.431225	59.292857	62.000994	44.290316	62.59835	87.388382	97.96024	33.994241	26.940599	50.013518
ENSDARG00000005271	ZC3H12A	0.187564	0.028421	2.175569	0.077868	1.671066	0.759084	0.060498	0.228654	0.562148	0.328283	0.066017	0.116166
ENSDARG00000005274	rad52	0	0.461906	0.393122	0.508117	0.311195	0.294456	0.670909	1.555406	2.623697	0.290258	0.119216	0.389631
ENSDARG00000005284	fbxl15	0.313457	0.65765	1.847763	1.181216	1.315788	0.982564	1.368794	1.635396	0.732301	0.644542	0.622366	0.522677
ENSDARG00000005314	CALHM1	0.020069	0	0.031387	0.049991	0.067051	0.302479	0.207142	0.133449	0.240597	0	0.141276	0.16219
ENSDARG00000005315	celf1	5.023779	9.422502	11.346035	13.704834	12.60707	12.383789	12.542961	13.220639	13.779572	11.613969	11.371883	10.576443
ENSDARG00000005318	stam2	2.998113	5.896896	13.760002	11.641497	14.38672	11.944903	9.600748	9.5966	13.002792	9.147951	8.40237	10.267339
ENSDARG00000005320	nipsnap1	4.642405	6.859832	21.985137	17.061589	25.208724	26.47306	14.686303	21.326773	15.614724	9.839698	12.000538	13.130481
ENSDARG00000005327	ENSDARG00000005327	0.141426	0.060508	0.039032	0.020723	0.055589	0.055727	0.160999	0	0.039894	0.079422	0.163976	0
ENSDARG00000005332	ENSDARG00000005332	0.091486	0.05545	0	0	0	0.040899	0.236066	0	0.316845	0.058226	0.017192	0
ENSDARG00000005335	slc22a4	24.030044	61.784944	76.904223	56.935448	65.843154	58.876202	62.042782	30.251747	7.930564	41.272381	53.506658	32.939938
ENSDARG00000005343	ccdc85al	0	0.021016	0.029239	0.100858	0.076093	0.019355	0.044735	0.047117	0.058741	0.096637	0.008136	0.085899
ENSDARG00000005350	dip2ba	0.887336	1.501075	3.141369	4.602049	5.851742	4.217667	2.4833	3.584228	5.620551	3.44328	2.330734	4.626138
ENSDARG00000005355	larp6a	0.87536	2.227198	3.401676	3.160737	3.655643	3.332705	3.771748	4.12938	4.221676	2.321956	2.172852	2.655149
ENSDARG00000005356	tyro3	0.110612	0.184785	0.39037	0.183686	0.478941	0.130352	0.117925	0.310551	0.186632	0.148589	0.028839	0.258804
ENSDARG00000005359	sucla2	6.910593	10.514626	28.794319	28.719461	31.59135	26.325819	18.531842	30.466825	32.693822	22.995527	16.433393	30.349262
ENSDARG00000005364	ENSDARG00000005364	0.031138	0.044037	0.075753	0.017236	0	0.005794	0	0.041411	0	0.019818	0.019484	0.064285
ENSDARG00000005368	mcamb	1.151141	1.102506	2.905307	3.292598	4.091307	3.416791	2.637476	2.539181	3.626168	1.629511	1.754809	2.227356
ENSDARG00000005371	gprc6a	0.005436	0.029653	0.008502	0.027082	0.018162	0	0.056108	0.050606	0	0	0.099494	0
ENSDARG00000005372	camk4	0.196123	0.356613	0.366087	0.457013	0.253644	0.731039	0.963163	0.235583	0.803962	0.144956	0.489891	0.258608
ENSDARG00000005374	tubgcp4	1.08748	1.700398	4.141495	3.361847	3.261572	2.61373	3.265267	2.89346	4.110632	2.453325	2.359332	1.986735
ENSDARG00000005382	prdm9	0.388414	1.050334	1.689957	1.302428	1.855033	2.168196	1.419853	1.860908	1.564099	1.483247	1.311027	1.091779
ENSDARG00000005392	slc5a5	0	0	0.071747	0.022855	0	0.025013	0	0.097617	0.250686	0.042778	0	0.027752
ENSDARG00000005394	dnmt3aa	0.520493	0.492132	0.378254	0.074789	0.271199	0.017006	0.104199	0.768614	0.407937	0.54203	0.071014	0.148763
ENSDARG00000005397	trim3b	0.587306	0.900091	0.947403	1.814016	1.603959	1.659327	1.192152	1.099389	1.286487	1.010935	0.864227	1.611109
ENSDARG00000005414	grapa	1.238792	1.570559	2.468639	3.05745	3.948948	3.825538	3.519117	3.128673	6.076718	1.627502	0.752037	1.963844
ENSDARG00000005416	map3k5	2.693144	6.211636	8.244158	5.619914	22.048602	20.176365	9.376026	5.512474	16.762956	10.511772	5.205159	13.035251
ENSDARG00000005423	pgam1a	15.664058	26.928602	63.228834	50.601681	53.390752	35.258815	42.396634	88.912857	103.422869	55.15486	31.046359	118.194673
ENSDARG00000005425	wdfy1	0.129071	0.281631	0.636866	14.603873	0.891205	0.518955	0.444068	0.516107	0.350736	0.115158	0.145375	0.207843
ENSDARG00000005448	mtfmt	1.900667	2.854217	6.610481	4.828672	4.075454	4.022243	5.868211	8.123824	6.008253	4.947082	3.887428	3.705786
ENSDARG00000005451	gdi2	33.2028	66.012014	99.71946	79.269817	97.480613	75.260096	86.88679	118.662362	123.056228	52.461219	58.644657	69.715521
ENSDARG00000005453	foxp2	0	0.104074	0.148872	0.046699	0.017934	0.044948	0.120905	0.230591	0.014984	0.011932	0.528347	0.240886
ENSDARG00000005454	tacc3	0.179219	0.097804	0.066383	0.399431	0.967024	0.205351	1.317987	5.657793	6.388955	0.308105	0.145146	0.691255
ENSDARG00000005456	katnb1	3.939702	6.92033	11.19635	8.899666	7.666663	9.172315	7.885369	15.991401	15.355322	7.633174	5.536197	8.20195
ENSDARG00000005458	csnk1g2a	2.798413	3.568378	6.166257	6.528101	7.027056	6.475574	4.948522	5.96883	6.409602	5.812634	5.872036	5.971983
ENSDARG00000005462	kif4	0.148994	0.14258	0.436641	0.573756	0.984426	0.281193	0.680448	2.232135	3.308629	0.241889	0.433613	0.480518
ENSDARG00000005463	slc30a1a	1.913078	6.826787	10.698472	10.581424	10.901282	11.456707	7.524324	9.16893	10.020897	9.809994	7.043295	8.252407
ENSDARG00000005464	dnase1l1	1.185115	1.506817	1.477186	4.039651	3.91481	1.74593	2.943122	5.948814	9.144181	4.899926	2.684735	2.88078
ENSDARG00000005468	irf2bp1	1.025472	2.937205	5.350596	5.368744	5.268007	4.931563	5.022885	5.168024	7.517712	3.27488	3.794646	5.23551
ENSDARG00000005476	nav3	0.058845	0.205065	0.121681	0.165269	0.128808	0.213211	0.13226	0.155009	0.248564	0.059589	0.087358	0.049977
ENSDARG00000005479	tenm3	0.189172	0.17726	0.259747	0.82626	0.267574	0.350696	0.275968	0.557244	0.703366	0.375404	0.225668	0.386861
ENSDARG00000005481	nfkbiaa	26.696356	29.472887	64.694995	56.349545	74.166531	70.223701	57.765727	39.727365	35.049001	47.335575	57.671137	66.41183
ENSDARG00000005482	RAPGEF2	0.278333	0.936299	0.282775	1.224835	0.402695	0.475165	0.340194	0.468834	0.758785	0.454678	0.376956	0.56027
ENSDARG00000005485	ucmab	0	0	0	0.104398	0	0	0	0	0	0	0.017051	0
ENSDARG00000005500	dgcr6	0.643645	2.567492	4.027931	3.562598	3.220401	2.584309	2.941878	3.612153	5.356245	2.513732	2.986621	3.436169
ENSDARG00000005510	gdf6b	0	0	0	0	0	0	0.037811	0.012992	0	0	0.096275	0
ENSDARG00000005513	naca	324.714487	914.659726	1223.377111	989.753925	1214.639664	1031.996119	1057.540474	1269.224339	1327.143166	1232.687036	908.476092	1470.944705
ENSDARG00000005518	slc5a9	7.739742	16.41675	25.596801	19.07434	24.829552	23.420024	18.786148	14.094837	6.673458	11.924475	14.323071	10.062637
ENSDARG00000005522	GALR1	0.269427	0.097981	0.227154	0.127694	0.160028	0.742703	0.247189	0.294611	0.268638	0.228637	0.354036	0.088996
ENSDARG00000005525	acy3.2	23.385924	26.796462	47.070388	35.10794	36.248598	45.930009	38.117887	60.939571	39.923439	38.837057	22.751934	22.784616
ENSDARG00000005526	igfn1.1	0.156303	0.319734	0.173149	0.081113	0.054397	0.534413	1.109126	0.701551	0	0.298439	0.513468	0.036302
ENSDARG00000005536	ubr7	0.79445	1.976041	2.747028	4.063874	5.249266	4.264495	2.608219	5.848685	6.693628	3.34529	2.556572	3.730556
ENSDARG00000005540	xpo7	0.976234	1.560863	3.313181	2.571892	3.912284	3.48625	3.117548	4.894704	4.782588	2.978164	2.452651	2.580592
ENSDARG00000005541	wif1	1.78174	0.555712	1.272377	1.459138	5.694563	2.438809	3.023036	1.828542	1.931202	2.532072	0.744537	4.882641
ENSDARG00000005544	btbd3a	0.058207	0.666419	0.136547	0.14499	0.414785	0.280245	0.54076	0.32899	0.33146	0.055569	0.071706	0
ENSDARG00000005547	rint1	1.603745	4.798793	5.789143	1.867031	1.927039	1.508589	3.960119	3.405021	4.722269	1.257085	4.840621	1.714693
ENSDARG00000005549	ZNF710	0.918647	1.578055	2.960466	2.587271	2.534055	3.014982	2.865006	2.5355	2.987478	2.194741	2.060271	1.732603
ENSDARG00000005551	hnrnph1l	8.694064	14.569469	35.507875	24.887375	25.719316	23.069579	25.370609	39.236821	36.679366	12.986241	15.491866	22.636999
ENSDARG00000005559	pou4f1	0.016059	0.048726	0	0	0.017884	0.008964	0	0.042712	0	0.051806	0.007536	0.009946
ENSDARG00000005560	ywhah	7.119071	8.853486	40.652836	19.245563	31.819136	25.688052	22.248017	28.292068	35.294629	12.888237	16.576313	14.444
ENSDARG00000005561	gfm2	3.616115	8.689394	7.790673	2.373787	2.562789	1.795284	9.708712	3.936363	7.186895	1.568273	1.569381	1.645026
ENSDARG00000005565	entpd8	6.214247	22.461552	43.098881	7.686885	33.248684	8.419106	10.869144	4.258977	10.156722	28.940696	35.893886	71.3422
ENSDARG00000005574	vsx2	0.009038	0.016434	0.042404	0.112565	0.090587	0.121083	0	0.084137	0.173361	0.069027	0.190867	0.016793
ENSDARG00000005576	mphosph8	7.828836	7.205361	7.435681	7.237987	5.808703	5.442622	6.378472	8.442877	9.559	7.848817	4.561112	6.844599
ENSDARG00000005578	ugp2a	0.686756	0.354387	0.198917	4.710874	0.127541	0.780966	0.10941	6.30855	9.696792	5.602184	0.071653	9.405188
ENSDARG00000005586	zbtb20	0.583567	0.641748	0.267785	0.435219	0.245171	0.272633	0.239407	0.371777	0.603252	0.553784	0.265667	0.435012
ENSDARG00000005590	mtf2	0.094647	0.079099	0.233639	0.191221	0.579873	0.475638	0.331355	0.717165	1.147323	0.504218	0.162119	0.377279
ENSDARG00000005593	rxrga	1.815802	3.032782	4.702978	33.968153	17.826524	19.755881	28.626838	3.07044	3.920322	10.807429	3.250515	5.114148
ENSDARG00000005595	ADGB	0.002624	0.009543	0.020519	0.058828	0.030685	0.013183	0.037312	0.010469	0	0.015031	0	0.043881
ENSDARG00000005606	paxip1	0.647658	1.046676	1.914718	1.557809	2.514578	1.614456	1.817774	3.026316	3.111702	1.124202	1.495649	1.685242
ENSDARG00000005612	aph1b	7.382689	11.872768	19.562976	17.161308	21.161671	13.414167	14.51572	18.929274	23.727922	12.080379	11.883618	13.847263
ENSDARG00000005616	bfb	6.04918	6.40918	2.061707	40.77914	0.883851	3.507235	1.700624	67.133785	113.95073	89.437427	3.038585	86.682352
ENSDARG00000005619	nek2	0.083846	0.554393	0.470103	0.892382	0.562928	0.268061	0.5443	1.905745	1.815754	0.665439	0.418527	0.368226
ENSDARG00000005625	maco1a	1.627388	0.42564	0.910764	0.440875	0.953754	1.386381	0.493532	1.085785	0.835049	0.512348	1.757046	0.795616
ENSDARG00000005626	RHOU	0.010706	0	0.066972	0	0.043603	0	0	0.045227	0	0.021644	0	0
ENSDARG00000005627	ENSDARG00000005627	1.279858	0.104348	0.720134	0.157051	1.705848	0.319802	1.217745	0.681704	0	0.401654	0.79875	0
ENSDARG00000005629	smyd2b	0	0	0.041764	0.053225	0.03756	0.122576	0.107066	0.40689	0.087036	0.061044	0.111123	0.029232
ENSDARG00000005640	adat3	1.238503	1.342093	2.52387	3.24085	2.758557	2.828266	1.438846	2.377764	2.819565	3.463524	1.491205	2.928765
ENSDARG00000005643	gcat	3.709542	4.841382	5.660286	10.139554	1.839436	3.098539	3.714667	11.006921	18.870672	11.322236	3.646951	28.793931
ENSDARG00000005645	robo3	0.042196	0.212853	0.185889	0.253086	0.243176	0.490817	0.254017	0.285281	0.707221	0.21597	0.171892	0.227102
ENSDARG00000005648	olfml2a	0.007185	0.026131	0.011237	0	0.048013	0.024066	0.074163	0	0.051685	0.013719	0	0
ENSDARG00000005651	hrasb	0.701056	0.50974	1.374351	0.80784	1.387619	1.010132	0.726943	0.726111	1.533532	0.456711	0.417901	0.623005
ENSDARG00000005652	MAN1A1	1.774532	5.123217	8.053829	6.113767	9.951147	6.223046	6.197775	5.978834	4.778881	3.743149	5.481348	5.721209
ENSDARG00000005670	ENSDARG00000005670	0	0	0.006169	0.009826	0.042436	0.013212	0.020358	0	0.037833	0.007133	0	0
ENSDARG00000005673	f3b	0.277038	0.591348	0.527454	2.010247	0.784733	1.02874	0.637155	1.313538	2.685877	0.620959	0.508747	0.939966
ENSDARG00000005675	sec61a1l	9.478275	8.653966	13.912087	11.69965	11.496859	8.173111	10.926199	18.021603	16.805871	10.93709	8.893568	14.60967
ENSDARG00000005679	trip10a	0.675547	2.543152	1.503727	2.586897	2.463934	1.331169	1.528167	1.949644	3.121908	1.334819	2.080484	1.318584
ENSDARG00000005690	ENSDARG00000005690	0.413935	0.768763	0.726984	0.661751	0.717362	0.704318	0.736819	0.889028	1.183553	0.502951	0.729229	0.880149
ENSDARG00000005699	ddx19b	2.717055	1.910083	7.909658	4.135426	5.6253	3.92672	4.206592	10.595523	13.737182	2.949309	2.981944	4.714456
ENSDARG00000005704	eps8l3b	25.933526	52.741079	104.045729	97.96436	111.464999	72.33549	66.189217	62.166328	90.344568	42.744152	47.313498	51.157413
ENSDARG00000005713	ethe1	14.063857	29.415774	94.190768	81.462316	167.423869	125.948142	126.295253	82.628923	33.497955	58.296062	133.387007	81.219829
ENSDARG00000005716	olfml2ba	0.116154	0	0.129754	0.082666	0.027719	0.268619	0.249765	0.132405	0.081624	0.073926	0.070085	0.082216
ENSDARG00000005738	rpf1	15.499449	10.131496	14.622551	10.138795	12.527572	12.06163	12.480646	17.682167	26.38641	14.302374	11.954761	11.576749
ENSDARG00000005739	gpm6ba	0.025823	0.058692	0.010096	0.080403	0.021568	0.118921	0.058303	0.060098	0.046436	0.049305	0.009089	0
ENSDARG00000005749	cand2	0.065542	0.035052	0	0.055386	0.019321	0.175951	0.026511	0.003904	0.084459	0.016814	0	0
ENSDARG00000005754	ptprfb	1.61707	3.667532	5.05731	5.48913	7.984097	5.111625	4.9543	4.959405	5.117011	5.260726	4.399728	7.688786
ENSDARG00000005762	COL14A1	0.587975	0.224774	0.053482	0.276414	0.07855	0.164648	0.299222	0.508154	0.297232	0.197369	0.057174	0.123109
ENSDARG00000005772	tsr2	2.743584	6.463959	17.370851	10.993834	10.518163	7.971305	13.287296	21.655162	29.290333	20.679258	9.874865	18.695899
ENSDARG00000005774	ddx3xb	9.261347	14.127233	34.844509	27.620471	35.999619	28.882186	17.668119	30.737902	38.910432	17.694339	19.645279	28.194476
ENSDARG00000005775	scn8aa	0.052699	0	0.063944	0.040396	0.003386	0.022521	0.005231	0.026959	0.029162	0.050345	0.031394	0.027838
ENSDARG00000005776	guk1b	0	0.025429	0	0.069672	0.021866	0.01763	0.018043	0.018599	0	0.053405	0.019689	0
ENSDARG00000005780	npy8br	0	0.165087	0.331311	0.188463	0.707776	0.608174	0.156183	0.100619	0.108844	0.028892	0.127666	0.028115
ENSDARG00000005783	NCAN	0	0	0.011502	0.00916	0	0.032767	0.009489	0.02485	0.023939	0.021063	0.015897	0
ENSDARG00000005786	ppm1f	0.087302	0.043293	0.074473	0.039539	0.026516	0.039873	0.102396	0.126657	0.152235	0.151537	0.044695	0.088478
ENSDARG00000005789	enpp1	0.614472	1.786508	1.847281	3.641312	1.693551	3.13718	2.679632	2.493542	6.594087	4.452158	1.82756	6.00142
ENSDARG00000005791	rpl28	931.289651	2781.117575	3215.879505	3026.930289	3358.723729	3123.79209	3229.885461	2812.409598	2507.926962	3707.591329	2984.437511	4034.211094
ENSDARG00000005799	smim14	4.315522	5.97365	8.801341	13.051363	10.856503	8.260195	8.244964	12.435441	19.097762	13.422575	7.503909	14.712035
ENSDARG00000005800	AMPD3	0	0	0.003994	0.077734	0.047052	0.118256	0.022777	0.050309	0.090704	0.009631	0.035507	0.061897
ENSDARG00000005814	KLHL10	1.406079	0.521573	3.05893	1.277325	3.266811	2.779533	1.502701	0.531563	0.750512	1.194537	1.003798	0.774947
ENSDARG00000005821	ncf2	0.370335	0.527995	0.605501	1.069241	0.984206	0.88094	0.901302	1.790935	1.886886	0.514257	0.740613	1.000861
ENSDARG00000005823	slc39a10	2.452466	13.936826	7.213035	9.387581	9.757009	6.675817	10.086487	5.80067	2.067424	6.182456	8.582536	4.139536
ENSDARG00000005827	eif2s1a	5.051301	8.141118	21.406172	16.690016	18.323436	13.475253	14.811576	27.092916	36.359333	16.280521	11.225891	19.294484
ENSDARG00000005828	faima	0.513203	0.235394	1.023359	0.204035	1.039909	0.434104	0.464985	0.697162	1.296199	0.351496	0.530472	0.48701
ENSDARG00000005834	gatad2b	0.027853	0.050645	0.095831	0.138759	0.08375	0.158588	0.014374	0.148165	0.160277	0.021272	0.007843	0.062101
ENSDARG00000005840	got2b	12.420087	16.251719	38.715038	34.501174	29.417146	27.911366	29.898176	67.043181	81.804898	33.017492	15.919438	35.646247
ENSDARG00000005841	tnni2a.2	0	0.028205	0.060648	0.038639	0.038868	0.560031	0.005056	0.020629	0.158433	0.037022	0.054597	0.057642
ENSDARG00000005842	cd9a	5.89737	23.533355	27.984334	38.796372	38.827741	54.259993	25.521266	23.192138	35.858376	41.530973	33.768221	77.734979
ENSDARG00000005846	ENSDARG00000005846	0	0	0	0.08039	0.053912	0	0.083276	0.028613	0.074997	0	0	0
ENSDARG00000005853	slc25a6	0	0	0.02103	0	0.022463	0	0.138794	0	0	0.077026	0	0
ENSDARG00000005861	RALGAPA2	0.809678	1.673883	3.050529	3.36865	4.934092	3.808391	2.66149	2.333821	2.709454	3.140004	2.787895	3.623598
ENSDARG00000005865	or91a1	0	0	0	0	0.026723	0	0	0	0	0	0	0
ENSDARG00000005867	gon4lb	0.906682	1.113664	2.060639	1.592137	1.671532	1.78854	1.388461	1.792397	2.085808	1.306187	1.201761	1.354543
ENSDARG00000005870	mmadhcb	8.185953	16.178082	25.472115	25.761031	23.071364	23.487657	23.410077	28.977233	25.400097	24.092758	20.615472	29.280756
ENSDARG00000005883	rfx1a	0	0.098812	0.029619	0.229851	0.063453	0.039643	0.042761	0.044077	0.09082	0.045202	0.068749	0.070379
ENSDARG00000005891	cyb5r3	3.961424	7.512449	25.047516	14.771254	16.821313	16.578236	18.844685	18.562897	19.462677	8.816692	12.762686	10.250422
ENSDARG00000005894	SLC7A9	3.123633	24.322402	3.947463	13.305703	12.533234	3.210093	6.909348	3.68764	1.738122	4.049089	2.270657	2.861336
ENSDARG00000005897	dera	0.823405	0.971163	5.481609	5.155357	6.989017	4.192655	2.196464	7.990865	7.736996	3.866711	2.381196	7.422131
ENSDARG00000005908	clk4b	14.152244	35.958684	30.514477	38.353479	38.396386	41.901543	34.598369	29.950108	33.381213	42.294786	33.805034	31.402638
ENSDARG00000005913	ENSDARG00000005913	0.144345	0.295272	0.122263	0.344572	0.210964	0.332372	0.485049	0.19996	0.187468	0.999075	0.541924	0.189968
ENSDARG00000005915	tcf3a	0.006162	0.033615	0.771626	0.061421	0.211978	0.102302	0.031802	0.932052	0.370801	0.455857	0.430882	0.091597
ENSDARG00000005916	SRPK3	0.209683	1.53567	1.111313	1.291263	1.692998	1.843518	1.00697	1.24711	1.06137	1.55696	1.771268	1.06057
ENSDARG00000005924	serpina10a	0.010629	0.937318	1.279919	0	0	0	2.180339	4.205148	7.925544	0	0	0.009874
ENSDARG00000005926	ak2	35.226269	85.583483	143.426745	174.718704	168.252184	243.616745	125.836677	138.088826	134.118961	164.091238	165.828181	197.935424
ENSDARG00000005927	tbc1d17	1.876279	3.91955	4.491751	11.056564	13.560662	6.304568	3.917055	3.254334	4.877263	5.031727	4.907049	6.408251
ENSDARG00000005941	yes1	3.272029	5.649288	13.111343	10.067867	15.218638	8.670417	9.991636	13.356261	17.973526	7.651316	8.088664	9.083725
ENSDARG00000005942	ENSDARG00000005942	0.047064	0.028533	0.049082	0.013029	0	0	0.005671	0.048693	0.012541	0.070047	0.007368	0.019462
ENSDARG00000005943	ENSDARG00000005943	0.283949	0.012325	0	0.050654	0.011323	0.034055	0.364354	0.117216	0	0	0	0.522994
ENSDARG00000005945	sart1	3.905112	3.559878	7.867442	8.801613	11.603999	7.407516	5.86226	13.171458	13.743617	6.106948	5.792777	8.734202
ENSDARG00000005948	ankmy2a	0.870186	1.048592	2.496778	1.41661	2.300652	1.835917	2.210035	2.833916	3.712866	1.282103	1.591703	1.693216
ENSDARG00000005972	ric8b	0.885717	9.035338	11.401359	7.624949	18.676117	16.736458	9.790479	7.746275	7.502913	8.006648	7.827945	10.046801
ENSDARG00000005980	sfswap	4.772898	14.841	11.07071	20.060468	15.775723	24.052211	17.586219	9.631565	13.532095	22.845931	25.049038	21.541437
ENSDARG00000005989	rgl1	1.297158	4.486608	4.03003	3.464625	4.709343	3.230191	4.05283	3.692943	1.372357	3.120556	3.702008	1.492489
ENSDARG00000005993	prc1b	0.119635	0.051478	0.187154	0.282354	0.641971	0.116022	0.823405	2.579728	3.066322	0.128433	0.079789	0.280836
ENSDARG00000006003	mycla	0.232426	0.68165	3.271465	3.137586	3.897302	2.247503	1.286545	3.679315	3.990873	1.030726	0.96058	1.407007
ENSDARG00000006008	dct	0.007737	0	0.2358	0.087852	0.072648	0	0.039933	0.01029	0	0.154101	0	0.101004
ENSDARG00000006010	bmi1a	0.717072	2.737792	7.3167	8.119003	8.306298	7.429694	4.123064	5.403609	4.080208	3.383099	4.574928	3.72053
ENSDARG00000006011	klhl42	0.996725	2.793165	3.129829	2.41463	2.507434	3.037289	3.513756	2.084479	1.115256	2.574795	1.172366	1.532392
ENSDARG00000006019	tktb	15.845749	21.421792	55.532224	27.422249	51.189658	27.636694	42.511828	78.033469	80.798521	40.03738	35.502187	44.840228
ENSDARG00000006025	tp53i11b	0.097109	1.872197	0.825801	1.451361	0.557634	0.579349	1.176477	0.775925	1.011388	1.564453	0.444338	1.054397
ENSDARG00000006029	lta4h	20.204695	9.492786	73.026924	77.556056	31.485124	27.625486	51.257694	20.826422	25.411918	12.560417	56.282031	38.229108
ENSDARG00000006031	abat	8.823932	13.26146	34.427615	20.792121	31.075804	35.045293	18.469726	19.250802	16.02782	17.945523	24.444351	30.805966
ENSDARG00000006038	aebp2	1.940616	4.765185	7.444769	7.602133	7.384689	8.092237	6.508329	5.632216	5.567679	5.721419	4.849332	4.838443
ENSDARG00000006040	cyp20a1	2.850109	4.281116	11.48945	8.929445	11.473968	10.850293	8.953078	10.95906	18.017964	7.706529	7.09068	9.22616
ENSDARG00000006044	usta	0.360427	0.109228	0.461905	0.386555	0.526832	0.251547	0.839614	0.845487	0.372083	0.51614	0.183243	0.269734
ENSDARG00000006052	malt2	2.034716	4.882028	8.042285	7.636585	9.062303	8.320623	5.503322	5.00961	6.667197	5.841192	8.56384	6.775714
ENSDARG00000006060	ENSDARG00000006060	0.227867	0.456856	0.823768	0.741635	1.119633	1.469743	0.60708	0.613406	0.750074	0.497524	0.498068	0.397816
ENSDARG00000006062	akap1b	2.093143	3.852145	7.219551	5.979811	5.986721	6.291326	6.215224	7.379612	7.927902	5.995907	7.165617	7.222929
ENSDARG00000006065	znf385b	0.104475	0.056778	0.342224	0	0.052221	0.0729	0.067396	0.011578	0	0.04987	0	0.032359
ENSDARG00000006074	uck2a	0.630184	2.345667	2.19142	2.705503	2.97239	1.905809	1.78393	4.675738	8.194861	1.840263	1.518731	2.114506
ENSDARG00000006079	GPR37L1	0	0.022265	0.016824	0.061483	0.137463	0.062717	0	0	0	0.089678	0.015379	0.045503
ENSDARG00000006092	rad21a	2.662549	6.253294	16.895917	13.575264	20.253791	15.951024	14.918741	23.657573	27.168139	8.605447	8.587545	16.588691
ENSDARG00000006093	cdk15	0	0.052058	0.057982	0.126164	0.099733	0.097762	0.092757	0.084311	0.054604	0	0.254426	0.100052
ENSDARG00000006094	igf2r	0.173875	0.436299	0.712447	0.641005	0.961414	0.591094	0.399307	0.508626	0.483603	0.368509	0.523685	0.565362
ENSDARG00000006109	ENSDARG00000006109	0.017504	0.159141	0	0.39242	0.116964	0.087941	0.18067	0	0	0.100266	0.221797	0.032523
ENSDARG00000006110	chrd	0.021697	0.110854	0.097428	0.257768	0.175738	0.205445	0.237037	0.131358	0.283751	0.054893	0.059722	0.109027
ENSDARG00000006112	myof	0.223568	0.067753	0.129498	0.180275	0.179605	0.130764	0.307139	0.167932	1.826282	0.181816	0.279787	0.080771
ENSDARG00000006120	tbx2b	0.275149	0.204207	0.342493	1.860317	0.431495	0.526604	0.478152	1.232178	1.884916	0.750513	0.126491	1.826155
ENSDARG00000006124	kdm5c	1.14469	2.407409	5.172604	5.257305	5.480702	4.546434	3.689094	3.818026	4.784891	3.607612	3.966189	4.783311
ENSDARG00000006125	csnk1db	5.851509	12.706034	22.011449	19.657589	23.918555	20.350107	21.209834	17.444008	23.573434	18.294811	17.898844	24.188284
ENSDARG00000006128	ENSDARG00000006128	0.12687	0.135491	0.248818	0.274013	0.269189	0.378438	0.33459	0.456311	0.473215	0.248733	0.174628	0.34875
ENSDARG00000006137	star	0	0.143653	0.08237	0.131196	0.161799	0.044101	0.126409	0.15636	0.34728	0.125705	0	0.109227
ENSDARG00000006151	ENSDARG00000006151	0	0	0	0	0.035061	0	0.081237	0	0	0.063199	0.006819	0
ENSDARG00000006169	lrrk2	1.195963	4.353789	3.256229	4.763834	5.607588	3.669093	3.841359	2.598516	2.639012	3.591709	3.927429	3.025599
ENSDARG00000006174	lrrc23	0.010299	0	0	0	0.034409	0.064118	0.079726	0	0.024694	0.039329	0.107809	0
ENSDARG00000006181	hif1aa	0	0.135995	0	0.203239	0.151534	0.039209	0.108032	0.01856	0.179327	0.053293	0.039296	0.05186
ENSDARG00000006192	gatad2ab	0.971642	1.754236	2.420915	2.47455	2.640954	2.049164	2.084129	2.297805	3.082492	2.228545	2.129198	2.529528
ENSDARG00000006196	sav1	1.608414	2.651162	6.738505	5.455961	6.258403	4.817702	4.39492	5.677979	7.085874	4.594082	3.838559	5.053684
ENSDARG00000006200	eif4g1a	5.789319	6.671952	18.716034	11.498729	14.038812	9.889963	12.298105	25.388217	30.941507	9.921766	10.744235	13.294062
ENSDARG00000006202	ERBB3	0.37223	2.195981	4.867126	2.093427	4.459106	2.302689	1.738092	2.617258	1.327569	1.36776	1.705522	1.414755
ENSDARG00000006206	pou4f3	0	0	0	0	0	0	0	0	0	0	0	0.06618
ENSDARG00000006207	gpx1b	284.71581	449.505343	1370.127732	700.670077	1203.908153	632.399584	1436.229346	913.006471	679.971452	270.680845	292.294706	635.406111
ENSDARG00000006215	akr1b1.1	29.608584	37.460177	123.07461	69.809595	80.858389	40.363395	101.41142	113.248013	87.499419	43.247442	46.454569	43.627395
ENSDARG00000006219	gnl3	6.418065	8.547091	18.258439	10.472558	15.588384	11.375703	11.718008	34.089047	35.124088	15.247967	12.940958	22.407107
ENSDARG00000006220	ugt1a2	61.073757	73.204103	189.525588	159.194424	253.342763	144.135481	176.232263	181.201635	90.838008	128.88151	148.895851	168.587858
ENSDARG00000006225	ddx39aa	5.944369	8.933397	30.426429	22.631016	27.957744	23.175412	22.923259	40.487109	39.565942	16.971223	16.298233	24.901014
ENSDARG00000006235	brms1la	1.431011	2.05574	2.796189	16.938464	5.682479	9.207482	2.930966	6.377568	3.448189	8.230618	6.694446	9.11597
ENSDARG00000006240	slc27a1a	1.270551	2.383024	2.88669	2.541863	2.214371	3.560179	1.787676	2.660947	3.646063	5.854732	4.190296	4.544847
ENSDARG00000006242	ptp4a1	9.800937	13.93496	29.91884	30.21532	38.542367	33.489011	17.899874	19.328984	29.194084	21.58779	18.491606	19.277231
ENSDARG00000006251	ell2	1.90935	10.409357	6.065633	6.120872	7.621681	7.140151	7.630137	5.630487	5.979296	10.734036	7.737226	12.456664
ENSDARG00000006253	mier3a	0.198196	0.43246	1.458724	1.119043	2.263042	2.326366	0.724509	0.694096	1.565636	0.592871	1.060609	0.932911
ENSDARG00000006257	vldlr	3.795565	4.386943	6.265183	8.901456	6.89757	6.104985	6.539544	6.870241	6.196416	3.091405	7.833803	3.801016
ENSDARG00000006260	tuba8l4	45.558258	42.013904	119.084138	103.499357	118.895235	67.850576	90.471423	223.762513	295.469913	47.695196	43.506804	69.739446
ENSDARG00000006266	stat1a	5.145847	9.969377	20.096799	17.576274	15.955146	20.950276	20.105858	10.423681	12.993519	17.168459	15.63069	18.89784
ENSDARG00000006272	pals1a	0.45415	0.410157	1.510006	0.68601	0.809068	0.99397	0.563608	1.03562	1.559738	0.418221	0.943381	0.623413
ENSDARG00000006279	rragd	0.016477	0.009987	0.146021	0.041043	0.01835	0.055186	0.077946	0.080345	0.158024	0.052433	0	0.02041
ENSDARG00000006283	waslb	6.255486	19.609794	25.29131	17.343622	28.439396	19.270876	15.202185	9.854357	7.11908	12.092916	16.85273	14.511674
ENSDARG00000006288	prdm5	0.181067	0.041154	0.021238	0.022551	0.064894	0.106128	0.108593	0.03612	0.010854	0.024724	0	0.042053
ENSDARG00000006290	ndufs5	89.587864	158.017687	261.360483	278.126154	263.361924	186.068885	301.376932	314.889927	232.585718	229.087783	196.145425	297.914422
ENSDARG00000006292	CFAP91	0.021556	0.013065	0.048695	0.023864	0.016004	0.012033	0.052532	0.009556	0.068913	0.013719	0.072782	0.054206
ENSDARG00000006299	arhgef7a	0.116628	0.128862	0.811204	0.160027	0.20661	0.142359	0.414007	0.240319	0.494145	0.095764	0.38168	0.091808
ENSDARG00000006300	psmd9	4.492659	3.761696	8.16275	6.221665	7.006915	3.369138	7.395132	11.181756	9.875075	5.363929	6.297217	8.992546
ENSDARG00000006301	RAPH1	0.093167	0.728941	0.875638	1.009397	0.584673	0.417395	0.239823	0.232285	0.172021	0.112079	0.17906	0.163599
ENSDARG00000006307	shisa4	0.205529	0.217536	0.268659	0.282725	0.230599	0.215761	0.326287	0.685371	0.889971	0.128857	0.181392	0.148192
ENSDARG00000006308	ptpn18	0.143058	0.045239	0.223732	0.30987	0.301321	0.104162	0.480442	0.351744	0.447403	0.05938	0.911214	0.115568
ENSDARG00000006314	itgav	0.237827	0.373206	1.146403	0.689798	1.447661	0.621969	0.651511	1.138139	1.640404	0.373232	0.515655	0.581116
ENSDARG00000006316	rpl23a	965.611383	2633.813335	3264.554466	2700.873185	2924.253228	2658.395018	3270.913207	2979.376666	2654.741493	3652.069989	2936.332253	3887.681887
ENSDARG00000006332	snx14	1.950121	3.092571	5.674932	5.951372	6.84993	6.248218	4.663848	4.659939	4.195391	4.862637	5.14636	5.832151
ENSDARG00000006341	tas1r3	0	0	0.009007	0	0.009744	0	0.007482	0.015424	0	0.022145	0	0
ENSDARG00000006345	med17	0.456279	1.634914	2.413596	2.64084	2.936762	2.359745	2.372042	2.587838	3.056801	2.178003	3.325319	2.817616
ENSDARG00000006350	nkx1.2la	0.367967	0.141687	0.128635	0.280367	0.094011	0.108744	0.106119	0.149686	0.020759	0.099188	0.079248	0.048261
ENSDARG00000006353	itga5	0.399381	0.431136	0.617093	0.776796	0.641507	0.509289	0.941011	1.216763	1.260608	0.472408	0.402764	0.68956
ENSDARG00000006356	slc18a3a	0	0.067229	0.163833	0.153498	0.092646	0.051598	0.174909	0.188488	0.192076	0.070596	0.026027	0.034349
ENSDARG00000006368	crlf1b	0	0	0.036873	0.049616	0	0	0	0.015678	0	0.060541	0.016597	0
ENSDARG00000006370	atp6v1h	7.534124	11.452582	14.793745	19.379835	19.231517	13.011872	14.498526	18.012732	17.711577	12.853465	8.724672	15.840122
ENSDARG00000006372	ugt5c2	2.926745	4.542871	1.92614	11.324334	1.22032	2.014602	1.805634	20.092895	26.544181	18.754213	1.142977	13.659147
ENSDARG00000006383	stxbp5l	0.016817	0.006604	0.31584	0.063329	0.053595	0.056327	0	0.053904	0.078955	0.032111	0.051134	0.020245
ENSDARG00000006385	triobpb	4.529248	2.831712	14.797741	7.613075	18.855104	7.38651	10.758638	7.158569	12.853216	6.852346	4.603448	14.851524
ENSDARG00000006389	smad2	1.07672	2.404929	4.512436	4.1411	4.999699	4.357313	4.573378	3.980421	3.921587	4.844405	3.653178	4.124376
ENSDARG00000006392	exosc9	2.592059	2.62078	5.235379	3.329674	5.029052	3.250732	4.034066	11.083509	14.966035	3.17369	2.601608	5.312848
ENSDARG00000006395	rbm25b	5.855765	9.810871	11.68161	10.076675	12.839423	11.41927	12.03831	15.005737	16.579062	11.3032	9.73269	11.606747
ENSDARG00000006396	nrcama	0	0.046508	0.113678	0.127425	0.1129	0.085667	0.037714	0.155482	0.208488	0.15668	0.087454	0.270109
ENSDARG00000006397	laptm4a	16.84473	50.019199	74.119309	67.485079	84.088652	70.387819	62.444251	56.614754	51.5379	57.09954	59.001039	51.471325
ENSDARG00000006399	ywhae1	16.009033	21.02011	50.023446	40.775109	41.786467	37.776078	41.956317	62.401994	71.649552	29.238042	29.074404	37.309502
ENSDARG00000006408	hmgb3b	6.584627	14.019939	21.761717	19.000558	18.299215	13.733023	15.682257	25.898974	33.36545	25.594224	10.352206	36.570587
ENSDARG00000006409	mapk12b	0.617259	1.416394	0.718385	1.879442	0.147304	0.082039	0.230385	0.54726	2.361599	2.019875	0.248736	0.69351
ENSDARG00000006413	rpl38	1349.484998	2989.529688	3248.105469	2902.315519	2681.131593	2833.733486	3470.821146	2970.568462	2748.357516	4383.617585	3958.035159	3869.598001
ENSDARG00000006420	ATRNL1	0.274418	0.335028	0.337299	0.612041	0.686579	0.617119	0.326231	0.479646	0.723765	0.508993	0.336678	0.60821
ENSDARG00000006422	esyt3	0.172046	0.112968	0.104637	0.190469	0.095801	0.064026	0.215805	0.101691	0.126045	0.246373	0.053827	0.115435
ENSDARG00000006427	fabp2	758.83066	1913.805893	4635.808723	3780.048047	3563.013398	3881.948163	6259.082635	3741.773577	1613.51407	5808.319602	7688.954058	4051.160949
ENSDARG00000006434	polr1e	1.429923	2.331794	5.349206	7.538628	6.851082	6.564954	5.980856	12.874551	20.273605	7.233346	4.235367	6.236874
ENSDARG00000006447	ENSDARG00000006447	0.242207	1.088067	2.529	1.579288	1.535124	3.459598	1.167245	0.274741	0.204966	1.496196	2.346116	1.137075
ENSDARG00000006456	pdgfrl	0	0.209702	0.288582	0.45964	0.173389	0.560088	0.610054	0.797545	1.907987	0.396364	0.21108	0.492849
ENSDARG00000006467	pcdh8	0	0.003998	0	0.005477	0	0.003683	0	0.002924	0.005272	0.008397	0.015479	0
ENSDARG00000006468	grap2a	1.387934	1.825317	2.552871	2.500537	2.960152	2.762855	3.491275	5.932129	5.211508	2.166723	2.593126	2.09225
ENSDARG00000006474	saxo2	0.093708	0.189323	0.260538	0	0.017393	0	0.174634	0.166163	0.074894	0	0	0
ENSDARG00000006477	ddi2	3.235695	3.76464	9.654437	7.143608	8.228815	9.174546	7.056473	8.825872	10.630027	5.347456	6.473802	7.118947
ENSDARG00000006487	anp32a	16.34491	26.104413	52.900072	34.411131	42.978667	35.979244	53.599146	78.40466	78.454609	32.075613	28.519765	35.713558
ENSDARG00000006491	agpat9l	9.257212	24.738866	45.309613	67.76547	80.232321	90.046432	36.305066	47.303645	18.06037	48.466212	64.817684	34.590801
ENSDARG00000006494	asb7	0.251024	0.557337	0.772766	0.796418	0.609139	0.72681	0.917052	1.033133	1.067527	0.782008	0.432692	0.765892
ENSDARG00000006497	rtn1a	33.983314	5.782959	4.269866	5.799215	4.980001	7.081138	8.593076	5.635002	7.56557	13.335354	3.553789	6.727262
ENSDARG00000006501	cyp2x10.2	3.064578	8.118934	9.539102	13.630721	14.185222	15.215079	12.115671	2.746078	2.032205	11.299542	7.057357	9.727412
ENSDARG00000006508	pip5k1bb	3.282802	7.170751	4.217257	4.778926	4.994283	3.507367	5.775559	2.679007	1.431115	2.36063	3.991583	3.247806
ENSDARG00000006514	her6	1.084552	1.840324	6.605656	6.550003	6.13811	7.321745	6.879734	7.420777	7.774156	4.218227	1.956382	5.281683
ENSDARG00000006522	OTOP2	7.77557	16.66703	15.294038	17.021934	15.874159	13.409513	16.031737	11.195804	7.941362	13.932756	15.231299	11.682803
ENSDARG00000006524	supt6h	2.386848	3.825752	7.108588	6.6953	7.441297	6.192361	5.41516	6.530858	7.045684	5.206412	5.659578	4.748118
ENSDARG00000006526	fn1b	16.696541	33.289018	22.017621	136.253836	10.275505	15.870843	16.23364	136.43613	252.1663	80.515499	8.557056	81.895383
ENSDARG00000006527	brd3a	12.967393	14.400841	15.286417	16.158132	15.992991	14.311394	12.406087	16.99076	25.941094	17.549989	11.441835	12.326793
ENSDARG00000006544	ENSDARG00000006544	0.006909	0.025125	0.151269	0.172096	0.150036	0.12727	0.133705	0.312395	0.629407	0.065958	0.136177	0.089858
ENSDARG00000006545	rgp1	0.914457	0.741147	1.216692	1.651088	1.696195	1.53177	0.747117	2.357424	2.304208	1.158026	0.519045	1.457821
ENSDARG00000006546	ak4	5.685375	13.225663	18.163845	18.416309	21.308795	23.837042	24.768311	17.793505	15.287421	29.712339	26.304574	41.824367
ENSDARG00000006553	rras	5.296667	7.56798	19.683851	13.091192	17.027978	14.580001	17.148618	20.280131	22.63684	7.511541	11.571112	11.659131
ENSDARG00000006560	irf4a	0	0	0.135214	0.191433	0.176524	0.32175	0.223094	0.127756	0.161233	0.018342	0	0.214189
ENSDARG00000006566	nlk1	1.677892	2.808967	3.79777	4.622565	5.64005	5.329258	3.315252	5.309362	5.327277	5.56624	3.75661	5.972696
ENSDARG00000006567	dus4l	0.918696	2.492867	5.26079	4.3656	6.327608	4.118436	3.19115	5.60135	5.86269	3.076463	3.144018	4.35932
ENSDARG00000006568	kcnmb2	0	0.051841	0.089176	0.319578	0.238131	0.525192	0.478183	0.379156	0.170896	0.272182	0.401393	0.344323
ENSDARG00000006577	ENSDARG00000006577	0.149699	1.020747	1.229116	0.186445	1.437911	0.37604	0.531131	1.194503	1.345989	0.071457	0.316139	0.139072
ENSDARG00000006580	cldnd	0	0	0	0	0	0	0	0	0	3.706421	0.070986	0.093682
ENSDARG00000006584	phf8	0.276121	0.613059	1.719728	1.190264	1.393139	1.430346	0.924049	1.621141	1.554076	0.70281	0.781597	0.801012
ENSDARG00000006585	DMWD	0.034093	0.053772	0.130065	0.155371	0.168836	0.223833	0.145549	0.175131	0.099703	0.235218	0.16727	0.207434
ENSDARG00000006588	zgc:111983	17.402521	0	0	0.019252	0	0.051772	0.233156	0.164456	0	0.014757	0.060057	0.01436
ENSDARG00000006598	sgk2b	2.43002	1.085567	0.315614	0.963498	0.098327	0.16898	0.227824	0.961713	1.39114	0.6101	0.142063	1.249889
ENSDARG00000006600	lsm14aa	2.415023	3.762592	8.34595	6.894442	9.435421	7.429102	6.431385	7.068572	9.882372	5.729675	5.881129	7.984353
ENSDARG00000006601	kaznb	0.23966	0.216098	0.705161	0.813352	1.430145	0.64573	0.575609	1.40885	2.734251	0.442915	0.447004	0.768263
ENSDARG00000006602	chrna2a	0.006273	0.011406	0.048308	0.062499	0.188616	0.166615	0.072837	0.016684	0.135362	0.131677	0.06182	0.081584
ENSDARG00000006603	csrp1a	6.441063	8.11652	23.556354	17.002944	20.927771	14.843164	23.35907	32.839614	43.410827	8.130189	7.432096	10.194934
ENSDARG00000006604	nectin3b	0.174403	0.101131	0.041577	0.201094	0.062063	0.067629	0.582096	0.033134	0.741477	0.483639	0.043537	0.322001
ENSDARG00000006607	gpr27	0.030953	0.148765	0.081129	0.189496	0.133106	0.069588	0.16929	0.321481	0.174023	0.146374	0.092745	0.117463
ENSDARG00000006609	map2k2a	3.078557	5.351956	13.802519	9.355849	13.589301	8.973697	10.879867	18.305074	19.667237	6.343986	7.112064	8.605886
ENSDARG00000006615	hnf1ba	2.058713	5.729508	9.139734	8.676948	13.337839	10.803585	8.953422	7.253376	6.839449	8.095265	9.187711	8.677984
ENSDARG00000006617	napga	0.741341	1.547354	3.049131	3.53333	3.529953	2.786016	1.830083	2.515226	2.701244	2.585773	2.021709	2.982627
ENSDARG00000006621	pspc1	0.669625	1.155039	2.640105	2.300166	2.460922	1.822073	2.498434	2.889719	3.16403	1.286697	1.146652	2.050788
ENSDARG00000006624	ppp2r2ab	0.831638	1.625194	5.111476	3.937696	4.535876	3.272461	4.427792	7.907324	9.28639	2.242212	3.187769	3.290303
ENSDARG00000006636	SLITRK2	0.023878	0.034734	0	0	0.039888	0	0	0	0.034351	0.009118	0.069165	0.008873
ENSDARG00000006639	lnpk	0.854002	1.491175	2.445334	1.765486	2.11739	2.35815	2.622262	3.059425	2.97798	1.111057	1.417359	1.044481
ENSDARG00000006640	eomesa	0	0.043438	0.01923	0	0.030811	0.010296	0.055524	0.049057	0.029482	0.070432	0.025967	0
ENSDARG00000006642	drg2	4.367326	11.983355	12.583748	13.008255	12.346454	12.373482	14.358662	19.2204	26.162517	11.057723	11.661879	12.431983
ENSDARG00000006666	bud13	0.763151	1.655716	3.607653	2.959456	3.375435	1.887972	2.204167	4.209577	4.595282	2.500304	2.002354	3.287077
ENSDARG00000006672	fam49a	3.501202	6.454357	11.068139	9.368955	11.528513	12.423961	11.14342	14.61037	13.783735	6.668127	10.197721	6.304394
ENSDARG00000006677	ripk1l	0.145417	0.086988	0.801617	0.255355	0.429977	0.343349	0.211609	0.218132	0.426045	0.117441	0.288656	0.253964
ENSDARG00000006678	pth2ra	0	0.194506	0.143958	0	0	0.017914	0.069006	0.099582	0	0	0.037391	0
ENSDARG00000006683	ENSDARG00000006683	0.744819	1.087138	2.377646	2.290569	3.129141	3.114438	1.898817	2.605362	2.915032	1.583613	2.699532	1.484104
ENSDARG00000006691	rpl12	682.922988	1634.763791	2296.313817	1890.208445	2409.352048	2196.462533	2139.558542	2058.111392	1763.155145	2193.244524	1994.330508	2567.983259
ENSDARG00000006712	wipf2b	1.246883	1.895652	2.597883	3.058315	2.968756	3.584165	2.21274	1.944128	3.539453	3.055755	2.428075	2.219103
ENSDARG00000006719	specc1la	0.904668	1.547181	1.828751	2.071668	2.066335	2.122938	1.729714	1.828941	2.648145	1.712671	1.752322	1.984246
ENSDARG00000006747	tmem178bb	0.062868	0.072321	0.180183	0.127838	0.143601	0.169741	0.105942	0.150154	0.215341	0.142086	0.106576	0.061981
ENSDARG00000006754	mllt3	0.464711	0.468255	0.787181	1.109402	0.508405	0.695895	0.512978	0.926244	1.080547	0.357601	0.28786	0.228366
ENSDARG00000006757	klhl41b	0.083285	0.072383	0.07782	0	0.005542	0.166659	0.00856	0.154408	0	0.006334	0.009341	0.036982
ENSDARG00000006758	fam234b	0.158212	0.515623	0.330781	0.405862	0.274525	0.430881	0.346825	0.876286	0.7678	0.263504	0.300736	0.302031
ENSDARG00000006760	SLC24A3	0.016722	0	0	0.083308	0.043636	0.014002	0.021575	0.044478	0.340803	0	0	0.093211
ENSDARG00000006766	snd1	9.196667	19.944088	33.597566	27.869183	31.009581	25.69815	26.055934	31.822048	37.409303	32.249539	24.712456	38.275539
ENSDARG00000006773	elovl4a	0	0.050276	0.064863	0.068874	0.057736	0.069456	0.026755	0.091929	0.182313	0.039595	0.107052	0.025687
ENSDARG00000006775	ENSDARG00000006775	0	0.017398	0	0.071503	0.063936	0.008012	0.02469	0	0	0	0	0
ENSDARG00000006782	rb1	0.497833	0.525167	1.794888	2.148842	3.307493	1.66104	1.956314	3.244651	3.936326	1.066647	1.353646	1.518118
ENSDARG00000006786	copz2	6.14386	10.257574	21.030468	7.911039	8.135468	7.975493	8.452714	21.815371	20.447608	13.576142	6.150071	14.132434
ENSDARG00000006791	bmal1a	1.081548	0.791292	2.730017	2.197838	3.739773	4.09263	1.031902	1.87408	2.49605	1.733171	1.733757	1.914419
ENSDARG00000006797	nt5dc1	0.039145	0.327417	1.169635	0.514531	0.510053	0.514025	0.212052	0.30194	0.581914	0.78122	0.165335	0.378207
ENSDARG00000006811	sult1st6	20.017208	29.973415	57.100773	46.38072	48.678506	49.129139	47.842528	39.446985	22.298556	30.872973	39.959251	31.158339
ENSDARG00000006812	wdr26b	0.772877	1.766035	4.129111	3.799047	4.194908	4.47877	3.096711	2.934811	3.628896	3.660074	2.822949	4.148596
ENSDARG00000006816	gtf2f2b	0	0	0	0	0	0	0.021426	0	0	0	0	0
ENSDARG00000006818	urod	0.612012	0.347759	1.894339	2.096169	4.238556	2.476859	1.381811	4.849563	4.279953	0.706	1.310421	1.563561
ENSDARG00000006832	GALNT9	0.061068	0.226648	0.364498	0.033804	0.263572	0.662648	0.231948	0.554671	0.021692	0.634197	0.176813	0.470563
ENSDARG00000006837	mycn	0.005936	0.107943	0.157828	0.280959	0.18842	0.387718	0.237438	0.134213	0.128104	0.079344	0.016716	0.319872
ENSDARG00000006838	eef1a2	1.261401	0.651443	3.128359	0	0	2.249901	2.070406	0.794098	0.554779	1.767162	0.031525	0.013868
ENSDARG00000006840	gnmt	8.296422	13.112378	28.823288	29.060995	21.378603	22.229793	18.207718	25.388242	43.721579	44.858725	18.519002	80.541938
ENSDARG00000006848	ENSDARG00000006848	4.126294	4.832131	14.313399	8.201814	8.740399	7.025698	10.837258	4.500542	4.876396	4.043183	8.187784	9.300061
ENSDARG00000006849	asic2	0.18751	0.083159	0.157354	0.330371	0.076399	0.245084	0.348131	0.097315	0.440116	0.270701	0.212483	0.255762
ENSDARG00000006859	nkain1	0.130255	0.28267	0.813819	0.789883	0.707908	0.518714	0.504635	2.437999	2.951655	0.52962	0.39231	1.027295
ENSDARG00000006862	kifap3b	1.330108	0.09027	0.065757	0.123663	0.095691	0.051162	0.009854	0.091416	0.567696	0.029166	0.069895	0.212866
ENSDARG00000006863	ENSDARG00000006863	0.023278	0.031745	0.036405	0	0.009721	0.024364	0.01877	0.00387	0.006977	0.022223	0.016386	0.021625
ENSDARG00000006865	glra4a	0	0	0	0.049409	0.011031	0.086959	0.017039	0.080118	0	0	0.018593	0.012269
ENSDARG00000006868	trh	0	0.015914	0.068438	0.021801	0.102343	0.073284	0.067751	0.011639	0.062955	0.083555	0	0.016262
ENSDARG00000006869	stx17	0.180895	0.621302	1.335947	1.677233	2.054069	2.00847	1.147671	1.194577	2.134761	1.233367	0.820639	1.288416
ENSDARG00000006877	enpp4	0	0.042934	0.541604	0.039211	0.078888	0.092265	0	0	0.188715	0.015028	0.110811	0
ENSDARG00000006878	phf21aa	1.414153	0.254613	0.531215	0.604844	0.383595	0.562791	0.365624	1.054013	2.336755	0.318007	0.390343	0.13007
ENSDARG00000006889	mpped2a	0.669103	2.021034	3.649461	3.021182	3.409206	3.478554	2.738843	2.199828	2.763298	1.630674	1.656137	2.713686
ENSDARG00000006891	kcns3a	0	0	0	0.048668	0	0	0	0	0	0	0.014131	0
ENSDARG00000006892	MYO3B	0.033022	0.040613	0.267802	0.147219	0.314491	0.359115	0.178079	0.198043	0.401647	0.149261	0.120542	0.156207
ENSDARG00000006894	oprk1	0	0.019545	0.016811	0	0.035912	0	0.043357	0	0	0	0	0
ENSDARG00000006896	lhx6a	0.030713	0.096355	0.109849	0.076802	0.06609	0.125952	0.136849	0.040846	0.126242	0.016805	0.024901	0.081818
ENSDARG00000006899	far1	0.059577	0.493922	1.257156	1.876847	1.208229	1.79333	1.131905	1.377567	1.800675	0.693173	0.647751	0.990067
ENSDARG00000006900	impdh2	5.205978	6.546325	13.39353	7.936227	10.868066	7.747142	8.34518	16.270448	18.058851	5.596628	7.41917	8.512582
ENSDARG00000006901	ENSDARG00000006901	1.934229	0.950101	1.584208	1.947732	0.918954	2.035496	2.014291	1.007537	2.290398	1.134382	1.392352	1.363071
ENSDARG00000006911	wnt8b	0	0.007066	0	0	0.012983	0.006507	0.005014	0	0	0.014839	0.004345	0
ENSDARG00000006915	arl8ba	4.827217	9.301182	11.576654	13.111512	13.258385	10.349743	10.642757	10.378323	12.474131	11.216504	7.951434	11.742549
ENSDARG00000006921	lrp5	0.791566	1.806759	2.472449	2.964381	3.098852	2.483513	2.471087	2.884333	3.739782	2.053917	2.056283	2.927507
ENSDARG00000006923	cacna1ab	1.795058	0.081775	0.036934	0.329238	0.058597	0.258904	0.131902	0.721634	0.241211	0.20768	0.022697	0.029953
ENSDARG00000006924	FBXO38	0.679542	1.674633	2.146658	2.307041	2.170845	2.158114	2.151385	1.647068	2.202258	2.616143	2.242873	2.185635
ENSDARG00000006939	tbx16l	0	0.017073	0.014684	0.035082	0.031369	0	0.066626	0.068677	0.022512	0	0	0
ENSDARG00000006944	ENSDARG00000006944	0.253666	0.10473	1.090964	0.750343	0.900466	0.849605	0.743108	0.17873	0.874304	0	0.602664	0.249707
ENSDARG00000006963	cse1l	0.814007	0.649441	2.338245	1.329349	2.095199	1.401431	1.411899	3.882757	4.963975	0.935015	0.906303	1.493156
ENSDARG00000006978	map3k20a	0.004131	0.150234	0.523324	0.432199	0.538284	0.290566	0.293131	0.170314	0.732851	0.086766	0.343156	0.328457
ENSDARG00000006981	ccdc113	0.208054	0	0.209174	0.111054	0.173777	0.024887	0.038351	0.415036	0.17816	0.028375	0.146459	0.138061
ENSDARG00000006983	CELF3	0	0.065115	0	0.154285	0.025867	0.119941	0.384819	0.047624	0.882854	0.182335	0.021801	0.272325
ENSDARG00000006990	CRELD1	0.232603	0.151922	0.235622	0.315557	0.182854	0.09286	0.11854	0.764248	1.492519	0.261249	0.07732	0.076608
ENSDARG00000007009	hoxa11b	0.016322	0.118711	0.038289	0.040656	0.095428	0.027333	0.200059	0	0.215237	0	0	0
ENSDARG00000007018	ms4a17a.6	0.703558	0.916152	1.67378	2.887779	2.761654	2.795493	1.667825	5.053687	6.172816	2.645341	2.478907	3.293183
ENSDARG00000007024	uox	21.357611	79.404521	24.364984	122.413127	0.177551	14.157718	6.68351	90.844991	168.977793	158.303019	3.659903	273.188699
ENSDARG00000007025	ttc9c	1.359322	1.617159	4.640956	3.53691	5.270956	3.138626	3.360328	4.559821	5.305824	3.026278	3.891669	3.817639
ENSDARG00000007034	hnrpkl	14.1345	22.117167	32.254187	34.961958	34.952009	31.416624	37.90429	48.193097	38.209325	30.73223	33.722127	29.248936
ENSDARG00000007040	tmigd1	18.819972	105.012865	15.064025	126.535765	163.966468	15.189449	95.43713	30.496876	3.658457	37.069422	22.689274	28.767953
ENSDARG00000007045	CNOT4	0.386964	0.31612	1.798004	0.75436	1.068003	2.287622	0.774205	0.887537	1.35811	0.481861	0.426368	0.78151
ENSDARG00000007065	mrps18b	11.188006	10.033452	27.006528	17.607255	16.86123	13.822906	20.573162	43.464175	43.773399	18.401468	16.243746	20.363964
ENSDARG00000007067	ENSDARG00000007067	1.694161	0.324264	0.697245	0.888431	1.48952	0.298645	0	0.118582	0	1.532254	1.031146	0.662693
ENSDARG00000007077	ENSDARG00000007077	1.488994	1.25086	3.161039	4.118069	3.540477	2.297058	3.463871	4.791853	9.444564	1.473706	3.152302	2.79318
ENSDARG00000007080	rhcgl1	0.245323	0.320615	0.047958	0.114578	0.128066	0.218254	0.494548	0.122345	0	0.365945	0.215868	0.09971
ENSDARG00000007081	pias4a	1.37308	3.199277	6.145427	4.391345	6.710883	5.124613	4.339784	5.487342	4.731526	4.729613	4.70173	4.692195
ENSDARG00000007086	aqp10a	35.696232	20.25942	95.581687	28.990191	37.242617	97.538444	43.98351	22.598506	16.737844	51.319427	52.888235	67.737416
ENSDARG00000007092	xab2	0.868555	0.892368	2.858627	1.425604	2.057929	1.316659	1.699243	2.857093	2.797676	1.233466	1.03642	2.381997
ENSDARG00000007097	her13	0	0	0.016284	0.025936	0.017393	0	0.067167	0.263092	0	0	0	0
ENSDARG00000007098	itm2ba	65.958129	115.068019	140.654437	148.17256	142.142697	151.207625	143.179295	135.057308	149.772329	176.56225	134.503369	138.737853
ENSDARG00000007099	gjc4b	0.043438	0.158032	0.19418	0.154641	0.145235	0.207877	0.464704	0.148574	0.714223	0.154044	0.069903	0.184487
ENSDARG00000007108	lipia	1.104971	9.341067	10.527561	9.40591	15.836641	9.562369	7.103782	3.459828	2.920571	10.947653	10.387539	6.291458
ENSDARG00000007125	asb6	0.021055	0.40199	0.510392	0.183565	0.798883	0.148921	0.339561	2.294362	2.473691	0.18621	0.387259	1.059076
ENSDARG00000007127	acat2	3.927484	4.23618	29.431269	8.332333	22.561992	10.557741	13.98294	20.840261	20.99931	11.992372	6.005964	15.647675
ENSDARG00000007129	ENSDARG00000007129	0.043441	0.10532	0.460618	0.169937	0.096758	0.266746	0.214847	0.460349	0.26043	0.306578	0.0875	0.134525
ENSDARG00000007130	mrto4	3.767847	5.570266	19.317563	10.364849	13.409353	9.19041	10.990552	39.868929	52.162202	8.351511	9.709952	14.732043
ENSDARG00000007135	cnot3a	1.507604	2.458363	4.098501	3.809423	4.438887	4.10474	3.738864	4.282912	6.320334	4.03279	2.74681	3.886426
ENSDARG00000007136	SH3BP5L	0.156715	0.218089	0.220984	0.445319	0.49613	0.461856	0.438952	0.294419	0.510002	0.117682	0.369094	0.318495
ENSDARG00000007141	psmc3	7.796127	8.914701	34.060398	26.470741	31.175608	20.100293	24.887343	46.000014	58.647018	15.60066	15.006998	23.1971
ENSDARG00000007149	l1cama	0.034339	0.006494	0.072611	0.102643	0.034418	0.041866	0.004608	0.080742	0.051379	0.040915	0.029862	0.039815
ENSDARG00000007151	kcnk2b	0	0	0	0	0	0	0.01405	0	0	0	0	0
ENSDARG00000007169	itgb1bp1	0.377973	1.683821	8.24614	6.543492	8.847483	5.475222	3.250605	6.100454	6.751646	2.020726	4.203951	4.915992
ENSDARG00000007171	AIG1	0.029199	0.091449	0.209745	0.313193	0.322056	0.168447	0.227105	0.011147	0.582837	0.128037	0.200621	0.420507
ENSDARG00000007172	plxna3	0.010466	0.019031	0.052379	0.078212	0.066438	0.073614	0.035108	0.013919	0.115435	0.18385	0.029471	0.011668
ENSDARG00000007175	recql	0.713657	1.342093	2.328104	1.619393	2.857723	2.602477	2.522075	2.528712	3.140972	2.221489	2.895287	2.098839
ENSDARG00000007179	sash1a	0.342236	0.435862	0.637317	1.005422	0.83623	0.98923	0.781681	0.68637	1.826674	0.649352	0.43184	0.551083
ENSDARG00000007180	slc30a4	7.153156	14.675615	8.311164	12.284336	16.039104	12.506847	12.008618	13.842214	8.243366	10.226984	8.972459	11.25383
ENSDARG00000007181	nadk2	0.832194	1.135617	1.770346	1.824264	1.642503	1.882736	1.592599	1.702257	2.212852	1.23986	1.817343	1.239119
ENSDARG00000007184	zbtb16a	0.280306	4.705524	2.79713	5.016984	1.140184	2.743658	5.273185	0.241935	2.74208	4.628468	6.805729	4.68012
ENSDARG00000007186	ppp1r8a	0	0.140452	0.322138	0.224475	0.15054	0.366505	0.166095	0.20545	0.154337	0.049161	0.018125	0.04784
ENSDARG00000007195	grm2b	0.131634	0.125148	0.336747	0.48705	0.529112	0.371474	0.496704	0.202506	0.465795	0.211907	0.230829	0.363369
ENSDARG00000007196	rae1	2.910696	3.7804	9.5166	8.462986	10.673377	7.693746	8.609771	19.192782	19.575068	5.344566	5.554362	9.120372
ENSDARG00000007198	MTA1	2.753114	0.764358	1.302796	1.370439	1.122852	1.615362	0.979865	1.422042	2.119138	1.150929	1.264388	1.050626
ENSDARG00000007199	ENSDARG00000007199	0.371413	0.01407	0.677672	0.115646	0.06463	0.051832	0.099831	0.095421	0.166975	0.059097	0.032682	0.100639
ENSDARG00000007207	cnpy2	0.606621	0.551514	1.52262	0.513014	0.525446	0.301402	1.333406	2.522347	2.962032	0.428985	0.496441	0.500942
ENSDARG00000007216	abce1	12.297454	12.401693	31.443564	25.624749	33.491913	21.157551	22.184905	46.982793	56.795733	20.701185	19.992812	30.016925
ENSDARG00000007217	wdr55	0.317542	0.400962	2.388701	1.207813	1.626104	1.64425	1.444191	3.288698	5.908025	0.925815	0.75102	2.306372
ENSDARG00000007219	actn1	2.223108	5.41292	10.438089	15.137033	11.298767	17.745752	9.476309	20.302463	22.126622	4.162263	4.345465	4.798603
ENSDARG00000007220	ncam1b	0.003808	0.062248	0.036971	0	0.019088	0.031894	0.020206	0	0.009133	0	0	0
ENSDARG00000007221	pbk	0.192149	0.029888	0.372056	0.7238	2.485874	0.612921	1.711742	6.234554	9.256466	0.436771	0.437994	1.21704
ENSDARG00000007231	ryk	0.917793	2.47124	3.378422	3.4775	3.071261	3.32511	3.008881	2.537976	3.523904	3.105066	3.638969	2.694214
ENSDARG00000007241	mycb	6.941537	9.429393	23.893075	24.020677	28.855957	24.673588	28.196383	34.759931	54.793325	9.83243	25.150219	21.666105
ENSDARG00000007244	acp2	1.717866	7.179266	13.823051	15.079476	24.230241	22.712763	7.882373	5.269286	10.496564	6.930385	10.259424	15.547366
ENSDARG00000007245	RUNDC3A	0	0	0	0	0.014544	0.01458	0	0	0	0	0	0
ENSDARG00000007247	ric8a	0.29762	0.313876	0.269964	0.563429	0.288361	0.328951	0.560616	0.459143	1.298751	0.716013	0.138972	0.530874
ENSDARG00000007250	use1	1.255006	1.87281	4.318015	4.010095	4.424311	3.130807	3.10437	6.053803	6.474778	2.759833	2.948919	3.344979
ENSDARG00000007257	rab5ab	5.280734	10.705443	16.779828	12.703747	14.643576	7.935269	9.994772	20.553373	20.184171	14.717485	9.307015	12.810408
ENSDARG00000007264	ENSDARG00000007264	1.734834	2.795103	4.808111	5.688897	5.319187	5.222085	4.561498	6.249751	14.900806	5.199253	2.102371	9.425298
ENSDARG00000007271	mynn	1.266929	0.618317	2.884313	1.218644	2.206506	2.293362	1.807512	4.684116	5.311301	1.10553	1.470629	1.635367
ENSDARG00000007275	si:ch211-251b21.1	0.495491	1.1292	1.095206	1.859587	1.225021	1.062111	1.994531	0.869816	1.932531	0.592871	0.958034	1.043387
ENSDARG00000007276	ela3l	3483.863754	701.341163	201.169249	183.093034	310.099931	471.999336	990.647409	176.73577	732.094063	64.66387	151.993643	393.223581
ENSDARG00000007277	myf5	0	0	0	0.029339	0.019675	0	0	0	0.141202	0.152422	0.049747	0.065652
ENSDARG00000007278	ect2	0.179921	0.042956	0.037959	0.047097	0.376907	0.318333	0.184882	1.14701	1.731145	0.061422	0.055813	0.102376
ENSDARG00000007279	yipf5	4.638756	9.069366	17.309055	10.853732	10.984074	9.672669	11.06904	14.134951	14.982686	5.417428	5.991915	9.079171
ENSDARG00000007285	mrpl57	21.325135	23.775575	50.629707	28.317857	34.000686	31.737979	42.845372	70.20999	94.517157	29.86125	27.835098	36.070341
ENSDARG00000007289	ENSDARG00000007289	0	0.062442	0.471482	0.227451	0.025898	0.257658	0	0.040478	0.802763	0.048901	0.033645	0.086001
ENSDARG00000007294	aco2	13.388113	26.130493	50.596931	43.108972	66.089106	46.959494	62.526447	61.189747	57.05446	35.013942	45.047441	47.415562
ENSDARG00000007302	sh3gl3b	8.810728	31.340226	60.589943	58.312116	83.539332	60.495521	53.6231	46.915946	46.944114	36.002757	53.680626	43.097936
ENSDARG00000007315	tmpoa	1.101036	2.309766	2.427684	2.116246	3.393488	2.017829	2.645612	5.658409	7.025772	2.009897	1.599745	1.914321
ENSDARG00000007320	rpl7	619.954991	1401.583825	2467.485073	1490.810647	1841.236567	1281.220271	1935.324711	1965.523611	1784.620977	1860.728827	2224.28985	2231.489148
ENSDARG00000007323	chmp4bb	10.213656	19.902173	42.451813	36.015159	43.275812	27.902958	31.324331	34.728261	40.96188	19.743356	25.954431	35.011117
ENSDARG00000007329	tbx16	0.025446	0.056506	0.189905	0.053358	0.079952	0.13281	0.115698	0.062968	0.086891	0.011068	0.04571	0.212648
ENSDARG00000007344	tcap	0.11307	0.205597	0.707333	0.211239	0.519427	5.609594	0.492349	0.338337	1.05054	0.08096	0.417876	0.236349
ENSDARG00000007347	degs1	3.318902	3.930928	3.777802	7.078945	3.136149	2.719514	4.805775	8.854591	13.043791	7.267186	1.786184	8.637028
ENSDARG00000007349	dmrt1	0.983286	0	0.070196	0.055667	0.009333	0.03052	0.288571	0.02972	0.013396	0.074853	0.230701	0
ENSDARG00000007356	fgf20a	0	0.028189	0.024245	0.115849	0.025897	0.129808	0.020001	0	0	0	0.021826	0
ENSDARG00000007358	cxcr3.1	0.089883	0.404037	0.37778	0.695091	0.36256	1.825078	0.652301	2.129208	2.405875	0.386141	0.371726	0.271382
ENSDARG00000007359	UBL4A	2.433861	4.384923	15.469939	9.066105	7.04981	6.506437	9.189899	10.037003	13.223873	5.244001	4.306847	6.92848
ENSDARG00000007362	sft2d1	2.503365	4.87779	9.602324	5.645289	9.445423	5.518687	7.421814	7.934764	8.469736	5.729174	4.957048	5.908145
ENSDARG00000007366	amdhd1	2.150945	3.772393	4.560673	5.078153	0.945574	4.611655	3.242118	9.84255	6.648557	9.902698	0.583769	15.852701
ENSDARG00000007369	tcf7l1b	0.477048	0.370785	0.469498	0.666105	0.354812	0.376641	0.97697	0.512594	1.360801	0.35528	0.576348	0.689185
ENSDARG00000007370	dysf	0.396811	0.463069	0.453858	1.057547	0.707393	0.714527	0.708988	0.7837	1.406865	0.571069	0.464861	0.610736
ENSDARG00000007371	slc26a3.1	0.400979	7.144413	14.560186	7.465772	15.66962	10.172424	7.20498	1.520584	1.440264	6.739734	2.446317	7.422407
ENSDARG00000007377	odc1	3.410101	1.152483	9.557013	2.765367	6.703399	2.276199	3.466291	32.263699	40.679075	1.237319	1.267495	3.114958
ENSDARG00000007382	ubtd1a	0.015413	0.028025	0	0.143887	0.115861	0.077433	0.019885	0	0	0.103	0.070508	0.10023
ENSDARG00000007383	kcnk6	0.309531	0.125072	0.408781	0.462614	0.367695	0.495319	0.239611	0.347611	0.857605	0.59253	0.242104	1.01604
ENSDARG00000007385	cct7	14.34266	25.486157	59.970837	50.621729	63.014886	48.916966	53.125306	88.794898	119.866953	46.373581	42.822582	67.123465
ENSDARG00000007387	irf2a	1.513616	2.389601	4.662085	3.031956	4.095327	2.970504	3.207826	4.653355	4.714784	1.76438	3.074347	2.855883
ENSDARG00000007396	rnd3b	3.389104	4.279482	3.515129	4.338283	4.501675	1.379479	1.093139	2.472678	11.515838	3.460202	3.926542	4.066844
ENSDARG00000007398	LRRK1	0.035929	0.273283	0.814091	0.338384	0.432088	0.437962	0.332438	0.462783	0.758979	0.064672	0.379638	0.266618
ENSDARG00000007405	strap	3.70785	5.021971	12.826033	10.014479	13.008727	10.777976	9.524007	17.48897	21.020707	9.853423	10.737789	10.985196
ENSDARG00000007406	phox2a	0.390436	0.437904	0.593492	0.863482	0.347446	0.594116	0.799077	0.7182	0.69117	0.480732	0.544554	0.576284
ENSDARG00000007407	barx1	0	0.122836	0.052825	0.112183	0.075233	0.03771	0.232421	0	0.107983	0.042995	0	0.062759
ENSDARG00000007409	ppifa	5.385659	10.070848	4.782639	6.813484	8.202074	7.937951	7.343026	6.46195	5.988103	9.634393	4.3294	4.956001
ENSDARG00000007412	SLC2A1	0.177369	0.06465	0.224555	0.189349	0.480094	0.127495	0.250632	0.168487	1.478335	0.080634	0.047565	0.125545
ENSDARG00000007413	arid2	0.493966	0.606567	1.337705	1.279673	1.494422	1.441698	1.388432	1.245601	1.999619	1.143628	0.996512	1.358824
ENSDARG00000007418	chmp4c	3.190239	9.36675	18.229268	15.893408	23.762644	12.373417	11.706506	9.862875	8.973728	10.442266	9.50801	11.033972
ENSDARG00000007421	ftcd	16.52285	44.103928	21.804683	71.616739	31.379085	36.343634	13.976354	44.20204	69.219755	157.096337	28.718535	191.891389
ENSDARG00000007425	apol1	0.730672	3.61312	3.065822	3.88428	3.751073	4.163298	3.172988	4.135729	4.65755	5.597485	1.957054	4.602625
ENSDARG00000007429	ndor1	1.87843	3.337054	4.389699	5.324452	5.289975	3.929134	3.314924	5.876801	5.97067	5.840256	3.313385	4.172164
ENSDARG00000007430	prdm12b	0.009568	0.017395	0.067339	0	0.007929	0.008012	0	0	0.055329	0	0.006736	0.008889
ENSDARG00000007436	ENSDARG00000007436	0.013683	0.155023	0.134921	0	0.159997	0.260054	0.19717	0.094485	0.204414	0.032945	0.057791	0
ENSDARG00000007438	ube2ib	6.192065	11.693088	29.943414	26.026072	32.449089	26.356877	26.943241	43.995389	54.236294	23.064398	19.376953	28.602433
ENSDARG00000007443	fbxl18	0.279582	0.457532	1.15433	0.91928	1.055515	0.786582	1.002779	1.256738	1.796541	0.843442	0.851331	0.696092
ENSDARG00000007444	ift81	0.032855	0.141884	0.211954	0.2046	0.301864	0.281981	0.222542	0.19116	0.256022	0.086257	0.209632	0.190767
ENSDARG00000007449	slc25a39	2.139791	3.930786	11.987696	5.859457	8.821661	10.25934	13.133451	9.618862	6.096918	4.365474	7.005317	5.09228
ENSDARG00000007461	SRGAP1	0.004485	0.008156	0.133282	0.044541	0.037338	0.097518	0.046268	0.041756	0.021509	0.017071	0	0.08334
ENSDARG00000007465	tdrd1	0.315823	0.655691	0.906753	0.833663	1.102598	1.00802	0.532141	0.507822	0.333413	0.783025	0.69683	1.03786
ENSDARG00000007467	ifit10	1.352396	0.223553	9.193233	4.115225	0.20538	1.865881	9.566858	1.124092	4.495454	2.156736	1.103471	1.798929
ENSDARG00000007477	fbxo8	0.49238	0.756371	2.124259	1.416807	2.949725	2.260444	0.55859	0.846742	1.404473	1.004967	0.836642	1.719296
ENSDARG00000007480	rpe65a	0	0.043658	0	0	0.02674	0	0	0	0	0	0	0.014909
ENSDARG00000007485	epc2	2.274598	1.630974	2.719989	2.284062	2.994996	3.238042	2.583374	2.729415	3.572644	2.645205	2.196039	2.768532
ENSDARG00000007490	adrb1	0.012268	0.133838	0.095928	0.152789	0.143451	0.020544	0.015827	0	0	0	0.034279	0.136761
ENSDARG00000007494	st3gal8	1.214689	0.649197	0.540495	1.421144	0.18946	0.50969	0.376267	1.163548	2.427979	1.252898	0.131623	1.008485
ENSDARG00000007496	ufl1	2.799437	3.081497	6.440519	4.593721	4.382121	5.374098	4.895306	7.789374	8.073348	5.082207	2.923407	5.513087
ENSDARG00000007523	KMT2E	4.898365	7.980682	11.385105	13.572035	19.280628	15.238705	14.285112	10.532216	11.615864	11.172443	14.617971	16.023692
ENSDARG00000007526	ndufs2	12.543799	27.971101	54.922992	51.033366	61.838506	50.27981	63.331204	71.964058	54.127544	43.821457	39.387575	61.336456
ENSDARG00000007531	zcchc9	0.604314	1.14878	3.121698	3.170279	2.952042	2.591375	1.878308	3.336472	5.159162	3.199325	2.616884	4.81457
ENSDARG00000007534	itln1	3.335049	2.291675	1.048507	3.722454	2.205258	1.583946	22.149229	52.685331	14.61664	1.836215	3.311141	1.631636
ENSDARG00000007553	opn4.1	0	0.041057	0.014125	0.067493	0.007544	0.053079	0.081568	0	0.032483	0	0.019088	0.226548
ENSDARG00000007560	sema3bl	0.145997	0	0.027676	0.066122	0.162592	0.088907	0.022832	0.217696	0.074254	0.008447	0	0.073982
ENSDARG00000007561	cdh23	0.057698	0.010822	0.051194	0.037064	0.079539	0.067278	0.028796	0.041359	0.01427	0.008544	0	0.005529
ENSDARG00000007566	appbp2	0.645762	0.481229	0.703634	0.764723	0.804638	0.638219	0.45072	1.316353	1.3072	0.394154	0.730312	0.619591
ENSDARG00000007576	ENSDARG00000007576	0.00697	0	0	0	0.017466	0.005837	0.060846	0	0.033426	0.006655	0.004907	0
ENSDARG00000007582	olfcb1	0.008229	0.007481	0.01287	0	0	0	0	0.08755	0.069057	0.015712	0.005793	0.01529
ENSDARG00000007597	bloc1s4	1.892927	4.019153	5.332384	6.765247	7.129528	6.202161	5.536705	3.33047	3.157318	4.669384	4.535529	4.238008
ENSDARG00000007601	ZMYND8	0.556081	0.860332	0.871999	0.673931	0.749739	0.864772	1.065988	0.86705	1.036396	0.594221	0.90104	0.526749
ENSDARG00000007603	stxbp2	4.483096	9.932314	14.632973	14.477746	17.607054	13.628625	11.500061	12.389015	12.929332	8.77115	9.635619	10.4417
ENSDARG00000007614	wwox	0.213923	0.348034	2.500392	1.158683	0.771142	0.773059	1.415133	1.408373	0.944854	0.526681	0.618213	1.464382
ENSDARG00000007624	gins1	0.072759	0.185218	1.638565	2.718571	2.989971	0.950396	1.332983	3.502774	5.582489	1.166952	1.659473	0.919277
ENSDARG00000007630	mkrn2	0.056003	0.652395	1.827052	1.527263	1.950531	2.114331	1.074839	2.60509	2.715479	1.625854	1.287081	3.035554
ENSDARG00000007639	cnot4b	0.841584	2.702666	3.898093	4.090484	4.892625	5.251798	2.917917	2.43716	2.957503	3.711226	4.470416	4.473339
ENSDARG00000007654	nsfa	0.038844	0.238777	0.141635	0.114322	0.105901	0.131666	0.122686	0.120963	0.27143	0.18157	0.095628	0.151444
ENSDARG00000007655	crybb1l3	0.02488	0	0.019921	0	0	0.021332	0	0	0.298269	0	0	0.023668
ENSDARG00000007657	ccnh	2.272057	2.234993	3.989523	4.713254	4.418678	2.988033	3.527575	5.999361	4.263586	3.738453	3.311439	3.489508
ENSDARG00000007663	amph	0.008372	0.060889	0.124379	0.041706	0.342742	0.455865	0.102609	0.0334	0.140508	0.111891	0.076611	0.085551
ENSDARG00000007671	ghrb	2.980017	5.477575	4.195486	4.559745	2.603392	2.987054	4.050521	6.347583	9.123668	6.887087	4.119445	4.914297
ENSDARG00000007678	ttyh3b	0.160001	0.467619	0.064761	0.477736	0.276695	0.291982	0.317739	0.391285	0.904024	0.524325	0.125804	1.279619
ENSDARG00000007682	ppdpfa	299.450892	1313.027083	1391.747922	1266.891216	960.070041	1278.981371	2102.249866	395.473879	450.906428	1640.305187	1948.979326	2379.558123
ENSDARG00000007691	cul1b	2.680751	4.793657	8.806443	6.511644	7.013808	7.388521	6.020185	5.379166	6.821604	6.436921	7.259622	6.516702
ENSDARG00000007693	nfkbiab	37.048451	118.059477	73.19364	80.111094	112.24446	90.293457	91.387418	61.613771	67.817057	88.677208	107.339665	111.002339
ENSDARG00000007697	fabp7a	3.494732	2.784688	1.761605	9.280727	0.19299	0.918981	2.384839	1.613228	2.896318	27.683471	0.447292	6.385981
ENSDARG00000007708	nsa2	136.105121	411.58114	411.502852	300.422995	389.463091	423.878048	332.708959	246.102369	219.911823	348.327848	291.751628	358.099314
ENSDARG00000007709	ADAMTS8	0.005529	0	0.052147	0.055088	0.009236	0.129624	0.099873	0.13235	0.092795	0.042226	0.046704	0.062746
ENSDARG00000007711	RAB3IL1	2.082244	6.813621	7.718631	6.244353	7.79757	6.561341	7.956401	5.106715	7.394579	4.945754	3.830395	3.815858
ENSDARG00000007715	lgsn	0.012981	0.330442	0.73083	0.048501	0	0	0.636404	0.750941	1.027081	0.892256	1.078251	1.254163
ENSDARG00000007720	sub1b	10.018334	15.654761	27.221466	23.292732	25.250983	16.039365	22.912041	40.490633	49.814456	16.083579	14.598275	20.267592
ENSDARG00000007722	nudt8	1.594675	5.414953	3.440449	3.996174	3.867475	6.06499	4.709756	3.500521	4.053864	5.099144	4.098041	3.980349
ENSDARG00000007723	efnb1	0.017121	0.093393	0.348084	0.255882	0.743608	1.060843	0.242979	0.250458	0.615755	0.09807	0.241043	0.159055
ENSDARG00000007727	rgl2	0.024068	0.164115	0.348181	0.329742	0.623197	0.483674	0.031053	0.256068	0.764637	0.057444	0.1186	0.111799
ENSDARG00000007734	stn1	1.216527	2.231432	2.286404	3.083463	3.019394	2.162355	2.478222	5.165785	3.989733	2.526545	1.9381	2.299996
ENSDARG00000007737	zyg11	0.628792	1.453149	2.430615	2.586895	2.50062	2.805755	2.329087	2.713695	2.655257	2.517368	2.482061	2.34108
ENSDARG00000007739	atp1a1a.2	0.004462	0	0.021008	0.066669	0.186355	0.142014	0.011521	0.053536	0.117721	0.034064	0.036846	0.107796
ENSDARG00000007743	il15l	3.221417	9.760276	11.145859	9.080998	7.601832	9.005432	26.698384	16.060467	4.424012	21.617633	19.381782	8.859668
ENSDARG00000007744	tsr1	4.892908	3.938048	12.066411	6.700663	8.15366	7.174816	8.062127	19.095095	18.174405	8.012037	5.968079	10.095841
ENSDARG00000007745	uqcrfs1	21.32516	31.850419	61.287841	52.27348	56.108914	52.49931	54.182275	52.473391	46.492124	39.727346	43.879771	47.549942
ENSDARG00000007751	lmnl3	0.041301	0.251058	0.248837	0.280897	0.428825	0.129011	0.255541	0.19875	0.421931	0.20415	0.138402	0.11992
ENSDARG00000007753	cpne2	0.270557	0.871928	0.456535	1.104022	0.917529	0.369625	0.700466	0.712783	0.826667	0.407889	0.346644	0.371709
ENSDARG00000007755	skic8	1.225125	2.290126	7.299572	5.423346	6.446998	3.41064	7.201654	11.811115	10.242648	2.73485	3.236162	5.691701
ENSDARG00000007760	spg21	5.534775	11.671687	11.349731	15.274184	16.38163	10.845678	11.452047	10.109483	11.370914	10.17324	7.2912	13.420101
ENSDARG00000007764	klhdc10	0.972613	1.333198	2.485582	1.793884	2.623581	1.871413	1.28798	2.621399	2.494265	1.792308	2.08389	1.910227
ENSDARG00000007769	sult5a1	0.368622	1.885137	1.813563	1.779044	0.667098	0.55301	2.278866	2.410295	1.031147	0.73316	0.443296	1.184324
ENSDARG00000007774	VASH2	0.215159	0.311249	0.362429	0.347668	0.395926	0.37486	0.53003	0.672426	0.536706	0.226269	0.332581	0.278902
ENSDARG00000007783	ENSDARG00000007783	0.009339	0.294677	0.510488	0.692119	0.934205	0.847082	0.476637	0.774974	1.066749	0.203488	0.857221	0.46543
ENSDARG00000007786	tmx2b	1.982267	3.219009	6.978865	4.130211	4.283267	3.152583	6.122932	7.621246	7.3734	3.94356	3.978525	4.447524
ENSDARG00000007787	zgc:112965	0.459146	0	0.224057	0.072016	0.333043	0.188868	0	0.016359	0	0	0.027261	0.031033
ENSDARG00000007788	atp2b1b	2.511563	0.254519	0.428507	0.519297	0.409448	0.400503	0.595575	0.617869	1.013993	1.288847	0.231109	0.409187
ENSDARG00000007791	ppp2r1ba	9.238975	14.184493	34.682458	27.664276	33.859736	28.569672	29.314877	38.263147	44.655184	18.411301	23.791408	25.829097
ENSDARG00000007795	cst3	22.178075	51.047021	86.254273	89.238798	112.817125	77.254571	64.898028	91.437041	80.506156	80.433007	87.03497	133.721125
ENSDARG00000007804	gas6	1.146571	0.627472	1.836673	3.161059	1.513828	2.675102	2.233289	2.42047	5.084535	4.410322	1.598577	3.547155
ENSDARG00000007807	CYTH3	0.207811	0.439231	0.185456	0.404787	0.454882	0.316523	0.504315	0.280363	1.200489	0.335436	0.241154	0.342738
ENSDARG00000007808	zdhhc16a	0.955414	3.255428	1.650655	3.300186	2.172591	5.294195	2.231488	1.031117	1.677031	3.20875	1.09159	1.422007
ENSDARG00000007812	SP3	0.805724	0.967861	2.94193	2.327426	3.306012	3.891911	1.961173	3.255564	3.388536	1.106875	2.011156	2.318429
ENSDARG00000007813	rnpepl1	0.627294	1.750617	1.92255	1.774327	2.145687	2.158727	1.25697	1.32011	1.212058	1.215758	0.956334	1.306419
ENSDARG00000007818	palm1b	1.795231	0.847749	1.257652	2.4495	0.446289	1.228076	1.417798	2.018728	3.696762	3.635952	0.731427	7.323292
ENSDARG00000007823	atf3	3.783541	2.276795	6.79881	10.504767	20.726935	14.932535	4.658805	4.822665	6.628361	6.096216	5.349716	7.019852
ENSDARG00000007824	CAMTA1	0.077501	0.067851	0.076318	0.032175	0.680896	0.115367	0.076822	0.040685	0.037853	0.084951	0.262681	0.08
ENSDARG00000007825	map2k1	1.297578	1.939955	2.626833	3.429716	3.444081	3.428498	2.697178	5.052306	6.533489	2.284848	2.060281	1.634079
ENSDARG00000007836	ctsla	13.370361	23.633623	26.896049	115.219443	57.984977	22.551016	19.009451	45.536514	117.24854	65.49388	10.761614	120.518702
ENSDARG00000007842	MCHR2	0.017578	0.02557	0.027491	0.017515	0.011751	0.100103	0.009072	0.042079	0	0.060414	0.059396	0.039193
ENSDARG00000007856	RTN4RL1	0.081608	0	0.076578	0	0.054448	0	0	0.065118	0.03154	0	0	0.073323
ENSDARG00000007863	tra2a	12.434845	32.906725	42.945777	37.461709	38.20055	35.20273	44.975385	40.815075	51.104357	34.312284	37.934652	33.27038
ENSDARG00000007864	ENSDARG00000007864	0	0	0	0	0	0	0	0	0	0	0	0
ENSDARG00000007867	dazap2	7.493674	11.85437	39.760841	30.152002	35.347409	25.087422	25.139034	23.197365	23.055334	18.804527	18.000314	22.850334
ENSDARG00000007869	ehd3	0.196826	0.089473	0.085506	0.39495	0.036533	0.054936	0.021162	0.428993	0.589909	0.229663	0.084672	0.304757
ENSDARG00000007885	fancl	0.094058	0.327803	0.686468	0.507638	0.851092	0.899972	0.758453	0.760952	2.067291	0.104762	0.083877	0.101945
ENSDARG00000007886	slc35b2	0.472306	1.008049	2.930091	2.090137	3.375597	1.526699	2.923547	2.018868	2.681212	1.4729	1.189952	1.967588
ENSDARG00000007891	meox1	0.189721	0.134156	0.049452	0.315057	0.176354	0.185337	0.224377	0.133163	0.151631	0.050312	0.155813	0.097919
ENSDARG00000007892	pdcd2	1.763799	0.874675	3.385366	1.283822	1.8176	1.438514	2.482494	5.757556	5.849252	1.640129	1.870492	1.97908
ENSDARG00000007901	crnkl1	2.875136	3.30303	6.073688	5.520772	6.435274	4.521136	5.147967	8.4636	9.431867	5.17869	3.712716	6.37791
ENSDARG00000007906	ENSDARG00000007906	7.361618	31.275275	9.487189	10.853858	13.806668	1.240943	11.053314	16.381847	0.454262	4.253233	4.046805	1.815102
ENSDARG00000007912	ENSDARG00000007912	0.002294	0.004172	0.032292	0	0.011497	0.069156	0.050312	0.064072	0.099354	0.00438	0	0.012788
ENSDARG00000007916	xpnpep3	1.314442	1.876075	3.381936	1.830736	2.827207	2.133543	3.400505	4.8025	4.862983	1.632684	1.7312	1.785745
ENSDARG00000007918	ttc27	0.971804	1.056999	2.727361	1.40379	1.964385	0.899176	1.465633	4.290293	6.309306	1.397999	1.099554	2.481722
ENSDARG00000007923	ptpn1	1.449441	2.498182	6.05514	4.798287	5.434101	4.111404	3.782723	6.931852	7.94679	3.605874	2.844956	4.84232
ENSDARG00000007941	hmx4	0.108455	0	0	0	0.018117	0	0	0.04327	0	0	0.030539	0
ENSDARG00000007943	gabpb2a	0.644818	0.825404	1.973259	0.970474	1.526585	1.370736	1.641702	2.129559	2.322498	1.003227	1.207743	1.285867
ENSDARG00000007944	lhx1b	0.087406	0	0.011391	0	0.024335	0.012198	0	0.106555	0.087322	0	0	0.094735
ENSDARG00000007950	ITGA11	0	0.03525	0.145521	0.104626	0.120476	0.108215	0.088733	0.094531	0.087301	0.055522	0.069677	0.048026
ENSDARG00000007955	iars1	2.592605	6.461608	7.929815	6.484829	7.296125	6.005136	7.092363	9.862038	14.083298	10.482422	4.927396	13.605234
ENSDARG00000007959	hibadhb	6.885082	9.714453	21.370867	15.414928	21.256186	13.292666	18.981051	27.067791	31.261111	11.051285	10.325654	12.643725
ENSDARG00000007960	hnrnpaba	24.03594	41.190525	154.012126	85.041514	121.523312	70.117668	114.342634	253.559312	262.418859	51.418539	70.071984	106.586412
ENSDARG00000007971	cks1b	0.059667	0.614791	1.181977	2.080765	4.751078	0.899287	1.693575	14.759175	15.450667	0.645576	1.232061	1.515116
ENSDARG00000007975	fth1b	1.263911	1.175816	2.206504	2.147697	3.142492	3.117489	1.478983	2.136921	3.406332	1.62755	1.35183	1.547383
ENSDARG00000007976	ENSDARG00000007976	5.837505	16.360532	14.314804	13.499057	14.499782	15.343263	12.500185	9.881048	10.201781	13.32095	15.742711	11.99928
ENSDARG00000007982	onecut1	0	0.030047	0	0.021052	0.070591	0	0.010904	0.179834	0	0.126206	0	0.078516
ENSDARG00000007988	masp2	2.006344	3.600762	2.117994	16.607022	0.052369	1.760349	0.849367	19.661524	40.23926	28.418115	0.423707	22.326531
ENSDARG00000007989	nedd8	14.699836	27.805248	53.74484	48.740022	61.747239	33.043104	66.442718	82.832914	69.466151	34.09519	34.261487	40.69409
ENSDARG00000007990	wt1b	0	0.106048	0.036484	0.232443	0.136398	0.097669	0.300984	0.1241	0.783092	0.133629	0.082111	0.086691
ENSDARG00000007996	pou2f1b	0.041132	0.117438	0.269899	0.136611	0.363257	0.243396	0.152356	0.134931	0.138072	0.047268	0.092814	0.106995
ENSDARG00000008010	foxl2l	0	0	0.068013	0.054164	0	0	0	0	0	0.041518	0.030614	0.040401
ENSDARG00000008014	nudt17	2.31059	8.6476	9.043445	15.195371	18.112328	18.296739	8.812625	6.423666	11.099639	14.923137	9.925084	14.979159
ENSDARG00000008019	mxg	16.880052	18.067197	17.129157	35.135976	38.337065	32.135241	37.786481	8.125701	11.327099	34.22418	73.566025	122.384219
ENSDARG00000008020	med31	3.508638	4.901558	16.227514	15.294681	14.974593	9.673488	9.881626	12.746494	17.902452	12.173048	9.156676	13.078044
ENSDARG00000008022	kif18a	0.021735	0.016959	0.186959	0.17424	0.264862	0.085904	0.342941	0.899249	1.475911	0.062251	0.131309	0.441892
ENSDARG00000008026	niban2b	0.919278	1.647484	1.963304	2.018093	2.92382	1.231399	1.807772	3.958803	5.496115	1.230892	0.88261	1.309615
ENSDARG00000008029	mep1a.2	15.231177	68.964234	100.322808	71.726551	64.705589	63.24865	79.222859	47.893138	8.820821	39.215775	57.348465	24.329318
ENSDARG00000008030	myl9b	5.20731	4.560241	8.159186	10.244857	7.233405	11.149875	10.897569	13.014912	25.100438	9.061767	6.630067	18.823136
ENSDARG00000008032	sart3	1.818272	1.205965	3.477413	1.892027	2.609228	1.580192	2.200867	3.957632	4.847256	1.53689	1.773362	1.949926
ENSDARG00000008034	skib	0.251575	0.157739	0.033918	0.41057	0.362289	0.276024	0.268616	0.103832	0.322399	0.207046	0.213736	0.257894
ENSDARG00000008049	si:dkey-42i9.4	8.3171	36.923931	41.75853	67.533419	84.156184	59.547792	66.41802	30.625728	37.863518	47.682319	55.932272	76.343819
ENSDARG00000008060	SCARA3	0.199953	0.105033	0.104237	0.287774	0.141031	0.38694	0.085992	0.059093	0.287655	0.135745	0.22521	0.34675
ENSDARG00000008068	tma16	1.116959	4.318022	9.867871	6.861026	9.627925	5.820628	8.416264	18.194962	20.42149	8.76963	8.34953	11.434149
ENSDARG00000008075	illr4	1.065027	2.100668	5.081554	3.552216	3.889954	3.47641	10.689856	8.090147	13.590347	0.999528	2.846401	0.503097
ENSDARG00000008095	ENSDARG00000008095	0	0	0	0	0	0.068852	0.007578	0	0	0.063334	0	0
ENSDARG00000008097	srsf9	5.872282	10.895797	22.133259	19.973091	24.018968	17.729817	19.875772	26.355403	26.536543	16.132522	14.234833	20.819907
ENSDARG00000008098	ifit9	0.707344	0.074561	4.008084	2.272663	0.77062	2.643788	1.706168	1.608723	2.580851	0.998251	2.872129	1.123791
ENSDARG00000008100	slc7a10a	3.494992	1.932614	3.242103	3.064944	2.751244	2.942483	1.927243	5.89593	13.224163	0.99641	1.429242	2.437396
ENSDARG00000008105	mettl2a	1.554095	1.146826	5.299555	2.906099	4.430962	3.373522	2.958159	6.974979	9.189504	2.640909	1.646641	3.840705
ENSDARG00000008107	src	0.225592	0.466252	0.372523	0.678743	1.51707	0.966182	0.475565	0.911412	0.64079	1.04756	1.526779	0.446658
ENSDARG00000008119	e2f6	1.235884	3.497707	5.046014	3.972281	6.543272	4.339644	5.833586	5.990311	6.128307	4.151768	4.915053	4.851875
ENSDARG00000008127	pcdh15b	0.051139	0.07625	0.030862	0.036867	0.016483	0.049571	0.047738	0.115147	0.041401	0.047099	0.055566	0.027499
ENSDARG00000008131	sox1b	0.052272	0	0.013625	0	0	0	0	0	0.020889	0	0	0.016187
ENSDARG00000008133	foxl1	0.830707	2.755743	4.710402	6.251079	7.291785	6.460702	5.919129	10.383634	16.253398	3.381261	2.794721	4.635852
ENSDARG00000008140	kcnab1a	0	0.011942	0.088837	0	0.109708	0.010998	0.008473	0.008734	0.125972	0	0.073969	0.012202
ENSDARG00000008141	rbl1	0.211304	0.569535	1.016538	1.042462	2.507149	0.516445	1.508207	2.957589	0.929273	0.72685	1.630202	0.433619
ENSDARG00000008142	stxbp3	2.013599	3.170752	8.236126	6.447058	8.588744	7.815189	6.549564	6.359133	7.547462	5.075373	5.648759	7.157717
ENSDARG00000008153	serinc5	0.354974	0.614222	1.119258	1.06249	1.527976	1.059477	1.063697	1.347709	1.94933	1.153309	0.673071	1.249956
ENSDARG00000008155	sms	2.540036	4.397333	6.22029	5.133653	5.538934	5.781944	4.797919	8.798947	10.630529	4.719164	4.421942	4.860758
ENSDARG00000008164	ENSDARG00000008164	2.350961	5.075389	4.011545	5.141705	4.487354	5.330566	4.633134	4.684432	3.215533	2.799738	3.139287	2.326678
ENSDARG00000008165	caspa	1.696711	2.03807	10.710594	4.969233	7.420853	6.957125	5.373157	4.417172	1.725894	4.044635	5.704132	5.254225
ENSDARG00000008170	dbnla	1.235511	4.537682	3.648969	5.837275	5.150563	6.307279	7.149767	3.729977	3.065909	3.998547	5.15449	2.317104
ENSDARG00000008174	hoxb1a	0	0.019219	0	0	0	0.101277	0	0	0.076026	0.050914	0.092876	0.039277
ENSDARG00000008182	ENSDARG00000008182	0.261237	0.067859	0.627423	0.395084	0.685765	0.390608	0.517601	0.55835	1.744871	0.195955	0.354658	0.260028
ENSDARG00000008184	ENSDARG00000008184	2.414022	5.255934	8.446891	6.743871	9.55009	7.079141	7.634354	6.886818	7.516604	7.973681	5.588329	7.937158
ENSDARG00000008186	syk	0.743512	0.749252	1.480387	1.455743	1.767563	2.004867	1.641889	2.933053	2.886077	0.749695	1.097753	0.745061
ENSDARG00000008188	sf1	8.535191	14.079351	21.195739	22.951844	23.958961	23.805256	16.054319	21.021948	25.238108	16.621564	14.098779	20.644059
ENSDARG00000008191	ENSDARG00000008191	0.021087	0	0	0.147085	0.030403	0	0.050788	0.183231	0.047193	0	0	0.139189
ENSDARG00000008192	pank1a	0.95955	0.555059	3.52676	4.661857	2.714345	2.138485	1.002504	1.577535	2.799714	1.868884	2.217241	2.686064
ENSDARG00000008200	ugp2b	8.109142	12.178524	25.238963	18.766721	25.527636	15.481456	20.275462	26.691729	34.119978	13.968707	15.667504	17.009343
ENSDARG00000008203	pax1a	0	0	0	0	0	0	0	0	0	0	0	0
ENSDARG00000008209	myt1la	0.00376	0	0.023392	0.037258	0.01874	0	0.014473	0.014302	0.017931	0	0.010529	0
ENSDARG00000008212	kcnk13a	0.038199	0.041675	0.023896	0.019031	0.038287	0.025588	0.009857	0.040641	0.018318	0.029175	0.053781	0.05678
ENSDARG00000008218	znf410	8.403681	17.718317	20.21175	20.757734	21.179263	22.410332	25.16733	14.552564	16.68328	28.345996	20.239283	26.171026
ENSDARG00000008219	crygm4	0	0	0.302224	0.240684	0.080705	0	0	0	0	0.092245	0	0
ENSDARG00000008224	vps35	4.878569	6.906348	12.502982	11.859176	14.275406	9.491978	12.036785	13.494882	13.191888	7.893413	8.576593	10.066948
ENSDARG00000008235	cog5	1.627614	1.061302	5.125268	6.375702	4.523485	4.342445	2.462828	2.977655	3.946038	0.712514	0.82175	0.968923
ENSDARG00000008237	sars1	10.427623	14.35697	32.884818	25.568254	33.432201	17.318543	28.097885	52.414525	62.630591	21.455074	20.257538	33.862918
ENSDARG00000008238	manba	0.473216	1.022805	1.298619	1.124587	1.333066	0.657901	0.709602	1.272906	1.168876	0.685327	0.897784	0.962196
ENSDARG00000008239	mocs3	1.645936	3.906805	5.425686	5.352008	5.103926	5.413709	3.849984	4.286099	5.577002	2.634589	4.856619	3.680821
ENSDARG00000008243	cct8	9.118273	18.33141	32.384348	31.824961	37.832475	33.099732	33.44365	53.904486	66.204073	28.86382	30.192757	42.905327
ENSDARG00000008247	VEZF1	0.023106	0	0.198745	0.028777	0.135093	0.146616	0	0.261974	0.0831	0.022059	0.097591	0
ENSDARG00000008249	ptchd4	0	0.022194	0.009438	0.030403	0	0.00511	0.007874	0.008116	0	0	0.004296	0.011339
ENSDARG00000008255	cnot6a	1.636842	3.91649	9.044623	8.408879	9.550947	8.126457	6.526682	4.874876	6.364699	5.797886	7.423544	7.263782
ENSDARG00000008263	mfsd4ab	0	0.014078	0.108975	0.019286	0	0.012966	0	0.041186	0.055691	0.044348	0	0.115083
ENSDARG00000008275	KLHL24	0.577545	7.937431	2.474284	5.841746	8.673155	5.135741	4.374697	1.417528	3.506539	4.766748	5.500298	7.50436
ENSDARG00000008278	rcor2	0.161901	0.170719	0.286592	0.913625	0.55272	0.179015	0.596266	0.500951	1.774196	0.20802	0.62407	0.255365
ENSDARG00000008279	map2k7	0	0.185828	0.279703	0.095464	0.249603	0.256719	0.082409	0.084946	0.417967	0.048783	0.089927	0.115676
ENSDARG00000008287	fam114a1	1.814738	2.917234	7.313321	5.354933	6.285445	5.580182	3.908482	6.140642	5.698921	2.952059	1.60274	2.563091
ENSDARG00000008292	eif2s3	22.953964	62.807368	89.740029	79.340445	110.146802	99.057144	83.090744	104.652212	124.632132	89.848282	79.882665	131.645844
ENSDARG00000008305	hand2	0.811854	1.493573	3.286226	4.972437	1.547666	4.7825	3.2409	3.353367	4.465665	2.407251	1.640547	2.467004
ENSDARG00000008306	rdh5	0.003548	0.012901	0.255461	0.147228	0.170256	0.577221	0.138772	0.542563	0.127538	0.1277	0.100906	0.091118
ENSDARG00000008310	ip6k2a	3.873566	8.392108	9.127167	9.122076	8.690554	13.193052	11.112411	11.713127	27.139824	8.705872	9.839453	9.716304
ENSDARG00000008322	ambra1a	0.031374	0.110209	0.218401	0.150217	0.450715	0.410932	0.22774	0.189941	0.342446	0.121273	0.232359	0.361114
ENSDARG00000008329	asic1a	0	0.046235	0.08616	0.095007	0.035397	0.078067	0.027338	0.106956	0.060967	0.064733	0.059665	0.047245
ENSDARG00000008333	znfl2a	0.854244	3.954652	6.526638	6.191519	10.261295	9.926558	4.329263	2.135325	3.985559	3.941305	3.656145	6.386106
ENSDARG00000008363	mcl1b	18.150899	32.630762	36.152684	44.010531	46.263383	41.862334	52.072184	38.742384	93.365391	26.970119	26.514366	50.91391
ENSDARG00000008370	csnk1da	1.948152	4.500529	8.572136	10.05619	11.143606	9.894397	8.199677	8.648526	12.845408	6.585748	7.463982	10.132249
ENSDARG00000008372	spred2b	0.30108	0.173796	0.739933	0.523791	0.830273	0.440179	0.271297	0.610142	1.501085	0.145999	0.255679	0.346305
ENSDARG00000008377	EPN2	0.770429	0.956802	2.543579	1.838506	2.58593	2.061008	1.846368	2.655123	4.523769	1.387986	1.148829	1.616185
ENSDARG00000008380	brd7	1.010794	2.55196	6.573416	4.70961	5.721567	4.603246	5.422834	7.485258	8.334279	4.165406	4.607123	4.539826
ENSDARG00000008383	arpc1a	39.986709	47.10495	99.869882	88.158722	109.749117	67.475195	87.935767	144.091419	160.095606	68.723028	68.428506	85.634284
ENSDARG00000008384	HDAC6	0.48462	1.122897	4.652346	3.767212	2.374515	3.705308	1.96415	2.622648	2.626463	1.735403	2.877992	1.407349
ENSDARG00000008388	mmp14b	0.604041	1.698989	2.22884	4.506059	4.188609	3.435085	3.044228	5.271738	14.128478	2.420798	1.359794	4.009974
ENSDARG00000008395	snupn	0.937282	2.350725	6.962817	5.114112	5.77271	5.705993	5.391845	8.327901	8.389126	4.10568	3.317592	5.403678
ENSDARG00000008396	ENSDARG00000008396	0.543581	0.813977	2.300322	1.393854	1.415492	1.927713	1.165425	1.924207	1.322503	1.251577	0.889103	1.247633
ENSDARG00000008398	cacna1c	0.002043	0.111446	0.095854	0.199376	0.160405	0.154943	0.040715	0.046189	0.079338	0.031205	0.186963	0.050795
ENSDARG00000008403	phospho1	0	0	0.022487	0	0.01201	0.024079	0.018551	0	0	0.027454	0	0
ENSDARG00000008407	tspan7b	0.080489	0.265268	0.30683	0.40161	0.44539	0.54759	0.681487	1.891244	2.810388	0.22092	0.16998	0.467348
ENSDARG00000008413	ATP11A	0.351337	0.813367	0.490448	0.844058	0.652026	0.518635	0.646942	0.759702	1.430956	0.439767	0.39938	0.513139
ENSDARG00000008414	ENSDARG00000008414	0.555734	1.603326	2.294493	3.193125	4.134269	2.605853	2.246594	3.084384	4.903515	0.877175	0.406855	1.72095
ENSDARG00000008433	unc45b	0.018602	0.270598	0.24476	0.278024	0.211348	0.205606	0.268804	0.336452	0.392502	0.291252	0.110058	0.290403
ENSDARG00000008434	bcl2l1	0.952825	1.252116	3.816112	3.240227	2.752661	2.595083	2.204299	2.909339	5.411288	1.701914	1.696615	3.087219
ENSDARG00000008439	atxn10	0.029789	0.776368	0.785959	0.742019	0.962065	0.897943	1.242661	0.625139	1.380863	0.587733	0.852765	0.516583
ENSDARG00000008447	fkbp4	7.02314	12.838079	28.820068	18.570899	28.758964	16.267963	26.044714	32.2123	31.58905	13.475321	16.565731	16.366764
ENSDARG00000008450	PCOLCE2	0.117112	0.010328	0.061051	0.315005	0.014233	0.128568	0.430309	0.571984	0.463533	0.150578	0.129778	0.461422
ENSDARG00000008454	cpeb1b	0.129763	0.258149	0.060282	0.211345	0.178803	0.150444	0.036851	0.092923	0.229391	0.266824	0.091346	0.148371
ENSDARG00000008457	faah2a	2.97697	8.022396	17.747313	14.196473	16.765158	14.116486	8.681746	12.859722	20.719949	10.435708	4.600592	11.827806
ENSDARG00000008461	anapc5	0.128659	0.252412	0.868394	0.759037	0.825767	0.788128	0.467403	1.436369	2.516397	0.601213	0.347976	0.283086
ENSDARG00000008472	apex2	1.262042	1.541111	1.511219	2.360678	2.096981	3.032743	1.606606	3.719335	3.668245	2.440955	1.671945	2.232723
ENSDARG00000008473	ASB14	0	0.017569	0.051303	0.016343	0.01096	0	0	0	0	0	0	0.036571
ENSDARG00000008480	trmt61a	1.093952	1.060006	2.167969	1.846527	2.981622	2.302039	2.897076	2.957543	3.641074	1.635272	1.671892	2.794815
ENSDARG00000008485	lrp3	0	0	0.009538	0.007596	0.035657	0	0.043276	0.00811	0.095046	0.017467	0.038638	0.011331
ENSDARG00000008487	dmd	0.722991	0.59082	4.172029	0.963511	2.663024	2.372076	1.490317	2.311546	4.100551	0.877174	1.682353	1.387862
ENSDARG00000008490	ltv1	2.97989	3.664103	8.013506	5.706481	8.055457	4.891185	6.763745	12.50631	13.969444	4.833157	5.50496	9.261916
ENSDARG00000008491	si:ch211-107o10.3	19.900638	21.104596	61.485167	75.250835	77.954967	57.845902	62.250172	51.065013	32.627917	29.856152	34.733017	30.386181
ENSDARG00000008494	myl6	18.608231	43.607882	98.941791	123.940069	60.178774	112.273014	113.233686	104.784769	104.113376	33.883246	62.34265	81.720894
ENSDARG00000008502	pno1	16.862692	66.726423	69.899019	70.375575	85.560129	70.768166	67.171648	66.301653	97.688912	107.234223	68.893913	95.517763
ENSDARG00000008503	glcci1a	0.417354	0.972923	2.644309	1.75933	2.440161	2.267017	1.877713	2.533247	2.553025	1.471162	1.401174	1.282483
ENSDARG00000008540	sox21b	0	0	0	0	0.019869	0	0	0	0	0	0	0
ENSDARG00000008541	chia.4	0.01356	0.085972	0.053856	0.498422	0.256471	0.41993	0.169344	0.386341	0.321447	0.183205	0	0.114255
ENSDARG00000008542	yod1	0.780538	1.343771	1.454454	1.96496	1.86803	1.460092	0.808854	1.181012	2.343136	1.94553	1.402869	1.877864
ENSDARG00000008548	arhgap12a	3.647031	13.878117	11.026026	11.320279	12.873028	11.828068	10.464067	8.840666	11.365399	10.350276	11.062595	7.121324
ENSDARG00000008551	pole3	2.186264	3.457818	9.084013	7.314852	9.011523	5.091062	5.808257	15.483759	24.162714	5.458791	4.280094	7.499333
ENSDARG00000008553	zgc:136872	11.538146	26.519538	32.216189	21.75948	42.977591	44.83501	32.9992	19.836809	14.477058	21.081177	32.384182	14.244664
ENSDARG00000008560	brap	0.015324	0.487612	0.874733	1.393233	1.715095	1.193287	0.672197	1.14123	1.745232	0.760727	0.647229	1.622909
ENSDARG00000008568	slc25a24	4.932437	4.785728	16.278103	13.970848	19.993577	8.726413	14.915785	20.560571	22.492484	6.607656	8.848437	10.113091
ENSDARG00000008573	fam20b	1.699428	2.820337	4.483163	5.290101	6.472862	5.23772	3.8399	7.518651	6.721869	4.956508	3.220724	4.642892
ENSDARG00000008575	LYST	0.104558	0.096609	0.391379	0.12809	0.292062	0.278436	0.132688	0.24391	0.164392	0.068728	0.159273	0.133761
ENSDARG00000008592	mtmr8	2.115743	7.176283	4.881206	5.339237	6.323244	5.696661	5.995786	6.054338	4.939974	4.884218	4.945295	3.643533
ENSDARG00000008593	nbas	0.029012	0.063304	0.317613	0.226619	0.297253	0.161952	0.114789	0.298379	0.357089	0.051702	0.155216	0.129374
ENSDARG00000008623	COPS3	1.503559	3.888797	10.824784	8.652887	10.414869	8.161593	7.726007	12.359464	18.677954	6.310895	5.711844	8.573628
ENSDARG00000008637	mttp	39.076409	38.798854	144.233513	109.250623	127.105876	105.447158	111.495758	110.57068	98.248156	76.850906	91.302272	98.40899
ENSDARG00000008639	kifap3a	0.183764	0.334141	0.83772	0.730446	0.620487	0.497624	0.348067	0.639567	1.209331	0.403131	0.445879	0.508526
ENSDARG00000008660	coro1b	0.304446	0.816099	1.36946	0.203085	0.246424	0.462536	1.579259	1.344039	1.88915	0.185846	0.07512	0.174949
ENSDARG00000008662	fign	0.061336	0.007966	0.047962	0.021826	0.011226	0.058695	0.057279	0.081559	0.078784	0.020913	0.046261	0.040701
ENSDARG00000008678	snx3	18.694231	38.481052	41.947837	44.822806	45.581415	30.626559	39.125558	49.262621	49.887984	43.226503	29.132375	43.577601
ENSDARG00000008697	EPAS1	2.128603	7.004548	8.568863	6.940448	7.654609	5.314814	6.236263	7.911302	7.706249	8.902465	5.692069	7.868122
ENSDARG00000008703	ENSDARG00000008703	0.56137	1.421755	3.584921	3.312736	5.548462	3.961848	3.250588	2.204142	2.807996	2.462723	2.333411	3.687895
ENSDARG00000008706	paip2b	12.700528	26.663046	45.668819	33.371683	41.609611	39.589478	32.405301	42.284488	42.360636	34.619753	30.828699	39.435469
ENSDARG00000008720	lmo3	0.219116	0.159369	0.228454	0.054581	0.012201	0.024463	0.047117	0.155415	0.105074	0.055783	0.041132	0.108566
ENSDARG00000008723	prkcba	0.291798	0.097454	0.028182	0.029667	0.059688	0.009973	0.138296	0.031679	0.285568	0.079593	0.201828	0
ENSDARG00000008727	ranbp3a	0.068878	0.069579	0.119688	0.05719	0.217336	0.051265	0.108613	0.050889	0.220196	0.073063	0.032324	0.156416
ENSDARG00000008732	zgc:66479	0	0.04554	0.146875	0.093575	0.146426	0.251638	0.250605	0.133228	0.195155	0.454269	0.035259	0.476958
ENSDARG00000008735	atp6ap2	24.316249	49.58191	51.288918	65.306742	69.327323	48.948181	59.819263	56.296533	55.361671	45.640492	52.836372	48.421948
ENSDARG00000008740	esf1	3.800958	3.835851	7.123857	4.441764	5.015313	3.602424	5.312585	8.425814	12.032993	4.211088	3.567561	4.937061
ENSDARG00000008748	ube2na	13.646924	20.608297	51.279073	39.627198	52.317148	31.710258	36.556443	57.591922	67.029685	23.134343	26.925399	33.520885
ENSDARG00000008757	entpd6	0.809994	0.778734	2.810187	3.525086	4.012623	3.055928	2.150137	3.949763	7.32198	1.511018	1.90064	2.041251
ENSDARG00000008765	tmed5	1.907159	4.359791	6.570623	5.109485	4.734637	3.292355	3.689896	8.372483	11.08368	4.917464	2.644746	5.583354
ENSDARG00000008767	ENSDARG00000008767	0.026998	0.390959	0	0.211096	0.036347	0.087393	0.821716	0.265876	0.908099	0.148164	0.028579	0.778781
ENSDARG00000008772	cacng1a	0.007529	0.008253	0	0	0.015165	0.038007	0.005856	0	0.174131	0	0.076686	0
ENSDARG00000008784	PRPF4B	0.217716	0.240895	1.302645	0.729597	1.139126	0.766415	0.395608	0.960233	1.130235	0.200981	0.682991	0.509943
ENSDARG00000008785	dldh	14.566518	27.340405	59.596279	58.063496	75.38206	72.465134	57.713286	69.630079	64.099135	58.755678	55.766146	84.891428
ENSDARG00000008788	camk1gb	0.236574	0.327512	0.64747	0.475451	0.62423	0.580762	0.395402	0.429025	0.483434	0.410641	0.473111	0.284715
ENSDARG00000008790	actr3b	0.868435	0.989876	3.932599	3.293263	5.001735	4.362979	3.494525	5.412652	7.083647	1.23743	2.463575	3.00951
ENSDARG00000008796	her5	0.012347	0	0	0	0	0	0	0.016421	0	0	0	0
ENSDARG00000008803	marcksb	0.041944	0.847047	2.17873	1.692147	1.619917	1.589163	3.274599	7.642826	12.686835	0.681087	0.618425	1.330634
ENSDARG00000008805	orc3	0.529916	0.217947	2.402385	1.257134	1.275145	0.697263	0.691827	3.993493	6.10033	0.758852	1.050425	1.101813
ENSDARG00000008807	bokb	0	0.19188	0.148532	0.420576	0.176282	0.141376	0.204222	0.547322	0.379434	0.402976	0.222854	0.568605
ENSDARG00000008808	eml2	1.497633	3.761516	11.796653	9.016094	11.513876	9.155442	8.017382	13.917745	16.852255	5.677899	3.834144	8.555782
ENSDARG00000008811	cmtm3	0.867455	1.544099	2.070651	0.454901	1.418576	0.489326	3.746288	3.82518	2.583436	1.046075	1.87692	0.763463
ENSDARG00000008816	glud1a	2.726199	4.372626	5.780951	6.568401	7.68631	7.117295	6.59684	10.290924	14.671605	8.08072	4.726512	13.150012
ENSDARG00000008818	hsf1	0.472205	0.436585	1.217964	1.334281	1.195254	1.166063	0.826074	1.331131	1.021837	0.418061	0.957815	0.581173
ENSDARG00000008829	chga	0	0.064853	0.209174	0.177686	0.148952	0.467721	0.161057	0.39132	0.940687	0.038032	0.025107	0.099404
ENSDARG00000008832	neu1	1.972512	6.22456	8.190846	8.36917	13.03204	7.308897	6.98146	5.360039	5.077253	3.584817	3.589206	5.73124
ENSDARG00000008835	si:dkey-46g23.5	0.110642	0.053235	0	0.130753	0.037519	0.01646	0.092236	0.115004	0.013962	0.041122	0.036919	0.122319
ENSDARG00000008840	hmbsa	3.333372	3.640722	14.438156	6.200068	9.718085	7.728895	8.8824	12.82097	11.745852	5.176126	7.7147	5.289576
ENSDARG00000008849	ENSDARG00000008849	0.020427	0.007325	0.07592	0.029832	0.087965	0.583859	0.002575	0.013273	0.233371	0.003811	0.00562	0.011126
ENSDARG00000008852	elp4	0.659998	0.655843	0.690977	1.186355	1.116599	0.890024	1.219875	2.320736	2.74992	1.482665	1.153373	1.543446
ENSDARG00000008858	CYP7B1	0	0	0.299476	0.181711	0.106628	0.167975	0.035294	0.194028	0.284225	0.139285	0.102704	0.06777
ENSDARG00000008859	mylipa	1.481221	4.420341	2.343041	8.548127	13.76963	10.660596	4.303353	2.503691	1.870639	7.588608	6.041267	7.846775
ENSDARG00000008861	tfap2e	0.023106	0.036952	0	0	0	0.008508	0.006555	0	0	0	0.007153	0
ENSDARG00000008866	ENSDARG00000008866	0.051897	0	0	0	0.064989	0	0.175677	0	0.09328	0	0	0
ENSDARG00000008867	rap1b	11.617304	16.179711	25.985441	31.834498	35.698606	23.2231	22.563828	40.284893	51.516003	15.480337	16.473136	19.997479
ENSDARG00000008880	USP28	0.005863	0	0.004582	0.051082	0.004894	0.058873	0.035259	0	0.063218	0.00706	0.004125	0.005443
ENSDARG00000008884	hprt1	2.83126	4.995636	7.422433	8.455051	10.11525	6.414908	7.910569	14.609728	15.865304	5.654195	2.827945	13.444476
ENSDARG00000008886	msx1b	0.011317	0	0	0	0.018904	0.018951	0	0	0	0.021608	0	0.06308
ENSDARG00000008890	ctns	4.820949	11.743833	7.283474	12.085198	13.439418	7.182081	8.425254	6.302468	4.908333	5.374433	4.53933	6.466104
ENSDARG00000008904	smarca2	0.913811	1.532499	3.019313	2.078563	3.100188	2.770925	2.886879	1.876753	2.256928	2.013954	2.730478	2.860173
ENSDARG00000008906	si:ch211-241e1.5	0.244162	0.48989	0.250178	0.356527	0.675098	0.958767	0.616685	0.727798	0.968976	0.948975	0.924578	0.766527
ENSDARG00000008912	slc8a2a	0.032737	0.039684	0.017066	0.163092	0.209634	0.255841	0.162015	0.145123	0.052329	0.062507	0.145952	0.172341
ENSDARG00000008920	mrpl53	32.30441	22.006652	50.237	42.614276	46.363859	29.41138	45.552882	85.802059	99.928948	41.004715	29.082306	38.549653
ENSDARG00000008931	renbp	2.593925	13.515919	3.435518	4.98733	5.199779	0.882359	7.37305	5.939871	1.71034	1.516777	1.529261	1.204896
ENSDARG00000008936	sec11a	11.656372	12.827662	42.115871	22.300584	32.572911	17.811213	32.569405	52.101203	65.212758	18.563958	14.696723	27.080644
ENSDARG00000008946	ccdc127b	1.541529	2.138359	7.456188	6.017103	8.362514	5.322733	6.520154	8.772699	9.602249	5.037052	4.340615	4.60421
ENSDARG00000008947	rtf1	3.561989	6.409523	9.600378	9.483432	10.432347	11.023802	9.185254	9.431114	12.112029	9.230102	8.147585	10.202457
ENSDARG00000008948	pla2g3	0.006434	0.058493	0.382354	1.923142	1.214482	1.766993	0.11621	0.196794	0.401081	0.049138	1.077911	0.860698
ENSDARG00000008953	pofut1	0.582978	2.120073	5.502387	3.133618	4.749723	4.864298	4.103819	3.699679	4.217917	2.4801	2.491109	1.900331
ENSDARG00000008966	tbl1xr1b	1.583013	1.827899	4.145462	3.655372	3.875913	3.603034	3.59604	4.474798	4.0837	2.665135	2.791585	3.409311
ENSDARG00000008969	fgb	115.230801	224.737021	72.073783	654.052194	1.124074	52.278253	30.07059	828.654306	1453.21921	943.985179	13.470691	968.416185
ENSDARG00000008976	MDN1	0.66167	1.055321	1.701296	1.375687	1.793142	1.171671	1.28161	1.646845	1.998114	1.560721	1.842417	1.698006
ENSDARG00000008979	golga1	1.683779	3.45903	4.550592	3.77645	4.689788	4.471149	3.686988	4.04935	3.752907	3.759308	3.404758	3.161829
ENSDARG00000008982	casq2	0.076418	0.092629	0.421167	0.203031	0.144668	0.315649	0.302316	0.135496	0.122144	0.02918	0.086066	0.255561
ENSDARG00000008983	sh3glb2a	0.284943	1.722126	4.226021	1.02482	1.512196	0.888338	1.028141	1.703773	0.595972	0.316361	1.085715	0.826765
ENSDARG00000008986	e2f7	0.250066	0.080672	0.44756	0.914398	0.902846	0.56737	0.333038	0.842132	0.90904	0.130918	0.187408	0.367207
ENSDARG00000009001	pdia6	9.016385	11.517654	28.144414	15.980542	20.107037	11.174264	18.838071	40.858844	44.752158	12.529325	8.421352	18.50988
ENSDARG00000009014	col11a1b	0.098341	0.205198	0.131107	0.18071	0.102338	0.26188	0.070719	0.047168	0.088905	0.10158	0.181631	0.092858
ENSDARG00000009018	rhbg	0.018037	0.09007	0.093841	0.027325	0.049258	0.084636	0.067805	0.165923	0.122285	0.075323	0.036343	0.065573
ENSDARG00000009020	cnr1	0.005481	0.029282	0.012593	0.039145	0.026902	0	0.039526	0.013581	0.04897	0	0	0.009487
ENSDARG00000009021	chrna1	0.942328	0.056475	0.053042	0.82498	0.719913	0.712169	0.424765	0.1931	0.670945	0	0.388081	0.724356
ENSDARG00000009023	ANKRD28	0.79655	1.638846	3.485977	3.506239	4.793498	3.598036	3.007115	3.502215	4.296378	1.999917	3.053683	2.586635
ENSDARG00000009026	ENSDARG00000009026	0	0.059147	0.138093	0.134284	0.100923	0.152555	0.103082	0.159459	0.051257	0.133101	0.191053	0.082895
ENSDARG00000009031	ENSDARG00000009031	1.095865	2.666517	4.946322	3.197257	5.046559	4.432471	4.421668	3.821252	6.262902	4.158169	3.431824	2.763876
ENSDARG00000009040	si:ch73-141c7.1	13.43864	93.111679	63.895937	35.841747	36.471788	18.769953	55.039011	49.286965	53.791839	74.077206	74.0615	82.736073
ENSDARG00000009046	nphp1	0	0.23514	0.219264	0.565426	0.12268	0.26833	0.258425	0.174339	0.59228	0.294512	0.281984	0.235689
ENSDARG00000009074	cbr4	1.689379	2.281924	4.170679	6.312253	3.991264	3.677861	3.705328	8.569555	10.734091	9.400425	1.461056	5.919092
ENSDARG00000009079	ENSDARG00000009079	0	0.094588	0.017115	0.077265	0.052139	0	0.040269	0.174649	0.262398	0.019865	0	0.077323
ENSDARG00000009087	cd74a	115.870506	138.180011	327.03177	222.406757	335.22425	408.590606	341.886442	279.875785	270.991011	324.108631	389.137877	367.651743
ENSDARG00000009094	gata2b	0	0	0	0.03882	0.013017	0.013049	0.050267	0	0.074733	0	0.010971	0.014478
ENSDARG00000009106	serinc1	4.382733	16.527748	14.902838	24.479566	22.437043	19.815372	16.432374	14.311473	24.164081	20.344091	17.765569	28.030506
ENSDARG00000009113	pigc	0.296778	1.210843	2.243333	2.439548	2.247478	2.391445	2.552613	1.670586	2.324496	1.643304	2.13094	3.216553
ENSDARG00000009123	sele	0.383832	0.275652	1.99254	0.707035	0.679234	0.642786	0.541687	1.544241	1.098184	0.301772	0.222515	0.419512
ENSDARG00000009131	slc10a4	0.020024	0.091024	0.015658	0.922743	0	0.268263	0	0.479331	1.776395	0.898466	0	1.357971
ENSDARG00000009133	myo1eb	1.797278	3.203936	6.057009	4.722708	7.11145	4.674065	5.74247	7.315868	7.739855	3.086831	4.683672	3.444156
ENSDARG00000009134	hlx1	1.692134	1.891636	4.104739	7.863138	5.440935	5.769155	7.956039	6.06509	6.65175	3.783524	2.177686	4.016549
ENSDARG00000009136	tp53bp2a	1.91537	5.450012	6.893596	7.238892	7.726853	8.272425	5.513232	4.386105	6.910325	6.980294	6.304186	8.585948
ENSDARG00000009142	ppp1r13bb	2.984974	10.99441	9.684767	8.980319	6.711352	6.639444	12.4246	10.053209	10.92945	6.102346	10.683167	5.487587
ENSDARG00000009153	pla2g1b	52.812859	12.007058	1.257226	2.234877	3.213372	4.639721	15.224127	1.632278	7.968072	0.82228	3.011381	9.40202
ENSDARG00000009160	kmo	3.473864	9.255716	8.969759	12.326392	9.616544	7.420299	7.308263	15.85845	15.38359	22.267475	3.623205	27.240773
ENSDARG00000009161	ENSDARG00000009161	0.316563	0.66555	1.872023	1.059602	3.552999	0.977433	0.701978	1.144584	0.35579	0.887762	1.309205	0.882274
ENSDARG00000009169	mob1ba	1.782151	4.37151	9.323281	6.284565	7.923443	6.004076	6.762638	8.47651	8.261207	4.502943	4.575375	5.93876
ENSDARG00000009170	ctr9	1.928873	2.827175	4.817401	4.518676	4.987949	3.795166	3.912679	4.832919	5.486495	3.80786	3.422954	4.735381
ENSDARG00000009178	zfand1	4.391527	4.062954	8.206322	7.10807	6.624105	6.87951	5.324701	9.858255	12.484348	5.200832	4.340993	6.197148
ENSDARG00000009194	ENSDARG00000009194	0.046319	0.181898	1.576839	3.048878	1.999541	5.001945	3.103118	5.063334	3.694963	1.591098	2.231862	1.558247
ENSDARG00000009196	anxa3a	0.074361	0	0	0.154357	0	0.083059	0.160356	0.181302	0.237724	0.094661	0.348997	0.023027
ENSDARG00000009208	prkcda	4.233648	8.452461	16.111088	14.592267	14.286559	13.133453	13.587719	12.949062	9.2641	6.508847	9.450981	5.507293
ENSDARG00000009209	slc9a6a	1.934717	3.2426	4.641317	3.445621	3.910291	3.42085	3.007047	3.330309	2.60896	2.62907	3.584006	2.327507
ENSDARG00000009212	ppiaa	669.331086	2031.320254	2020.796815	2005.078159	2311.29601	2088.410861	2153.096222	2263.621616	2238.366492	2169.58134	1881.977963	2676.877697
ENSDARG00000009214	mfsd13a	2.078199	7.136306	4.467118	5.998095	6.428994	4.034607	5.71054	6.091526	4.915648	3.328678	4.095248	4.104078
ENSDARG00000009215	cldn29	0.016084	0.08774	0	0.040065	0.026869	0.053872	0.415037	0.064172	0.038565	0.030711	0.04529	0.089656
ENSDARG00000009217	tom1l2	0.281308	0.234602	1.219272	0.720742	1.453117	1.32085	0.443956	1.01759	1.291658	0.748122	1.320231	0.212199
ENSDARG00000009218	MARS2	1.988842	2.273507	2.630115	2.112775	1.66118	2.118371	2.235787	3.909088	2.664817	1.158772	2.22359	2.17372
ENSDARG00000009242	fev	2.779114	7.360408	9.95751	18.551945	28.497804	21.361127	17.620402	16.17986	11.580979	20.329339	27.187796	12.067696
ENSDARG00000009250	etfb	33.529609	68.269852	118.952619	131.881888	143.226377	143.445592	98.071412	117.211112	122.77362	121.308415	93.886205	148.263668
ENSDARG00000009252	napepld	2.197303	2.753296	7.884395	9.586106	12.321402	12.576516	6.904969	10.581396	7.276725	6.603176	6.95473	7.407696
ENSDARG00000009253	rtraf	8.166876	10.85984	23.550994	14.449953	23.154394	15.84096	20.942317	21.164347	40.373082	16.212958	12.478241	24.460848
ENSDARG00000009262	FAR2	0	0.090328	0.086323	0.049542	0.009221	0.02773	0.007121	0.066065	0.066172	0.010539	0.126006	0.010256
ENSDARG00000009266	uevld	0.358662	1.484705	1.802105	3.440566	3.518381	2.287522	1.102697	2.516849	3.6594	1.631901	1.45041	2.367861
ENSDARG00000009267	zgc:136439	8.585622	18.08476	13.798431	27.992967	25.454787	15.362858	14.052247	12.443985	22.217743	23.376324	12.442906	16.420646
ENSDARG00000009273	ppm1da	0.370376	0.358455	0.812805	0.580337	0.878174	0.580235	0.77073	1.120182	1.489626	0.364997	0.285957	0.299687
ENSDARG00000009280	smyd1a	0.016175	0.145146	0.025296	0.095691	0.050663	0.887512	0.028694	0.092322	0.004848	0.019302	0.189933	0.04508
ENSDARG00000009281	dnm1b	0	0	0	0.018112	0.028613	0.032473	0.025631	0	0	0	0.106329	0
ENSDARG00000009285	rpl15	573.442922	1603.618261	2495.722035	1777.030774	2229.09741	2036.501283	2199.329158	1990.325205	1737.181993	1938.989373	1857.428275	2743.317318
ENSDARG00000009299	dusp8a	0.197163	0.43617	1.967879	1.016827	1.427103	1.656168	0.385497	0.542877	1.009031	0.233023	0.669514	0.250215
ENSDARG00000009311	pvalb6	1.441865	1.797204	8.993747	0.384815	0.258068	0.143728	3.786816	0.273933	4.15099	0.065549	0.385415	0.478397
ENSDARG00000009313	napsa	2.853238	6.866966	6.491375	6.944046	9.052108	6.931313	11.081454	10.290469	12.391494	5.369398	5.942924	6.446759
ENSDARG00000009315	clgn	0.019639	0.696341	1.282303	1.149609	1.041618	1.101762	0.760135	2.285307	2.884144	1.040566	0.490779	0.738917
ENSDARG00000009336	aif1l	1.090523	3.470127	5.615653	3.75996	6.02056	4.064513	6.013946	3.997122	6.40928	2.234565	3.576245	3.558243
ENSDARG00000009341	nrap	0.003192	0.045126	0.02151	0	0.00691	0.062342	0.024348	0.055008	0.019835	0.015795	0	0.038427
ENSDARG00000009342	txndc5	8.894399	15.035162	29.62983	16.402371	20.022224	13.615744	18.749577	32.91937	31.31952	10.926544	14.962678	8.150965
ENSDARG00000009346	caprin1a	2.941537	3.435398	9.935991	6.306056	8.391995	5.961292	7.897987	12.819936	15.98608	5.422017	4.790585	6.181516
ENSDARG00000009350	atg3	6.606379	10.801266	16.967675	17.024351	20.761003	13.233279	14.303815	18.797253	19.471855	13.624483	10.932615	13.936346
ENSDARG00000009351	fgf6a	0	0	0.030533	0.048632	0.016307	0.098085	0	0.051929	0	0	0.068718	0.163239
ENSDARG00000009372	diras1b	0	0	0	0	0	0	0	0	0	0	0	0
ENSDARG00000009386	MPP4	0	0	0.360174	0.508664	0.774105	0.967985	0.34764	0.047433	0.552001	0.303898	0.849528	0.950023
ENSDARG00000009387	ENSDARG00000009387	0.241394	0.140245	0.239254	0.393116	0.324166	0.320648	0.295683	0.35392	0.671924	0.134611	0.086314	0.169303
ENSDARG00000009390	npl	1.955909	24.972553	17.311298	14.275622	13.785289	10.60408	21.389939	10.313031	11.036426	13.69654	10.1714	18.381072
ENSDARG00000009401	vcanb	0.197553	0.189538	0.228992	0.246619	0.466577	0.378455	0.120821	0.129078	0.308249	0.194895	0.166633	0.220659
ENSDARG00000009402	ENSDARG00000009402	0.236808	0.275054	0	0.230142	0.185461	0.502628	0.081255	0.390497	0.481758	0.141357	0.070911	0.08416
ENSDARG00000009418	mef2cb	0.632179	0.420532	0.52218	0.505943	0.85169	0.569228	0.705118	0.827229	1.788294	0.273071	0.348527	0.499186
ENSDARG00000009430	tmem30c	2.461096	8.372511	18.157397	11.410693	18.772317	13.85365	12.473666	14.010578	12.527361	7.853085	10.135968	10.34014
ENSDARG00000009436	ubxn7	1.637874	2.134567	3.528947	3.379447	4.004287	3.590451	3.890742	4.257491	6.084489	3.556794	2.810686	4.53217
ENSDARG00000009438	myog	0.043053	0.023025	0.011882	0.012617	0.033837	0.134141	0.009802	0.063993	0.036434	0.047399	0.017828	0.089309
ENSDARG00000009443	amy2al2	174.96508	40.831079	11.833291	6.609471	28.145616	11.273676	128.602678	14.530055	65.82334	4.458748	7.788216	35.747526
ENSDARG00000009447	atp5mc3b	126.929791	397.160866	720.491002	667.514703	967.646771	977.46595	761.578451	637.444484	591.282695	735.607365	804.806897	1043.933014
ENSDARG00000009459	slc35e4	0.01364	0.111611	0.117366	0.186876	0.367442	0.478623	0	0.064643	0.739374	0.1172	0.134524	0.261151
ENSDARG00000009466	rgs9bp	0.007197	0.052291	0.045023	0.107546	0	0.060263	0.037142	0.009571	0.13805	0.15116	0	0.320936
ENSDARG00000009470	hnf1a	2.964914	4.562424	8.390385	7.62958	7.891874	7.525767	4.482845	6.360989	6.298146	5.558167	4.815948	5.609055
ENSDARG00000009471	ENSDARG00000009471	0.011453	0	0	0	0	0	0.217459	0.208364	0.077318	0.010934	0.040312	0.031921
ENSDARG00000009472	med19b	1.346943	1.642054	3.585664	3.240778	3.630791	3.345865	2.053764	2.198408	3.509765	2.571802	2.435087	3.653332
ENSDARG00000009473	ppardb	1.884552	4.829323	6.118893	4.809914	6.672058	6.050694	3.418224	2.940458	4.037008	5.752638	5.451195	5.84834
ENSDARG00000009477	prkar2ab	0.030736	0	0.276398	0.229687	0.269561	0.437517	0.158621	0.091971	0.147392	0	0	0.127179
ENSDARG00000009480	pdcl	1.59979	3.234659	7.981485	7.131894	8.128697	6.648893	6.267308	7.1528	9.04009	4.09664	5.056188	5.944909
ENSDARG00000009482	slc38a8a	0	0	0	0	0.018044	0	0	0	0	0	0	0
ENSDARG00000009484	arf1	4.608729	6.070595	17.02819	16.215614	17.863229	12.550967	12.600057	20.645697	26.07999	7.966901	8.713256	11.555148
ENSDARG00000009488	gipc2	10.619894	27.991224	60.398998	41.362157	49.772432	48.758187	47.061971	48.591792	38.664756	24.463233	41.07723	38.557636
ENSDARG00000009493	MAP3K13	0.014722	0.016127	0.138594	0.088494	0.044447	0.06684	0.045022	0.088467	0.053169	0.064083	0.128962	0.049439
ENSDARG00000009494	xrcc1	0.700347	0.647372	1.770242	1.354989	3.008551	1.423868	1.541145	3.850068	3.426891	0.697178	1.771939	1.14631
ENSDARG00000009499	SYNE1	0.671747	1.311016	1.449312	1.804788	2.21293	1.543104	2.064896	1.664198	2.287961	1.118831	1.80478	0.928985
ENSDARG00000009505	prelid3b	25.123032	51.611963	49.041867	68.219175	43.458278	45.108489	40.395908	69.564883	109.687274	47.364548	41.677532	53.505619
ENSDARG00000009511	tnfa	0.449518	1.029275	0.859237	0.99531	2.642125	0.362453	0.4296	1.350614	1.956014	0.540407	0.375036	1.856038
ENSDARG00000009524	rnf150b	0.066595	0.115037	0.277768	0.381536	0.255869	0.2342	0.047256	0.385257	0.622731	0.349675	0.103135	0.67436
ENSDARG00000009525	tial1	20.435867	55.751627	50.750477	45.180307	50.507503	52.687412	51.109036	41.45395	40.766939	45.197194	53.889952	43.671874
ENSDARG00000009534	wls	3.143428	7.136778	8.347378	9.560508	6.730683	8.482743	6.804131	12.102475	18.363516	7.052005	4.808672	8.916827
ENSDARG00000009544	cldnb	2.697458	1.071169	2.424494	3.43684	2.434331	1.220191	5.30032	4.700655	14.422137	2.486412	4.103296	1.613042
ENSDARG00000009549	UBR4	3.859583	7.118321	12.51977	9.645438	12.457043	13.962797	13.200357	8.826873	8.421904	6.435892	8.565909	11.735935
ENSDARG00000009550	foxi3b	0.189209	0	0.128656	0.266392	0.164908	0.068882	0.106136	0.175046	0.039449	0.094244	0.185312	0.473836
ENSDARG00000009553	gng3	0.144983	0.551217	0.762681	1.740065	0.440354	0.684246	1.513444	0.718667	1.95934	0.301992	1.039162	0.563256
ENSDARG00000009557	wrap73	0.334999	0.539914	1.750345	1.289625	1.393044	1.275034	1.218045	1.654066	1.989802	1.11936	1.071915	1.18829
ENSDARG00000009567	ENSDARG00000009567	0.078412	0.051671	0.062204	0.124552	0.043663	0.110494	0.127557	0.090929	0.04365	0.056621	0.084856	0.03164
ENSDARG00000009568	CA10	0.181893	0.082685	0.800131	0.264299	0.708988	0.558447	0.3129	0.34269	0.236233	0.347299	0.213986	0.197144
ENSDARG00000009585	papola	7.117032	16.297971	23.64254	24.882567	27.142294	24.674001	19.862292	19.453815	22.484617	20.635476	21.896304	25.700192
ENSDARG00000009594	nr1d2b	6.073811	14.434856	24.081466	26.128307	31.861358	40.381059	16.35942	14.680172	12.232489	24.134334	20.863213	19.194319
ENSDARG00000009607	ccnc	0.982501	2.648634	5.152432	5.052994	5.756682	4.878741	4.269492	4.686948	5.496701	3.145249	3.998366	4.459339
ENSDARG00000009610	ENSDARG00000009610	0.003028	0.154151	0.20848	0.437683	0.306941	0.329578	0.273444	1.046909	1.21974	0.150308	0.2329	0.095636
ENSDARG00000009612	chia.3	588.521341	1537.110785	7685.053663	3148.255689	8777.552383	11014.169409	2438.488306	632.288896	44.65593	3897.33982	7000.433421	3365.357759
ENSDARG00000009624	ENSDARG00000009624	0.184033	0.107253	0.062729	0.229208	0.185244	0.213363	0.140027	0.065893	0.497824	0.108119	0.09301	0.162201
ENSDARG00000009626	nrbp2b	0.046946	1.075572	1.835504	0.678253	1.270461	1.650988	0.690503	1.448458	1.39577	0.84259	1.374779	0.942054
ENSDARG00000009629	unc119.1	0.158352	0.167962	0.383859	0.289261	0.491424	0.243086	0.354125	0.54754	0.727718	0.327548	0.371572	0.38249
ENSDARG00000009637	rcvrn3	0.189452	0.029669	0.102071	0.050805	0.558438	0.479353	0.221039	0.097647	0.49453	0.066633	0.022972	0.19851
ENSDARG00000009640	psmb1	20.235821	28.62615	94.041059	91.152153	104.041679	59.577226	79.859381	135.17058	162.405667	56.599925	54.492946	90.857615
ENSDARG00000009653	lhfpl2a	9.846656	13.148255	34.36743	33.905802	52.804409	49.444963	18.349222	18.214976	17.736348	29.138793	20.98707	21.942994
ENSDARG00000009657	fgfr1op2	1.70909	6.348409	10.321663	11.486533	12.922855	15.585559	10.456585	10.192375	14.999702	8.640488	8.21742	10.367499
ENSDARG00000009673	ENSDARG00000009673	6.692754	11.926389	37.911616	33.237754	20.948467	25.037846	16.323998	5.385415	5.8731	7.469397	4.852302	6.751561
ENSDARG00000009677	dlg1a	0.926502	1.581942	4.954446	4.836065	3.355875	2.837428	3.070715	1.743487	1.942302	2.734516	4.421402	1.597921
ENSDARG00000009681	med27	0.254465	0.925395	1.822256	2.168462	2.841349	2.220417	2.246305	3.669103	5.20214	1.61103	0.923933	1.692138
ENSDARG00000009685	ppa2	0.64389	1.735197	4.075295	3.512089	3.404256	2.635843	3.946545	4.941485	4.714293	1.890876	3.4184	4.671081
ENSDARG00000009689	daam1b	1.512734	1.450244	5.069662	3.060619	2.910765	2.886508	2.188996	2.36984	3.358414	2.380019	2.306501	2.623332
ENSDARG00000009693	llgl1	0.141887	0.079744	0.181555	0.331066	0.264456	0.289453	0.206358	0.315635	0.811099	0.504223	0.069008	0.525788
ENSDARG00000009702	ENSDARG00000009702	2.76345	3.00514	13.330601	9.528082	6.895236	9.717984	12.298318	7.913576	10.356472	6.140713	5.340039	6.91145
ENSDARG00000009724	rpn2	6.542308	11.413915	37.821056	33.502042	40.84247	28.538765	30.0671	40.723404	45.1053	24.722426	20.320552	35.089682
ENSDARG00000009727	twf2b	0.182387	0.187269	0.193283	0.384815	0.175767	0.158832	0.090242	0.345466	0.88789	0.745227	0.344781	0.146686
ENSDARG00000009733	KIF21B	0.074026	0.094971	0.110447	0.067935	0.130052	0.078747	0.015373	0.269435	0.109623	0.035946	0.052777	0.064961
ENSDARG00000009735	gigyf2	2.740216	4.180879	7.45873	6.490784	6.344639	6.17528	6.662102	6.469593	7.408491	4.86121	5.528172	6.340682
ENSDARG00000009738	cacnb4a	0	0	0	0	0.020436	0	0	0	0	0	0.008612	0
ENSDARG00000009740	ppp1r7	5.733029	5.026005	23.26677	12.542277	18.195771	21.757513	18.3696	17.714452	17.811947	13.212926	17.162246	14.202836
ENSDARG00000009743	efhc1	0.118188	0.025283	0.033882	0.374668	0.058069	0.023285	0.107636	0.022427	0.016669	0.026549	0.09788	0.012917
ENSDARG00000009745	fbxw2	0.992692	1.90077	4.079755	3.607203	3.69994	3.856194	2.736951	4.806646	4.741933	3.219599	3.249827	2.973016
ENSDARG00000009748	dffb	0.432158	1.594048	2.471722	2.891117	4.042745	2.998242	2.055012	2.200376	2.457223	2.45186	2.677098	2.959483
ENSDARG00000009753	sf3b6	17.004744	39.547704	71.126421	45.960005	61.647797	46.302021	67.141229	70.328428	82.417067	35.195993	40.968303	57.662583
ENSDARG00000009754	zc3h11a	9.286949	30.958201	28.151325	27.024675	29.185511	31.063636	23.652426	21.484654	26.673728	25.41595	33.96044	25.678094
ENSDARG00000009764	srek1	0.407789	1.156721	1.173461	1.340828	1.267052	1.939448	0.77866	2.071651	2.327044	0.887623	1.446789	0.727375
ENSDARG00000009771	ppme1	4.23303	10.010994	17.376091	17.895976	18.89191	15.855452	13.240051	14.88395	14.996991	9.564446	9.111024	10.548272
ENSDARG00000009779	mcl1a	26.81224	49.065724	94.997534	119.612633	111.524563	109.594196	134.377418	106.987801	157.488876	104.839932	85.777954	128.133555
ENSDARG00000009782	myh11a	4.077533	5.87686	12.322066	12.971995	9.473578	12.82882	12.437291	11.530138	12.749488	3.016915	6.11812	8.07568
ENSDARG00000009783	slc49a4	4.028706	10.210977	4.114218	8.694104	9.333566	4.769276	7.811875	6.694032	4.314534	5.582074	3.504265	4.528125
ENSDARG00000009796	klc1a	0.228627	0.100971	0.48913	0.380392	0.602968	0.546345	0.31682	0.360356	0.657747	0.113299	0.302953	0.189298
ENSDARG00000009806	smfn	3.115097	2.202754	7.100056	5.604105	7.027311	5.238998	5.461772	10.463122	16.310567	2.872252	5.304101	7.049411
ENSDARG00000009822	her4.4	0	0	0	0	0	0	0	0	0.089543	0	0	0
ENSDARG00000009823	pou3f1	0.005071	0	0	0	0	0.008492	0.039254	0	0	0	0	0.009422
ENSDARG00000009825	mmp23bb	0	0.071178	0.195903	0.097508	0.156939	0.367102	0.191915	0.104117	0.056314	0.029897	0.033067	0.130918
ENSDARG00000009830	hdlbpa	28.439013	50.881755	96.150496	80.441307	85.170849	71.422157	71.504914	104.724924	114.768858	89.467408	67.600504	87.262638
ENSDARG00000009837	agk	3.270799	4.246551	8.460243	4.719243	6.717869	4.459782	8.570517	13.437712	13.927669	5.153093	6.408322	6.752482
ENSDARG00000009839	fam117bb	0.007815	0.099473	0.15889	0.447743	0.30027	0.444063	0.279601	0.426127	0.623814	0.119376	0.209011	0.174249
ENSDARG00000009844	dusp23a	2.638847	4.493162	6.202361	6.345246	9.326003	5.057757	7.261815	6.836221	5.010501	4.019163	5.30438	2.74911
ENSDARG00000009851	wdr41	0.609236	3.016373	3.570127	3.419111	3.678538	3.859775	2.888406	2.937299	3.4671	3.826121	1.76715	3.450487
ENSDARG00000009862	dcps	0.896143	1.880262	2.870172	2.034439	2.201603	1.502509	2.859021	4.334593	3.670444	1.267882	1.377356	1.205539
ENSDARG00000009864	ddx55	1.117895	1.401896	2.906754	3.206523	3.27733	2.81283	2.726579	3.780916	4.819525	3.338498	3.411467	3.837094
ENSDARG00000009868	dcaf11	1.445066	4.651895	9.05142	10.725269	14.582417	10.969047	6.630022	7.049827	8.007964	9.192487	7.982288	10.739888
ENSDARG00000009870	mapk8b	0.29377	0.439792	0.635949	0.219529	0.834263	0.553458	0.23347	0.335887	0.633932	0.238388	0.412634	0.395729
ENSDARG00000009871	snrpc	5.258531	9.77897	24.516064	20.640377	23.924103	18.746553	22.35787	39.363827	52.152545	15.44098	13.685159	18.763792
ENSDARG00000009874	ENSDARG00000009874	0.039351	1.092165	0	1.592956	0.353049	0	0.742784	0.453923	0	0.879889	0.465877	1.480605
ENSDARG00000009881	ier5	9.495979	14.506353	32.934839	27.086715	31.528213	34.491395	23.016768	19.186421	28.783156	25.161754	21.736511	24.145188
ENSDARG00000009885	ENSDARG00000009885	0.494616	0	0.606335	0.112437	0.477779	0.045427	0.03767	0.845686	0.594411	0.101035	0.890684	0.49559
ENSDARG00000009886	rnf114	0.630155	0.740008	7.062847	2.681535	4.232621	4.35307	1.98172	1.815755	1.699777	1.002662	2.31039	3.488141
ENSDARG00000009899	ZNF385A	0.178847	0	0.019979	0.284029	0.153861	0.042787	0.33141	0	0.336929	0.205371	0.089927	0
ENSDARG00000009901	SLC38A5	0.221535	0.156822	0.55792	0.634734	1.449611	0.296302	0.556363	3.986155	7.232794	0.329349	0.209734	0.530784
ENSDARG00000009922	dmbx1a	0.033418	0	0.009261	0.026678	0	0.022504	0.007104	0.013332	0	0	0	0.01023
ENSDARG00000009930	cadm2a	0.008869	0.03247	0	0.110461	0	0.029905	0.034328	0	0.021265	0	0.175987	0.033179
ENSDARG00000009939	micu2	10.609624	17.218455	31.171258	25.318027	46.463383	39.895178	47.776238	15.522314	28.805016	16.056312	38.594938	30.994351
ENSDARG00000009941	erc1a	0.067294	0.00874	0.007517	0.03592	0	0.048297	0.055943	0	0	0.008279	0.013535	0.008931
ENSDARG00000009942	cdc6	0.094657	0.135234	1.0574	0.741038	1.976893	0.386414	0.802532	1.820465	2.204728	0.426016	0.447395	0.45225
ENSDARG00000009949	FNDC4	0.83614	1.590427	0.91616	0.821056	0.894706	0.083886	0.541871	1.014617	0.483805	0.548849	0.827759	1.753173
ENSDARG00000009950	edf1	52.856334	105.819802	235.491636	241.826451	318.319055	241.426345	218.628745	169.091145	135.423512	194.857202	177.022499	223.911191
ENSDARG00000009953	med14	0.641076	2.569612	3.79751	2.740867	3.843847	2.701886	1.843103	3.711874	4.498022	1.327792	0.994155	4.270112
ENSDARG00000009958	cbl	0.052183	0.094885	0.60801	0.47661	0.400989	0.524324	0.108329	0.393254	0.720223	0.16606	0.20571	0.316727
ENSDARG00000009961	rundc3b	0.033871	0.046191	0	0.021092	0.042521	0	0.054624	0.067567	0.020303	0	0.011922	0.220264
ENSDARG00000009978	icn	311.5426	222.006	704.344823	1126.036051	833.112086	879.822127	1240.229685	2021.722983	4617.171996	881.755327	798.037109	1323.476011
ENSDARG00000009982	fam199x	0.710221	1.421246	2.740607	1.884496	2.869338	1.712955	2.051745	2.022505	2.333477	1.544002	1.486286	2.248356
ENSDARG00000010002	gna11a	0.083998	0.178192	1.754789	1.533781	2.226767	1.677342	0.858957	1.832865	1.65271	0.461743	0.61968	0.806369
ENSDARG00000010008	vim	1.764837	3.433959	1.805653	4.026342	1.749608	3.010731	3.819758	1.90835	4.014017	1.511647	2.206043	2.604905
ENSDARG00000010010	trim13	0.40515	1.046911	1.686919	1.710055	1.921039	1.938775	1.315962	1.797286	2.106586	1.054879	1.103775	1.465777
ENSDARG00000010018	qki2	1.761402	1.75627	0.886056	1.499146	0.884215	0.859841	2.45558	2.220886	3.238453	0.809344	0.662841	2.351215
ENSDARG00000010021	grpel1	13.195718	16.226392	35.422581	22.478048	24.157047	21.675331	24.71768	33.147277	38.979296	18.414232	19.685025	27.287671
ENSDARG00000010023	ENSDARG00000010023	0.080173	0	0.073355	0.058418	0.019133	0.019637	0	0.028894	0.028116	0.111948	0	0.042561
ENSDARG00000010029	spon1a	0	0	0	0.011499	0	0.023192	0.005956	0.012278	0.011068	0	0.006499	0.008577
ENSDARG00000010031	SSH1	0.032611	0.051091	0.111086	0.017249	0.049549	0.053593	0.012084	0.043596	0.0393	0.004471	0.039559	0.004363
ENSDARG00000010032	cmtm7	0.399572	0.441118	1.361388	1.741793	1.978614	1.648961	1.049451	1.803932	4.105984	1.553101	1.024652	1.379597
ENSDARG00000010035	engase	0.156907	0.445934	2.129256	1.488499	1.651406	1.515595	1.171885	1.977945	2.251033	0.59137	0.599575	0.991814
ENSDARG00000010042	dnm1a	0.163015	0.014553	0.081946	0.123477	0.147525	0.299901	0.09422	0.146201	0.198295	0.055736	0.116436	0.097357
ENSDARG00000010047	neu3.2	1.701131	2.109918	1.540377	2.264348	3.837502	1.097278	2.239944	1.520493	1.776777	0.505325	1.654379	0.747443
ENSDARG00000010051	ufd1l	8.06675	16.889572	36.36857	41.402934	48.299566	36.820652	30.585282	30.640195	49.278482	39.94619	30.731904	40.45354
ENSDARG00000010052	ndrg3b	1.795787	4.333398	14.351947	11.485244	11.419817	10.384108	7.917586	8.905927	7.796333	6.490301	7.562393	10.3553
ENSDARG00000010059	ITPKB	0.529211	0.54155	0.707549	0.401444	0.735793	0.542058	0.926437	1.022161	1.243859	0.575824	0.653702	1.034226
ENSDARG00000010070	adam9	0.61676	1.574499	1.371698	1.386761	1.456414	1.417935	1.105837	2.716756	3.830457	1.734102	2.01233	2.170927
ENSDARG00000010075	PTCHD3	0.363578	0.013773	0.568609	0.037736	0.328985	0.126851	0.048863	0.110807	0.163453	0.072313	0.277268	0.154811
ENSDARG00000010078	nup133	0.982109	0.95667	3.565584	2.203877	3.111956	2.081971	2.17217	4.498804	6.223374	2.477946	1.810685	2.338663
ENSDARG00000010083	RBFOX3	0.027107	0.020816	0.108676	0.076002	0.09563	0.063952	0.076852	0.077051	0.10063	0.113673	0.064414	0.081557
ENSDARG00000010085	p4ha2	0.454769	0.83309	1.072607	1.64685	1.038693	0.751005	1.193461	1.604066	2.938593	1.193771	0.548178	0.953958
ENSDARG00000010096	slc1a6	0	0.066688	0.028679	0.054257	0.060146	0.030709	0.047318	0.124495	0	0	0.025818	0
ENSDARG00000010097	f9a	1.854037	2.236517	0.806222	6.460097	0.181298	0.699856	0.640857	6.783622	10.582218	12.125631	0.140064	13.101008
ENSDARG00000010098	pank1b	1.525241	1.275213	5.729457	3.457224	4.718958	4.821136	2.796728	3.926375	2.798637	1.413978	2.616894	2.15051
ENSDARG00000010108	bri3bp	0.110979	0.115311	0.495893	0.315934	0.794529	0.849605	0.265911	1.286146	1.216423	0.332984	0.379455	0.530233
ENSDARG00000010113	ndufb8	61.657923	149.821938	264.961444	281.077277	278.870267	255.74588	294.547737	247.063123	192.55964	269.34433	237.138852	335.962406
ENSDARG00000010130	smpdl3b	0.392068	1.685043	10.395922	3.12962	6.02851	4.282676	4.736489	4.14758	1.046881	1.54824	4.114831	1.589396
ENSDARG00000010132	dacha	0.151953	0.128939	1.782322	0.378506	2.084323	1.357165	1.073893	1.246171	0.983709	0.415858	1.293995	0.621132
ENSDARG00000010137	ldb1a	0.912235	4.523355	6.035975	4.307307	4.581351	4.094536	6.740828	3.352009	6.770626	2.554507	3.630981	3.402063
ENSDARG00000010144	plppr3a	0	0.071897	0.110583	0.04635	0.012434	0.074787	0.038411	0.084137	0.374766	0.021317	0.052395	0.05901
ENSDARG00000010145	tor4aa	0.129289	0.300913	0.404397	0.334934	0.492429	0.536956	0.727276	1.203049	0.929985	0.275889	0.283959	0.288267
ENSDARG00000010146	cpa2	52.862945	6.089241	1.1046	4.004048	8.645633	5.852859	12.710445	2.720751	10.21932	0.999812	1.988791	9.163656
ENSDARG00000010149	atp5fa1	62.645641	121.562604	279.389941	289.193091	344.024856	308.093791	325.595599	311.977334	253.787255	247.490633	262.14378	352.049018
ENSDARG00000010154	vstm4a	0.288339	0.221815	0.22547	0.662986	0.277886	0.445723	0.300469	0.29497	0.771116	0.550543	0.156135	0.123633
ENSDARG00000010155	abi1a	3.661394	6.442498	11.358195	13.0985	17.125683	13.116716	12.641482	12.436235	14.240334	10.031021	11.486614	14.324794
ENSDARG00000010160	rps15a	1480.818199	2958.477268	2764.178681	2862.802171	2672.112988	2825.100958	3134.481094	2781.108837	2438.337313	3995.257437	3277.881309	3636.410456
ENSDARG00000010169	myd88	0.763797	1.388822	4.458418	3.429992	5.42716	3.783235	1.401817	2.618113	5.261892	1.80755	1.257092	2.878286
ENSDARG00000010181	asap2a	0.119333	0.247123	0.368072	0.272492	0.481753	0.377479	0.393457	0.176334	0.302019	0.221521	0.373352	0.320335
ENSDARG00000010183	ENSDARG00000010183	0.007906	1.316457	5.174712	5.126696	5.161674	10.151099	2.097364	0.278807	1.852085	0.253601	3.156885	1.663607
ENSDARG00000010186	myo3a	0.136032	0.472659	0.141829	0.339021	0.065404	0.121767	0.072163	0.111328	0.551965	0.35348	0.026225	0.128172
ENSDARG00000010192	pax3a	0	0.079795	0.040503	0.021504	0.100947	0	0.020964	0.082631	0.041397	0.115381	0	0
ENSDARG00000010194	eif4bb	124.417434	128.579205	161.994209	178.105008	166.064646	127.286803	188.241202	250.125321	315.646396	167.514867	155.465209	186.142526
ENSDARG00000010207	smad3b	0.332664	0.365453	0.910456	0.966754	0.463095	0.719582	0.724269	1.659032	1.445692	0.873366	0.526899	0.708238
ENSDARG00000010231	ppm1na	0.135138	0.015358	0.151905	0.010519	0	0.021217	0.005449	0	0.070879	0	0.059456	0.102005
ENSDARG00000010238	rbm22	2.249743	3.406471	9.109527	6.745157	7.202068	6.808968	7.208944	10.379267	13.769868	5.998185	5.459441	8.633776
ENSDARG00000010244	rpl22l1	398.393613	1066.360221	1205.557626	800.28636	911.51241	882.220933	1037.759468	1046.961176	1014.871651	1491.029725	1130.06927	1569.597657
ENSDARG00000010246	prmt1	7.972742	9.14549	28.79498	16.667346	20.192851	14.548683	17.614634	40.09071	65.300597	14.091591	12.548526	18.355432
ENSDARG00000010248	wdr54	0.302831	0.127071	0.085006	0.193419	0.142684	0.078021	0.120218	0.26849	0.204557	0.088956	0.065516	0.173129
ENSDARG00000010250	nqo1	14.138776	19.45914	48.705892	48.791171	87.808531	45.433947	41.559439	31.790343	34.539497	28.04571	22.312273	38.506021
ENSDARG00000010252	ENSDARG00000010252	0.119254	0.720711	1.521033	1.508004	2.049421	1.773721	2.127791	1.978262	2.187517	0.81974	1.429246	1.263979
ENSDARG00000010255	bin2b	0.604094	0.83545	1.99722	1.832404	2.424506	1.594548	1.652061	2.359985	3.134981	1.112765	1.035469	1.320777
ENSDARG00000010266	igf2bp3	0.247594	1.771062	1.062183	0.719328	0.618042	0.67266	0.788509	1.389596	1.982896	0.76556	1.016107	2.073545
ENSDARG00000010267	dpydb	5.18356	14.754236	7.859593	17.276969	18.160206	9.756762	6.058871	10.856222	18.438411	29.600812	14.049412	55.904511
ENSDARG00000010270	fezf1	0.007304	0	0	0	0	0.012231	0	0	0	0.027892	0	0.027142
ENSDARG00000010276	ptgs2b	0.259262	0.240948	1.432649	1.205508	1.626522	1.119205	0.624391	1.784481	2.168798	0.429022	0.186563	0.663699
ENSDARG00000010279	scamp2	15.801692	35.497157	60.76694	71.410238	77.27919	60.355079	49.602752	46.960444	47.907027	40.224738	40.460672	51.65968
ENSDARG00000010280	clasp1a	1.645493	3.804591	3.817772	3.19449	3.71579	3.389286	2.821107	3.743365	4.427319	3.59493	3.019706	3.747158
ENSDARG00000010281	xpo4	1.546737	1.776882	3.648479	2.697758	3.931506	4.46655	3.182279	5.143022	6.563469	2.574687	3.825446	4.338976
ENSDARG00000010294	FMOD	0	0	0	0	0.026453	0	0	0	0	0	0	0
ENSDARG00000010296	ENSDARG00000010296	0	0.277674	0.024289	0.165823	0	0.111482	0	0.406177	0.112642	0	0.066173	0.02911
ENSDARG00000010300	traf3ip1	0.398874	0.072801	0.394408	0.315815	0.234089	0.176394	0.639479	0.18636	0.511985	0.089187	0.122132	0.061992
ENSDARG00000010301	b4galt6	1.053687	1.053065	2.966015	2.43794	4.599424	3.417498	2.588033	3.151937	3.249464	3.617745	1.33222	3.10325
ENSDARG00000010312	cp	36.002326	214.767889	78.654643	331.84617	1.853262	35.791364	20.568702	522.104745	703.823589	615.317851	8.763117	344.11234
ENSDARG00000010316	qars1	4.013995	4.389501	10.282855	7.942576	9.500856	5.140944	7.658759	16.946904	19.411266	6.411996	5.500042	9.380416
ENSDARG00000010317	gpr183a	0.521228	0.72594	0.832504	0.883982	1.056039	1.560032	1.31634	2.034609	3.589679	0.529368	0.577698	1.174509
ENSDARG00000010318	srpx	0.280487	1.343038	0.906566	1.048018	1.713262	1.093621	2.249083	2.586268	4.614556	1.652035	0.960914	1.245464
ENSDARG00000010331	ENSDARG00000010331	0.009944	0.072328	0.124419	0.049542	0.116285	0	0.01283	0.132251	0	0	0	0.018477
ENSDARG00000010332	zgc:56231	0.003	0.114569	0.046924	0	0.045109	0.015074	0.038711	0.00399	0.03597	0.120306	0.008448	0.01115
ENSDARG00000010347	acer1	0	0	0.150565	0.024996	0.033525	0.016804	0	0.266899	0.120299	0.076638	0.028255	0.018644
ENSDARG00000010350	C1QL3	0	0	0	0.065403	0.7211	0.281125	0	0.139673	0.632502	0	0	0.089117
ENSDARG00000010376	slc5a3a	0.015046	0	0	0	0.025135	0.037796	0.009727	0.010005	0	0	0.010592	0.06989
ENSDARG00000010381	rnf2	2.92265	7.752659	18.48606	16.729574	19.224175	16.854732	13.225014	15.117517	19.991556	12.319916	11.207526	19.855423
ENSDARG00000010384	lpar5a	0.905161	2.19449	2.406525	3.281849	4.351405	3.823261	3.607273	4.173074	6.896709	2.112343	4.106303	2.205046
ENSDARG00000010385	septin4a	0.008257	0.015014	0.025827	0	0.013797	0.013828	0	0.18668	0.118788	0	0.02325	0.061368
ENSDARG00000010400	lrrfip2	2.52874	3.869721	12.295926	8.915063	9.548592	8.663467	9.517533	10.326788	12.634467	6.356946	6.353055	8.767884
ENSDARG00000010407	PPP4R4	0.039153	0.047461	0.102053	0.119199	0.087206	0.18213	0.134704	0.161992	0.292057	0.058144	0.153126	0.088912
ENSDARG00000010408	ENSDARG00000010408	0.057869	0.10084	0.331843	0.114122	0.237647	0.3513	0.062222	0.089786	0.011563	0.133523	0.135789	0.156724
ENSDARG00000010411	epn1a	25.936258	62.369298	66.539231	53.971859	65.9095	66.986077	55.887375	45.516581	41.632365	55.960357	71.690395	45.03578
ENSDARG00000010415	sirt4	1.840505	2.032313	4.03979	3.481283	3.626436	4.185848	4.427077	3.944182	3.362368	2.535205	3.141682	3.289916
ENSDARG00000010420	ndrg1b	0	0.01581	0	0.043317	0.014525	0.043683	0.033654	0.115633	0.291866	0.033203	0.036724	0
ENSDARG00000010423	npsn	2.979713	0.59596	1.112768	0.980902	0.958148	0.999736	1.64919	1.323206	3.081907	0.581102	0.973972	0.262324
ENSDARG00000010425	scara5	0.160199	0.084863	0.066472	0.078975	0.095291	0.13912	0.1149	0.289736	0.514183	0.11215	0.063728	0.156031
ENSDARG00000010432	eaf2	2.329878	5.596647	12.208987	7.569904	8.017108	7.668508	6.564597	11.140083	16.844609	5.326394	5.287842	8.072295
ENSDARG00000010434	clu	13.619308	19.306893	22.743062	23.261778	12.67361	34.58598	46.675012	18.683811	38.036006	9.627856	28.800809	12.177091
ENSDARG00000010437	tent5c	0.580936	0.122472	0.223843	0.020972	0.084387	0.056398	0.184663	0.123166	0.141309	0.08426	0.011854	0.062574
ENSDARG00000010442	rnf11a	1.096702	4.266913	3.569161	5.903518	7.56114	6.586449	3.813216	3.064837	4.427017	5.082228	3.967051	5.792816
ENSDARG00000010445	trabd	1.266321	2.199661	4.768519	1.867929	4.397779	2.807784	2.292451	4.647674	8.218689	3.309369	2.834593	3.115238
ENSDARG00000010454	guca1a	0.006449	0.011727	0	0.03213	0.053869	0.064803	0.049925	0.077193	0.077318	0.049257	0.00908	0.035949
ENSDARG00000010472	atp1a2a	0.007165	0.027941	0.00668	0.027434	0.029356	0.20482	0.006151	0.009765	0.088022	0.007193	0.026006	0.028778
ENSDARG00000010477	p2rx3a	0.019913	0.050691	0.180623	0.138884	0.059875	0.146726	0.174699	0.127113	0.4297	0.015208	0.011214	0.184992
ENSDARG00000010478	hsp90aa1.1	0	0.093711	0.177086	0.044869	0.130971	0.121453	0.596501	2.134195	1.176672	0.011938	0.018977	0.078714
ENSDARG00000010481	bzw1a	28.379854	36.249938	92.958058	69.221754	66.877461	56.277668	66.821461	105.089437	97.317268	47.310059	45.681571	56.735057
ENSDARG00000010482	prg4a	1.923553	1.302759	0.146152	0.174588	0.130093	0.221708	0.526268	0.041427	0.31743	0.163606	0.13157	0.303864
ENSDARG00000010487	sae1	2.149167	1.164463	5.550961	3.109328	3.408859	1.472362	4.341275	14.103194	14.261915	1.243496	2.078324	4.860423
ENSDARG00000010514	CXCR5	0.149783	0	0.257674	0.03731	0.050042	0.501669	0	0.139437	0.179566	0.028599	0	0.08349
ENSDARG00000010515	DVL1	0.081955	0.126348	0.569648	0.476337	0.456351	0.838723	0.434694	0.193762	0.140675	0.330349	0.576917	0.406064
ENSDARG00000010516	rpl21	1398.846667	3341.769646	3092.464618	2765.895587	2803.594657	2680.316712	3473.52969	2891.694219	2532.670872	3780.781551	3450.361341	3850.577955
ENSDARG00000010519	per3	2.181391	8.549788	7.361973	7.489507	5.928381	7.510009	9.733085	6.924297	6.31295	7.4206	7.0587	6.2226
ENSDARG00000010524	ENSDARG00000010524	0.298437	0.290706	1.033478	0.756663	1.095001	0.722892	0.36441	0.729994	1.035003	0.325613	0.510202	0.435681
ENSDARG00000010531	scamp4	1.824255	2.166713	5.242142	2.430843	4.511654	2.221842	3.167532	4.177444	4.647566	1.47947	1.718691	1.976183
ENSDARG00000010553	mmgt1	21.242368	24.697514	53.707084	46.520639	41.035176	36.848479	42.071784	52.566716	57.115131	34.897604	27.754339	26.202278
ENSDARG00000010555	pdha1b	0	0.496331	0.496401	0.112949	0.050857	0.152182	0.011724	0.096682	0.087155	0.421083	0.06397	0.679292
ENSDARG00000010556	ENSDARG00000010556	0	0.016411	0	0.044965	0.0618	0.015115	0.034934	0.144038	0	0	0.076243	0.06708
ENSDARG00000010563	spopla	2.62388	3.860967	4.247766	3.93126	4.064877	3.760176	4.604929	5.624237	6.797585	3.462667	3.143073	3.092749
ENSDARG00000010565	aqp4	0.872297	2.043642	2.780882	3.092122	3.530839	2.114447	3.18148	2.720832	5.159167	2.626415	2.29088	6.638851
ENSDARG00000010571	ezh2	1.701591	3.320748	7.310686	5.34276	4.391379	4.238984	4.089773	9.703645	11.856584	4.03991	4.44732	3.457111
ENSDARG00000010572	slc25a25a	12.18274	55.669175	66.593928	46.170698	32.287834	27.430575	39.186227	34.327737	77.328511	78.780553	43.095396	135.990614
ENSDARG00000010583	pard3ab	0.449008	0.305972	1.462451	0.84712	1.136396	1.112951	0.919757	1.222889	1.776052	0.560948	0.634221	1.176609
ENSDARG00000010586	tex9	0	0.156078	0.566274	0.128272	0.120432	0.155226	0.292328	0	0.541314	0.078658	0.191006	0.057408
ENSDARG00000010591	foxn4	0.013154	0	0	0	0.017741	0	0.027404	0	0.189238	0.010139	0	0
ENSDARG00000010596	slc7a6os	5.885961	6.660204	10.099223	13.540469	15.1696	13.686252	8.973433	12.952346	16.143291	10.915024	7.929097	12.844226
ENSDARG00000010601	mtmr10	0.307748	0.396968	0.876202	0.805894	1.509545	0.833187	1.035046	0.965464	0.767124	0.80858	1.085041	0.439849
ENSDARG00000010602	zgc:112294	0.044434	0	0.023164	0	0.014273	0	0	0	0	0	0	0
ENSDARG00000010603	kctd9b	0.087215	0.493373	1.77317	0.844852	1.780688	1.038612	0.687642	0.631485	0.650578	0.222033	0.818596	1.134336
ENSDARG00000010610	sarm1	0	0.044867	0	0.017561	0	0.041322	0.040931	0.032815	0.033807	0.141341	0	0.104793
ENSDARG00000010619	themis	0.542276	0.920292	1.856348	1.200692	2.224417	1.56399	1.974542	3.189178	3.380539	1.242481	2.680614	1.175491
ENSDARG00000010625	clic2	3.49862	2.290991	3.888161	5.576392	4.829652	4.106932	5.44275	8.796943	15.752216	5.391362	1.900585	7.106692
ENSDARG00000010630	hoxb6a	0.395516	0.948001	1.602626	2.059982	1.081162	1.47524	1.391694	1.625806	2.069071	0.377592	0.2278	1.269339
ENSDARG00000010641	slc20a1b	6.49512	10.667508	15.210117	18.236633	11.19983	7.680879	7.665622	20.385124	39.112706	14.834377	7.728502	16.225006
ENSDARG00000010654	ARHGAP42	0.124221	0.086047	0.203524	0.191551	0.047935	0.079249	0.053423	0.053426	0.241111	0.090356	0.116593	0.304887
ENSDARG00000010655	ppm1kb	1.8373	6.230913	6.069974	8.231942	8.940314	8.843201	7.449898	3.532451	4.413284	7.857032	9.294238	6.333829
ENSDARG00000010658	insig1	2.562099	18.133829	25.815931	9.556676	29.941234	18.954315	15.866644	6.957524	8.196172	25.407758	66.073404	58.579268
ENSDARG00000010662	fbxo36a	0	0	0.030511	0.145789	0	0	0.125852	0	0.093554	0	0.027467	0
ENSDARG00000010673	trim16	0.221429	0.646645	1.122847	2.440269	4.449979	1.370899	1.047508	2.16843	2.928093	1.281178	1.946067	2.605671
ENSDARG00000010680	gngt2a	1.348055	1.778103	1.793018	1.931887	1.126591	3.162298	7.41335	2.794196	7.357391	3.734276	0.7941	1.628979
ENSDARG00000010681	ENSDARG00000010681	0.614573	2.897856	3.616296	2.782354	3.184032	2.616149	2.901098	2.502934	2.290949	1.822355	1.743287	1.807862
ENSDARG00000010700	il17d	0	0	0	0	0.162759	0.114391	0	0	0	0.195635	0	0
ENSDARG00000010701	crygs4	0.446292	0.113151	0.924544	0.310015	0.229394	0.885792	0.883145	0.827573	0.671419	0.297041	0.657081	0.520299
ENSDARG00000010710	msi1b	0.241434	0.326116	0.140245	0.257742	0.080663	0.092415	0.195796	0.660512	0.363869	0.26342	0.262219	0.051268
ENSDARG00000010712	npffr1l3	0.193466	0	0.089027	0.144621	0.063093	0	0.104755	0	0.139206	0.073903	0	0.017979
ENSDARG00000010717	chchd10	27.572325	40.990711	83.229027	78.403644	70.630674	30.335768	64.948698	117.14295	127.240347	72.901198	32.372545	62.126212
ENSDARG00000010721	septin6	9.150445	19.107871	39.667977	34.440895	39.397831	34.330519	48.859072	68.299777	70.536419	26.630419	28.011346	41.06518
ENSDARG00000010727	ttyh2l	0.292799	0.057043	0.008177	0.716322	0.393043	0.255905	0.168645	0.132115	0.213119	0.120123	0.05889	0.233155
ENSDARG00000010728	scin	2.738235	9.003237	27.107948	29.451897	44.509792	34.614538	12.69071	15.828855	17.035058	13.096087	13.876636	16.745009
ENSDARG00000010729	ENSDARG00000010729	1.000621	0.513623	1.767058	13.857767	0.523855	1.206659	2.131047	1.072856	3.426573	1.448908	0.997596	14.584344
ENSDARG00000010732	xrcc4	1.192579	1.014001	3.61065	2.038831	3.537151	1.452733	2.711145	6.156524	6.565075	1.729423	2.104339	2.395848
ENSDARG00000010738	zgc:101716	3.550375	1.403098	1.636954	2.023063	1.527369	1.581379	2.374942	2.097132	5.901707	1.443879	1.29383	2.096235
ENSDARG00000010745	dnaja2b	3.755951	9.121974	16.031482	15.503183	10.806463	14.881541	13.501997	18.007931	20.800694	15.799998	10.776657	12.634521
ENSDARG00000010752	acsl4b	0.652574	1.053889	0.943905	1.7723	1.774644	1.049931	1.62446	1.724197	3.374602	0.820052	0.656261	1.371172
ENSDARG00000010756	nod2	0.545732	1.425455	2.295576	3.300573	3.108135	3.269396	3.136858	1.917028	2.198482	2.141491	3.716773	3.172677
ENSDARG00000010758	ENSDARG00000010758	0	0	0.019482	0.011235	0	0.018335	0	0	0.059781	0.023786	0	0
ENSDARG00000010764	dhrs12la	0.283682	0.086571	0.631874	1.231258	0.524151	0.446276	0.221819	0.903155	0.948129	0.426755	0.254159	0.590978
ENSDARG00000010767	EPHA4	0.035386	0.061418	0.055341	0.055942	0.064486	0.09694	0.039429	0.119788	0.161975	0.190408	0.09511	0.059771
ENSDARG00000010770	sox19a	0	0	0.054109	0	0.058559	0.034764	0.026783	0.165644	0.116138	0.026424	0.009742	0
ENSDARG00000010773	PNPLA6	3.178591	6.260465	8.687681	7.868914	10.952379	7.056256	6.577277	10.354699	9.904629	7.112427	8.311399	9.47822
ENSDARG00000010779	tlk2	2.753609	5.290074	6.466311	6.177487	7.079546	8.40661	7.00862	5.526511	6.375495	8.327816	6.212971	7.488379
ENSDARG00000010782	ppt2a.2	0	0	0.541767	0.762208	0.529317	0.601531	0.827942	0.570608	1.382086	0.202989	0.344163	1.305536
ENSDARG00000010784	ppp1r12a	1.852953	3.195759	4.602244	4.680407	4.476435	4.376222	4.747723	3.898156	5.17749	5.116516	4.236689	3.748987
ENSDARG00000010785	THBS1	0.276272	0.976652	1.580153	1.789588	1.92478	1.92124	1.21915	1.892827	2.649697	1.020433	1.338473	0.983695
ENSDARG00000010789	homer3b	0.080254	2.693031	0.262434	0.390727	0.304693	0.409304	0.249444	0.620975	0.699727	0.438809	0.195164	0.417321
ENSDARG00000010791	dla	0.007112	0	0.011123	0.017716	0.023762	0.041714	0.050469	0.018917	0.008527	0	0.03004	0.006607
ENSDARG00000010792	cdc25b	0.293274	0.795663	1.288609	1.298716	1.883588	0.686025	2.252238	4.494677	4.743661	1.093266	0.747148	0.977379
ENSDARG00000010794	tfeb	5.222957	11.714	4.166965	5.98486	4.124914	1.60089	9.058837	9.428373	3.121154	4.134341	3.504438	1.821562
ENSDARG00000010816	slc7a14a	0.076163	0.098804	0.736465	0.298102	0.496364	0.84443	0.296971	0.348781	0.290188	0.057064	0.183607	0.249012
ENSDARG00000010823	memo1	0.698867	1.006018	2.89183	1.65017	2.299705	1.389802	1.662445	2.604316	2.862593	1.542889	1.424649	2.042455
ENSDARG00000010831	churc1	9.632684	16.030902	30.672152	22.266054	27.307638	22.522437	31.701696	34.41459	36.063278	14.768381	20.658736	19.717908
ENSDARG00000010841	fshb	0.097749	0.014812	0.025479	0	0	0.02916	0.042038	0.023157	0.021134	0.132987	0.173544	0
ENSDARG00000010844	kras	0.850515	0.591162	3.318896	0.810354	1.865767	1.150631	1.531328	2.501229	3.114092	0.311043	1.171773	0.571313
ENSDARG00000010862	amt	8.887848	10.82077	30.936261	14.842415	19.478038	25.16153	17.053231	15.577006	5.893496	13.600466	17.746785	18.278646
ENSDARG00000010873	ddx17	11.078967	28.065411	25.414169	26.599163	30.19442	34.695532	29.433138	18.629488	24.430891	31.495436	29.9783	30.195576
ENSDARG00000010878	cdkn1ca	0.72688	0.091784	0.757857	0.150885	0.320428	0.355038	0.364703	0.308799	1.234505	0.09638	0.099494	0.187578
ENSDARG00000010905	mettl13	0.700342	0.408462	1.405254	1.10912	1.427267	0.995215	1.24727	1.777406	2.144831	0.679738	0.903598	1.266924
ENSDARG00000010918	nprl3	0.470987	1.471941	1.849142	1.527597	2.190981	1.9472	1.620423	1.546337	2.046818	2.023391	1.595582	2.588858
ENSDARG00000010925	HTRA3	0.172866	0.144801	0.041514	0.396732	0.39909	0.142864	0.017124	0.17651	0.922874	0.050684	0.168176	0
ENSDARG00000010933	ENSDARG00000010933	0	0.036492	0	0	0.051404	0.012883	0.049627	0	0.110672	0	0.021662	0
ENSDARG00000010934	SYT14	1.805602	0	0	0	0.035425	0.05294	0	0.12691	0.115149	0.020245	0.094743	0
ENSDARG00000010936	abcb4	7.006149	32.589231	57.009048	53.839519	59.781936	47.774162	44.67534	37.794967	17.536263	24.277912	45.849944	24.56436
ENSDARG00000010940	ENSDARG00000010940	0.010837	0	0.254216	0.161961	0.090513	0.399248	0.055925	0	0.051966	0	0.045771	0.060404
ENSDARG00000010941	pomgnt2	0.014449	0.122472	0.035113	0.083892	0.140645	0.122196	0.036208	0.19515	0.134583	0.055176	0.181755	0.073003
ENSDARG00000010945	RAPGEF6	0.175506	0.69067	1.919817	1.350639	2.081034	2.017455	1.178763	1.358365	1.861387	0.740615	0.984737	0.789139
ENSDARG00000010946	cbsb	6.668806	10.904511	27.682591	13.953538	24.270677	26.159907	25.288518	14.220906	15.819927	40.499925	52.960659	56.184961
ENSDARG00000010948	kif11	0.298513	0.27492	0.266772	0.936243	2.562764	0.306101	4.90567	12.626824	9.936948	0.74123	0.711776	0.840411
ENSDARG00000010953	ndel1a	0.224801	0.87202	0.726582	0.578633	0.48819	0.626494	0.70575	1.30547	1.634976	2.460902	0.611892	2.728889
ENSDARG00000010956	sh3glb1b	5.828912	9.241403	14.713102	14.615092	19.468694	14.275257	12.672905	13.063767	15.518501	12.200722	12.167828	15.591877
ENSDARG00000010957	mpp2b	0.052805	0.038406	0.043499	0.105228	0.123495	0.196662	0.027251	0.133428	0.113949	0	0	0.123933
ENSDARG00000010958	glmnb	0	0	0	0	0	0.309772	0	0	0.019669	0.034845	0	0.04577
ENSDARG00000010962	fkbp7	0.83036	2.624272	1.88609	2.90558	2.443965	2.648693	3.622064	5.07449	8.342997	1.547709	1.391735	2.240779
ENSDARG00000010965	psma8	22.929734	34.409363	83.406958	71.597415	94.881516	60.580589	79.179392	137.706981	152.678002	48.212087	51.063482	76.587096
ENSDARG00000010977	ENSDARG00000010977	0	0	0.081494	0.059362	0.311273	0.353242	0.061492	0.367538	0.485683	0.204759	0	0.132836
ENSDARG00000010978	TRMT1	0.973825	0.953465	2.527156	1.812643	2.011023	1.532253	2.09862	4.945525	3.912928	1.53246	4.602781	4.274942
ENSDARG00000010981	zdhhc3a	0.323479	0.266085	1.517691	0.441254	0.823424	0.928655	1.132799	0.71699	0.831002	0.602933	0.37952	0.615344
ENSDARG00000011000	gtf2a1	1.336058	3.624623	7.973502	5.537865	6.981978	6.246858	7.722428	9.673003	7.726715	5.173465	6.365391	6.752215
ENSDARG00000011020	hnrnpa1a	3.680024	9.141455	27.258261	22.339397	39.643972	17.008274	25.683511	64.566824	69.129344	12.365533	13.789014	29.800035
ENSDARG00000011023	pdlim3a	2.129535	3.987751	5.351886	8.128367	3.380403	5.092081	5.522311	3.282938	4.953541	1.84085	2.90866	2.834676
ENSDARG00000011026	zgc:92907	0.944485	2.163309	5.59634	5.128587	4.10218	5.156414	4.236591	6.991473	2.566523	1.781242	3.638187	4.465874
ENSDARG00000011027	fgfr1a	1.258239	2.820764	1.265008	2.267917	1.472042	1.774458	1.933408	2.396787	1.85509	1.432508	1.686193	0.914808
ENSDARG00000011042	pgbd5	0.00935	0.085002	0	0.023289	0.140566	0.031315	0	0.099472	0.201756	0	0.092142	0
ENSDARG00000011049	slc17a9b	0.300489	0.566833	1.477757	1.220683	1.567383	1.626336	0.833245	2.840226	2.837309	0.942368	0.568742	1.685014
ENSDARG00000011055	fbxo9	6.498545	13.194503	21.790929	19.572325	23.130584	19.977714	22.625013	21.898278	24.644064	18.204452	17.723639	23.041583
ENSDARG00000011065	camk2b1	2.526096	4.825169	7.885592	11.496661	10.946057	11.542377	6.569869	5.804191	4.421394	7.39721	9.060085	5.734692
ENSDARG00000011066	glra3	0.090662	0.240409	0.076802	0.028229	0.018931	0.050609	0.146213	0.095452	0.271724	0.050489	0.031911	0.154415
ENSDARG00000011072	ddx11	0.003814	0.069359	0.417585	0.399067	0.554368	0.960563	0.275595	0.913111	1.739124	0.34797	0.139629	0.481931
ENSDARG00000011076	zgc:91968	0.08784	0.25524	0.120203	0.349658	1.45343	0.38614	0.840915	0.175689	0.09899	0.236488	0.069751	0.673236
ENSDARG00000011079	wdr3	20.516691	53.220448	55.738786	41.935742	45.582225	45.242907	75.236945	78.797068	59.90964	46.123738	45.544713	56.83339
ENSDARG00000011083	ENSDARG00000011083	0.046919	0	0.097836	0.448007	0.209006	0.130954	0.423734	1.081544	0.562479	0	0.165141	0.145293
ENSDARG00000011088	ENSDARG00000011088	0.204177	0.168421	0.129955	0.171502	0.186403	0.322046	0.238921	0.32521	0.518015	0.113328	0.100277	0.167627
ENSDARG00000011091	drd2b	0.01182	0.117596	0.317869	0.575347	0.617351	0.433203	0.190719	0.172014	0.332275	0.352811	0.130071	0.291828
ENSDARG00000011094	ccna2	0.401565	0.167033	0.310109	0.281123	0.908593	0.241742	0.921051	2.702879	3.383442	0.210476	0.306699	0.331608
ENSDARG00000011113	ENSDARG00000011113	0	0	0	0.020736	0.099822	0.083392	0	0.17713	0.191035	0	0.105479	0
ENSDARG00000011122	pptc7a	1.723953	6.361211	2.327302	7.469904	2.235604	3.122816	2.690724	5.61417	14.339374	7.332531	1.792108	7.050174
ENSDARG00000011125	snrpb	14.59011	39.980449	83.14078	68.694555	97.304303	52.829729	91.49898	150.592742	148.508114	54.221321	61.912498	81.776562
ENSDARG00000011141	dpysl5a	0.012145	0.02324	0.280711	0.113981	0.096077	0.172199	0.011706	0.106233	0.078196	0.046703	0.143487	0.077179
ENSDARG00000011146	uqcrb	114.847553	199.563933	382.169288	381.043953	402.840645	294.290778	444.67331	518.638274	373.15549	392.242847	313.529663	471.707722
ENSDARG00000011152	rpp14	5.383053	3.68221	9.425273	8.68532	10.7934	9.102354	5.875264	7.255355	19.537843	7.414851	8.636998	8.405695
ENSDARG00000011157	arhgef18a	1.115231	0.36099	0.290489	2.204028	0.987271	1.866339	0.544644	1.113837	1.991955	2.656669	1.183916	2.359348
ENSDARG00000011163	sema3fa	0.184474	0.065771	0.082992	0.059229	0.02417	0.044242	0.072341	0.181825	0.164783	0.050443	0.025452	0.052922
ENSDARG00000011166	cahz	2.296407	1.718249	0.856047	2.047457	1.730091	1.622388	2.176297	3.373841	1.641808	0.908823	0.846483	0.961967
ENSDARG00000011170	ndrg2	5.75147	14.631041	10.908882	8.633631	1.578035	6.640924	10.962708	10.688639	9.56816	25.011993	3.500274	16.44272
ENSDARG00000011171	TENM2	0.055703	0.12484	0.012155	0.173213	0.032461	0.108605	0.011699	0.164266	0.24848	0.333873	0.043231	0.70518
ENSDARG00000011175	atp6v1d	8.889279	15.825719	21.305158	22.451179	26.423436	15.865823	18.587946	19.114392	17.502972	14.765858	13.251336	19.380073
ENSDARG00000011188	acvr2aa	1.338671	3.119348	4.734155	4.612401	5.47211	4.958082	4.0538	3.334531	3.387327	4.217925	3.454913	3.48604
ENSDARG00000011190	fgfr1b	0.187563	0	0	0.039937	0.116058	0.00895	0.02758	0.184789	0.012814	0.0928	0.097813	0.375918
ENSDARG00000011196	dnajc11a	3.675961	4.873597	12.166323	7.553263	10.492095	7.638101	9.660484	17.655313	18.266633	7.614038	8.665716	8.614629
ENSDARG00000011201	rplp2l	1319.064743	3368.244505	3339.174428	3126.767904	3201.54065	2972.695248	3704.97453	3456.79716	2783.296886	3698.507726	3024.818131	4292.325018
ENSDARG00000011219	akt2	1.596169	2.855774	7.181828	7.069564	9.018701	6.496743	5.599881	7.747434	10.867361	4.856706	4.428373	7.715644
ENSDARG00000011222	ccdc28b	0	0.066095	0	0.045272	0.030361	0.091309	0.18759	0.145023	0.740816	0.138809	0	0.249528
ENSDARG00000011233	pcyt1aa	0.358107	0.455805	1.400129	1.204232	1.195978	1.198853	0.981214	1.452547	1.841904	0.735037	0.340319	1.031327
ENSDARG00000011235	otx2b	0	0.073945	0.021734	0	0.011608	0	0	0	0	0	0.029349	0
ENSDARG00000011239	ppp1r14aa	1.293816	2.282339	4.258263	7.696294	3.580693	5.820965	3.836801	4.108998	5.046808	1.880427	2.721038	2.906264
ENSDARG00000011240	ift46	0.255313	1.642737	2.288774	3.141445	2.718878	4.457802	2.983393	1.724738	4.871748	2.719546	2.206189	3.311736
ENSDARG00000011245	esrp1	1.546573	3.575252	4.782748	5.159151	5.796755	4.548718	4.020798	4.96625	6.102684	3.197811	3.971855	2.938555
ENSDARG00000011246	krr1	2.678053	3.325541	7.845346	6.215306	5.878243	5.578664	5.899077	10.80622	13.0302	7.907022	4.469479	7.573073
ENSDARG00000011247	rnpc3	3.141087	6.586102	9.062599	14.619888	15.456691	14.097787	11.089597	8.502297	8.300172	10.475221	8.367391	12.993453
ENSDARG00000011257	enpp2	0.092616	0.202086	0.919761	0.749778	0.881875	1.070187	0.62733	0.270973	0.488541	0.274098	0.893194	0.309749
ENSDARG00000011259	trpm1a	0.004752	0.095041	0.107753	0.159789	0.194474	0.12334	0.144068	0.126385	0.14811	0.095264	0.056864	0.092702
ENSDARG00000011262	traip	0	0.017948	0.292647	0.345743	0.613156	0.132578	0.835695	2.048266	1.972797	0.131925	0.081061	0.189119
ENSDARG00000011272	uqcc2	15.504854	15.301609	39.437464	21.033755	24.504704	17.471033	37.033555	67.915222	67.579757	23.551442	20.409056	27.144723
ENSDARG00000011273	tlx2	0.003807	0.055376	0.097548	0.793769	0.121841	0.713183	0.308802	0.0152	0.473877	0.374492	0.216373	0.132523
ENSDARG00000011283	ENSDARG00000011283	0	0.032253	0	0.044184	0	0.05941	0	0	0	0	0	0
ENSDARG00000011298	atf7a	0.417321	0.226514	2.59115	0.992977	2.570033	2.105013	0.900045	0.745514	1.373965	0.72546	1.398429	0.509214
ENSDARG00000011299	blzf1	1.07989	4.482037	5.912988	8.383193	8.161289	9.55819	6.21051	4.933842	8.004918	8.311969	4.585299	8.799956
ENSDARG00000011301	nae1	3.634862	5.293576	10.658712	10.856698	11.230452	9.440687	7.859473	9.38824	10.329196	7.615017	7.166863	8.098155
ENSDARG00000011312	stk3	1.786304	3.379335	4.862581	5.229988	5.613491	5.728387	4.703349	7.167676	8.948099	4.14317	3.748056	4.946394
ENSDARG00000011317	ADRA1B	0	0	0	0.054656	0.073308	0.018372	0.056618	0	0.078914	0.062842	0.108121	0
ENSDARG00000011326	ankrd45	0.009701	0.080392	0	0.165195	0.036928	0.07404	0	0.029399	0	0.02267	0	0.041074
ENSDARG00000011333	ENSDARG00000011333	0.226109	0.116027	0.142095	0.24446	0.337942	0.606189	0.266371	0.578644	0.626982	0.148625	0.216508	0.423826
ENSDARG00000011334	ncaldb	0.287571	0.239957	0.583889	0.36742	0.821431	0.828464	0.599354	0.230093	1.431146	0.06035	0.178001	0.304548
ENSDARG00000011360	nfatc2ip	0.97907	2.318475	4.397724	4.480602	4.773484	3.488921	4.21549	4.087872	5.814166	2.869312	3.910883	3.405599
ENSDARG00000011370	fyna	0.004481	0.122214	0.119131	0.35717	0.299411	0.315163	0.491396	0.232404	0.333055	0.111428	0.138789	0.049953
ENSDARG00000011371	zgc:64106	10.854643	36.591342	49.36343	38.05559	61.806277	23.678734	21.319391	32.46108	42.187511	43.588131	34.203785	42.345716
ENSDARG00000011373	mknk2a	6.266532	30.863049	24.180115	13.009547	15.611268	22.482645	17.9366	4.751792	7.069652	27.608458	17.521601	29.570851
ENSDARG00000011376	dnase1l4.2	3.012712	7.955058	30.116417	10.869227	17.743423	17.593128	21.798207	16.895469	16.894583	7.695707	21.147839	13.466002
ENSDARG00000011400	tnnc1a	0	0	0.024765	0	0	0.026519	0	0	0	0	0.066883	0
ENSDARG00000011404	fen1	1.106206	0.721925	6.337527	3.888383	8.415794	2.366704	6.367	15.345061	14.991768	2.375351	3.575707	3.817099
ENSDARG00000011405	rps9	378.419716	1153.388835	2109.163395	1310.274039	1997.472148	1783.303215	1766.785242	1556.923328	1520.524033	1541.187078	1509.052837	2454.776012
ENSDARG00000011407	col2a1b	0.116399	0.211649	0.330427	0.533069	0.280655	0.281175	0.331814	0.340274	0.480292	0.739246	0.408987	0.684106
ENSDARG00000011410	AADAT	0.110027	0.15259	0.709328	1.099689	0.78115	1.168744	0.543332	1.427599	1.033257	0.54271	0.283995	1.003
ENSDARG00000011418	sigmar1	4.62944	12.586578	34.959292	18.926584	32.185989	19.640178	17.975331	24.724438	20.50847	14.114783	14.318368	19.824702
ENSDARG00000011422	RYR1	0.028737	0.045975	0.031539	0.070136	0.048407	0.154728	0.020113	0.031535	0.06466	0.023001	0.043124	0.058152
ENSDARG00000011434	ptger2a	0.456291	0.022801	0.495972	0.107632	0.06114	0.245168	0.424984	0.444857	0.468027	0.046588	0.068705	0.146307
ENSDARG00000011445	mideasa	0.767187	1.54281	2.677169	1.99764	2.410752	1.960504	1.598167	1.647389	1.424938	1.045864	1.39115	1.750216
ENSDARG00000011449	fes	2.259215	4.101114	3.264515	6.053682	5.619558	2.711036	3.0021	5.36164	3.392845	2.31179	2.608018	1.884701
ENSDARG00000011459	gsna	1.558636	7.651139	15.120322	11.30011	16.289079	13.843095	7.775836	11.422755	10.603163	4.297613	6.071387	7.37665
ENSDARG00000011462	otub1b	2.415468	2.757959	4.744216	7.801244	7.272825	4.46862	8.552397	11.355775	6.381949	6.382054	5.457249	5.349352
ENSDARG00000011463	ENSDARG00000011463	0.11979	0.217815	1.294362	1.549714	0.963996	1.048054	0	1.159685	1.363332	0.971407	0.306639	1.451472
ENSDARG00000011466	afg1la	4.049214	10.847417	11.593668	13.002486	14.447976	9.222444	10.413084	6.435274	7.682053	8.673445	9.839826	7.982322
ENSDARG00000011473	calcrla	0.352063	0.117925	0.072447	0.046156	0.015477	0.046546	0.083673	0.012321	0.066642	0.01769	0.039132	0.103286
ENSDARG00000011487	gnaq	0	0	0.041695	0.022136	0.044536	0.029765	0.068793	0	0.042615	0	0	0
ENSDARG00000011488	sirt2	4.112393	8.458802	13.946694	11.460536	13.881829	10.653658	10.061838	9.14028	10.704614	7.68853	9.332467	10.596001
ENSDARG00000011490	scube3	0.094898	0.024085	0	0.032995	0.036879	0.015135	0.011393	0.060098	0.043349	0.033722	0.043514	0.075567
ENSDARG00000011493	dcun1d3	0.650772	1.438174	2.348671	2.169694	2.558899	2.531728	2.576968	2.090418	2.328517	1.18521	1.416612	2.63222
ENSDARG00000011496	ppm1bb	3.546042	6.628892	14.169202	11.494072	13.194963	12.841862	12.512599	13.789549	11.840276	7.874213	10.511426	10.391015
ENSDARG00000011498	si:ch211-212o1.2	1.91802	2.755353	1.817233	1.225093	1.07694	0.901536	1.440567	3.336865	1.370454	0.68526	0.860857	0.987906
ENSDARG00000011506	lpcat1	1.872566	0.665044	0.682781	0.661881	0.468537	1.335906	2.003428	0.569324	3.072973	0.503356	0.38449	0.625021
ENSDARG00000011510	rcc2	2.706312	4.066507	9.969135	8.412825	8.76682	7.039531	7.750472	14.684538	17.203232	5.233153	5.611239	7.50258
ENSDARG00000011515	ORAI1	0.633387	0.764738	2.853341	2.108457	3.023935	2.606706	1.91504	1.501957	1.789636	1.344522	1.775563	1.782162
ENSDARG00000011519	myl4	0	0.050912	0.243955	0.03673	0.032843	0.214254	0.031707	0.334936	0.270422	0.053461	0.069201	0.235956
ENSDARG00000011521	upb1	3.484984	9.915626	15.216052	14.547168	22.139041	26.465714	13.192916	9.222244	8.32738	15.45042	10.365573	22.420565
ENSDARG00000011533	sema6dl	1.774879	8.898949	15.211504	15.76389	23.438027	15.05988	17.500462	8.83096	7.026493	9.082964	14.966254	10.236171
ENSDARG00000011537	ugt2a5	1.575349	2.82693	4.295402	4.604986	5.371788	5.163434	4.399954	5.438328	4.907973	3.790455	4.410598	2.741755
ENSDARG00000011545	arrb2b	14.71119	7.518596	8.934252	10.330992	12.282609	9.681364	9.789554	12.766791	16.275453	8.584515	9.994689	10.307379
ENSDARG00000011549	C1QL4	0	0	0	0	0.048247	0.046019	0.020767	0	0.277001	0	0.142667	0
ENSDARG00000011553	atp5pb	81.435798	141.552979	336.788887	291.835535	319.83653	256.649473	345.046864	362.688652	295.704599	280.66557	259.59738	371.991378
ENSDARG00000011555	spag7	4.882706	7.351315	14.443588	11.936642	13.075425	9.344347	13.361728	15.212017	18.565494	10.424197	10.144018	11.083247
ENSDARG00000011564	sfpq	22.659857	72.733727	58.22099	76.015427	66.911988	65.386592	70.002486	59.025786	68.170947	77.684851	66.410155	62.959955
ENSDARG00000011570	pou6f1	0.456698	0.773801	1.525878	0.999717	1.265743	1.31399	1.356998	1.592023	1.733779	0.73988	0.672208	0.565705
ENSDARG00000011571	CALCRL	0.108576	0.089739	0.154368	0.122935	0.181376	0.033059	0.152818	0.065634	0.221216	0	0.032474	0.110039
ENSDARG00000011573	ENSDARG00000011573	1.043637	1.696001	4.717762	2.813336	3.251903	5.200819	3.727881	5.522153	1.000674	3.539816	3.784759	1.268839
ENSDARG00000011579	hoxb10a	1.60522	6.230901	1.335341	2.183584	1.293215	0.781671	2.80543	1.953094	0.409448	2.391093	1.666934	0.930723
ENSDARG00000011581	ENSDARG00000011581	20.204024	53.00563	87.703363	62.027384	83.254955	69.821154	73.969105	28.293137	19.922281	53.90984	91.324351	61.741739
ENSDARG00000011582	sox5	0.204483	0.588127	1.511631	1.40431	1.219634	1.838106	0.622017	1.015752	0.938036	1.601206	0.924967	1.120393
ENSDARG00000011583	cry1b	0.930819	2.198532	1.380692	2.27081	2.428579	2.13732	2.327565	1.767507	3.117633	2.290296	1.006512	5.393503
ENSDARG00000011594	smarcb1b	2.957685	1.989352	2.616339	4.198281	3.040037	5.304568	3.419199	3.563947	4.066154	2.851942	2.648505	2.28911
ENSDARG00000011597	atxn2l	2.400807	3.048754	5.262607	5.131461	6.293971	5.142371	3.861853	5.819184	8.903824	4.406565	3.641762	5.273777
ENSDARG00000011600	epha4b	0.13455	0.118381	0.020364	0	0	0.029074	0.0056	0.075039	0.145695	0.024862	0.012221	0.161289
ENSDARG00000011602	cracd	3.105446	5.1953	3.908494	6.865619	4.307275	3.791989	3.29864	2.912971	0.617095	10.34932	3.141886	2.501041
ENSDARG00000011605	dennd6b	0.060117	0.101011	0.173571	0.218861	0.07725	0.046465	0.041764	0.325945	0.498948	0.079466	0.058595	0.19762
ENSDARG00000011609	FOXK2	0.980332	3.505436	5.51591	7.519985	8.784351	8.215447	6.028136	5.111319	7.985898	7.737856	8.310089	10.45646
ENSDARG00000011611	actr1b	6.033706	10.274925	26.412443	19.023031	25.974104	20.626496	17.702421	25.876155	31.354301	15.242549	14.473851	15.490723
ENSDARG00000011613	rbm39a	25.099914	76.634162	74.325623	76.775239	81.524314	90.232249	70.462808	56.644415	62.340505	74.012203	73.055679	61.143473
ENSDARG00000011615	mybpc3	0	0.57104	0.029073	0	0.149708	0	0.077022	0.292054	0.586615	0	0.005268	0.145208
ENSDARG00000011618	SLC26A2	1.186742	2.276098	0.289193	2.962167	0.199945	0.22037	0.513864	1.611671	7.272038	4.133443	0.328438	7.270178
ENSDARG00000011635	SCX	0	0	0	0	0	0	0	0	0	0	0	0
ENSDARG00000011640	syt5b	0.007783	0	0.043628	0.033868	0.01796	0.023359	0.080979	0.124209	0.111969	0.029722	0.117826	0
ENSDARG00000011648	snrpd1	18.853647	18.83561	68.874456	53.342629	69.385979	28.550663	62.589665	113.596647	127.281917	33.661996	39.019811	56.171534
ENSDARG00000011652	ftr52p	0.654251	1.278384	3.041064	1.833469	4.650385	2.837642	2.65633	2.569548	3.086501	1.066898	1.855604	2.455326
ENSDARG00000011661	twf1b	17.3863	35.953841	51.802886	43.821848	54.768961	40.154356	43.299749	34.798485	33.890694	33.941278	37.903188	31.760016
ENSDARG00000011662	chuk	1.530404	4.462952	7.732267	7.642688	10.380568	7.060254	6.518563	5.774746	7.476953	6.090276	6.101326	9.420889
ENSDARG00000011665	aldoaa	22.217969	43.604697	103.298254	92.975087	179.118559	108.608233	119.520552	197.540888	227.603255	48.905363	73.675745	83.501356
ENSDARG00000011671	PDE6B	0.191466	0.79124	0.369437	0.222981	0.303229	0.820336	0.279107	0.221561	0.202709	0.251632	0.535627	0.143224
ENSDARG00000011672	sema3b	0.077609	0.158758	0.84204	0.374559	1.053377	0.601105	0.356714	0.290285	0.779222	0.30563	0.553158	0.153213
ENSDARG00000011673	ENSDARG00000011673	0	0.231967	0	0.090793	0.243554	0.396759	0.752418	0	0.393273	0	0	0
ENSDARG00000011683	prtfdc1b	0.132526	0.27712	0.113994	0.165058	0.066416	0.155355	0.162434	0.317243	0.301869	0.227737	0.074633	0.369356
ENSDARG00000011693	ttc36	5.977057	12.763762	4.839299	61.865613	0	5.590949	3.639882	51.298767	90.284917	99.060909	0.413794	156.328496
ENSDARG00000011696	esrrgb	0.023682	0	0	0	0.056365	0.056505	0.030554	0.011218	0.202254	0.022609	0.011876	0
ENSDARG00000011701	ctsll	0.1358	0.720203	0.318571	1.212134	0.472612	0.62538	0.846808	0.70735	1.166753	0.842696	1.019689	0.56772
ENSDARG00000011703	clocka	0.008372	0.026906	0.152074	0.020853	0.031932	0.063917	0.114162	0.104016	0.116574	0.056416	0.058932	0.06677
ENSDARG00000011723	C2H5orf22	0.480852	0.599085	1.281212	1.574852	1.011516	0.939469	1.872646	1.387917	1.366438	0.731096	1.128313	0.545989
ENSDARG00000011724	marveld1	0	0.045324	0	0.093135	0.145738	0.104358	0.144718	0.016575	0.268945	0.07139	0	0.185256
ENSDARG00000011727	b9d1	0.679937	0.470986	1.924193	1.156007	1.460359	1.482063	1.294977	2.411324	2.820637	1.298246	0.850914	0.541432
ENSDARG00000011740	u2af2b	9.30492	13.266191	21.791028	18.85608	22.699641	18.216721	20.322715	31.702544	34.228272	19.371917	16.699714	22.899253
ENSDARG00000011743	PIGO	1.245906	1.689758	2.572023	2.066554	2.864828	2.160099	2.458445	3.602354	4.161122	1.824746	1.700447	1.928199
ENSDARG00000011764	ints13	1.434795	2.376331	4.426938	3.948015	4.747198	3.930133	3.307667	4.896054	6.20034	3.344792	3.390218	3.947169
ENSDARG00000011769	cpm	1.551449	4.940367	1.022268	2.432522	1.828657	2.505818	2.540165	3.079191	1.586145	1.638703	1.585539	1.973562
ENSDARG00000011770	dhrs12	3.180152	3.922265	15.879395	8.543627	15.207652	10.372284	13.719054	13.464892	9.760929	5.546004	10.815678	8.008931
ENSDARG00000011777	CTTN	8.110345	10.519469	36.550902	28.69559	43.090597	26.817244	25.477362	38.357888	45.107599	15.420559	15.579928	24.056371
ENSDARG00000011783	stag2a	0.762744	1.391626	2.876692	2.765917	3.584139	3.258498	2.704541	2.328913	3.346618	2.144904	2.418015	2.60302
ENSDARG00000011785	tbx6	0.299036	1.147986	0.608713	0.981353	0.451965	0.842585	0.667514	0.271438	0.51214	1.567898	0.835339	0.864294
ENSDARG00000011797	tent5bb	0.077837	1.335705	1.864001	0.860373	1.235249	0.521398	0.364035	0.970452	2.694443	0.455144	1.38352	1.075632
ENSDARG00000011801	wars2	0.080035	0.339566	2.77456	1.594895	2.228298	2.099807	1.875876	2.660947	3.742012	1.655498	1.277043	2.602366
ENSDARG00000011809	mical1	0.079642	0.065825	0.493761	0.123485	0.296129	0.127366	0.138915	0.294998	0.201756	0.148519	0.152754	0.229926
ENSDARG00000011818	batf	0.377631	0.22163	0.375828	0.373439	0.409133	0.234743	0.265752	0	0.411564	0.065548	0.228806	0.784134
ENSDARG00000011819	PCNX1	1.154525	3.529469	4.562521	5.786466	5.386417	3.697462	2.820475	2.961803	3.474872	4.693699	4.429156	4.032092
ENSDARG00000011821	plod2	0.643594	0.45386	0.734058	0.593996	1.011551	1.227987	0.414929	1.496955	1.333808	0.257261	0.257792	0.347225
ENSDARG00000011824	pbxip1b	2.740917	4.100848	4.707291	5.170659	5.187849	5.313078	7.289512	5.058861	7.562114	4.358944	6.126775	4.074438
ENSDARG00000011825	cetn3	0.901772	0.723641	2.69175	2.199518	2.164392	1.73401	3.75857	6.19755	8.337556	0.21897	2.0917	3.42106
[truncated: 30,521 more rows]
